# Supplementary material for: Blocking negative effects of senescence in human skin fibroblasts with a plant extract
Source: NPJ Aging Mech Dis. 2018 Apr 11;4:4. doi: 10.1038/s41514-018-0023-5 (PMC5895844; doi:10.1038/s41514-018-0023-5)
Supplement: Supplementary file 4 — Supplementary Table S1 [file 41514_2018_23_MOESM4_ESM.xlsx]

## Sheet: comparing sign. diff. genes
gene_short_name	tracking_id	sample_1	sample_2	value_1	value_2	log2_fold_change	test_stat	p_value	q_value	significant		gene_short_name	tracking_id	sample_1	sample_2	value_1	value_2	log2_fold_change	test_stat	p_value	q_value	significant		gene_short_name	tracking_id	sample_1	sample_2	value_1	value_2	log2_fold_change	test_stat	p_value	q_value	significant		gene_short_name	tracking_id	sample_1	sample_2	value_1	value_2	log2_fold_change	test_stat	p_value	q_value	significant		gene_short_name	tracking_id
SIPS vs. Q up												SIPS vs. Q down												Q1201 vs. Q up												Q1201 vs. Q down												SIPS1201 vs. SIPS up
SEPT9	XLOC_011033	Q	SIPS	42.8382	58.3113	0.44488	1.79119	0.00225	0.017485	yes		AAGAB	XLOC_009016	Q	SIPS	13.6337	9.42453	-0.532687	-1.70345	0.00345	0.0247382	yes		A1BG,ZNF497	XLOC_014112	Q	Q1201	5.27218	7.71064	0.548451	1.2795	0.02725	0.121844	no		AASDHPPT	XLOC_004438	Q	Q1201	16.1321	12.0708	-0.41841	-1.44997	0.0121	0.0660477	no		ABCB9	XLOC_006677
SEPT10	XLOC_015442	Q	SIPS	25.1199	34.0019	0.436788	1.70143	0.00355	0.0253183	yes		AARS,EXOSC6	XLOC_010213	Q	SIPS	95.5585	41.9872	-1.18643	-4.25151	5e-05	0.000683699	yes		ABHD17A	XLOC_013369	Q	Q1201	34.8102	43.1536	0.309971	1.21749	0.0351	0.146871	no		ABAT	XLOC_009420	Q	Q1201	4.43829	3.49544	-0.34453	-1.15484	0.0445	0.174253	no		ABHD4	XLOC_007452
A1BG,ZNF497	XLOC_014112	Q	SIPS	5.27218	9.42437	0.837995	1.92031	0.00095	0.00873382	yes		AARS2	XLOC_022580	Q	SIPS	1.9304	1.44764	-0.415196	-1.22963	0.033	0.140318	no		ABHD8	XLOC_013605	Q	Q1201	5.05375	6.71021	0.409003	1.29444	0.02675	0.120214	no		ABCA7	XLOC_012493	Q	Q1201	1.19382	0.891115	-0.421896	-1.1617	0.0439	0.172571	no		ABLIM3	XLOC_020782
A1BG-AS1	XLOC_013325	Q	SIPS	0.803995	1.52372	0.92234	1.12982	0.0481	0.184427	no		AASDH	XLOC_019898	Q	SIPS	3.51437	2.16746	-0.697262	-1.68193	0.00265	0.0199955	yes		ACAA1	XLOC_018568	Q	Q1201	12.2162	16.2138	0.408431	1.45866	0.0116	0.063893	no		ABCC9	XLOC_006231	Q	Q1201	15.0492	10.7569	-0.48442	-1.836	0.00135	0.0115637	yes		ACAD10	XLOC_005964
A2M	XLOC_006156	Q	SIPS	3.0156	4.40712	0.547391	1.82532	0.0015	0.0125884	yes		AASDHPPT	XLOC_004438	Q	SIPS	16.1321	10.8612	-0.570751	-1.95333	0.00045	0.00470281	yes		ACSL5	XLOC_003124	Q	Q1201	0.409082	0.788635	0.946968	1.45444	0.01645	0.0827841	no		ABHD2	XLOC_008724	Q	Q1201	15.8454	11.9888	-0.40238	-1.61894	0.00475	0.0319327	yes		ACAT1	XLOC_004444
AAED1	XLOC_027298	Q	SIPS	11.0093	15.0473	0.450781	1.37196	0.0185	0.0905763	no		ABCA1	XLOC_027332	Q	SIPS	2.0594	1.36191	-0.596598	-1.95918	0.00075	0.00718803	yes		ADAMTS10	XLOC_013478	Q	Q1201	6.55255	8.29442	0.340085	1.24137	0.0317	0.136244	no		ACTL6A	XLOC_018381	Q	Q1201	25.899	19.3544	-0.420234	-1.50308	0.0103	0.0586806	no		ADAM33	XLOC_016431
ABAT	XLOC_009420	Q	SIPS	4.43829	7.06165	0.670002	2.37572	5e-05	0.000683699	yes		ABCA10,ABCA5	XLOC_011708	Q	SIPS	1.25239	0.681921	-0.877012	-1.94644	0.0017	0.0139446	yes		ADAMTS5	XLOC_016981	Q	Q1201	5.25252	8.5207	0.697963	2.61209	5e-05	0.000683699	yes		ACTR10	XLOC_007562	Q	Q1201	39.0875	29.3796	-0.411893	-1.55803	0.0071	0.0441588	yes		ADCY10P1,NFYA	XLOC_021915
ABCA3	XLOC_009894	Q	SIPS	0.643672	1.11996	0.79905	2.0729	0.00055	0.00557148	yes		ABCA6	XLOC_011706	Q	SIPS	4.18447	1.33278	-1.65061	-3.70757	5e-05	0.000683699	yes		ADAMTSL1	XLOC_026587	Q	Q1201	46.9189	65.9389	0.490959	1.96923	0.00065	0.00640114	yes		ADAM12	XLOC_003649	Q	Q1201	41.5808	31.4006	-0.405124	-1.62287	0.0059	0.0380383	yes		ADM	XLOC_003944
ABCA7	XLOC_012493	Q	SIPS	1.19382	2.57858	1.11099	3.42821	5e-05	0.000683699	yes		ABCA8	XLOC_011704	Q	SIPS	5.13987	2.46534	-1.05995	-3.45711	5e-05	0.000683699	yes		ADARB1	XLOC_016938	Q	Q1201	15.4975	21.5347	0.474627	1.70588	0.0031	0.0227062	yes		ADAMTSL4-AS1,MCL1	XLOC_001929	Q	Q1201	121.221	86.7836	-0.482141	-1.79317	0.0018	0.0146057	yes		ADRA2A	XLOC_003121
ABCD1	XLOC_028197	Q	SIPS	5.20012	6.67306	0.359803	1.27451	0.0285	0.126002	no		ABCA9	XLOC_011705	Q	SIPS	5.05162	0.7678	-2.71794	-6.57179	5e-05	0.000683699	yes		ADM	XLOC_003944	Q	Q1201	163.175	201.067	0.301263	1.22544	0.03285	0.139889	no		ADAT1	XLOC_010250	Q	Q1201	5.2789	4.1574	-0.344555	-1.1843	0.03915	0.158912	no		AGPAT1,MIR6721	XLOC_022468
ABHD12	XLOC_016517	Q	SIPS	15.0885	26.6797	0.822295	1.48165	0.01495	0.0768427	no		ABCB6	XLOC_015754	Q	SIPS	4.55633	2.91156	-0.646079	-1.93529	0.00165	0.0136081	yes		ADRM1	XLOC_016352	Q	Q1201	32.1126	43.4434	0.435999	1.70444	0.0032	0.0232756	yes		ADK	XLOC_002949	Q	Q1201	13.4688	9.66447	-0.47886	-1.58327	0.0067	0.0421588	yes		AHCYL2	XLOC_024689
ABHD16B	XLOC_016383	Q	SIPS	3.24453	5.57976	0.782197	2.09768	0.00065	0.00640114	yes		ABCD4	XLOC_008113	Q	SIPS	8.45338	5.64022	-0.583776	-1.70373	0.00365	0.0258999	yes		AES	XLOC_013390	Q	Q1201	118.112	157.063	0.411185	1.65064	0.0037	0.0261659	yes		ADO	XLOC_002900	Q	Q1201	10.3628	7.85194	-0.400287	-1.41517	0.01245	0.0670095	no		AHNAK2	XLOC_008224
ABHD17A	XLOC_013369	Q	SIPS	34.8102	50.4808	0.536224	2.10316	0.0002	0.00234811	yes		ABHD13	XLOC_007073	Q	SIPS	4.58441	2.84456	-0.688528	-2.09327	0.0008	0.0075838	yes		AKAP12	XLOC_022208	Q	Q1201	3.73143	5.08062	0.445275	1.69354	0.0037	0.0261659	yes		ADRA2A	XLOC_003121	Q	Q1201	13.8891	10.9105	-0.348241	-1.33066	0.0229	0.106784	no		AK5	XLOC_000505
ABHD17B	XLOC_027217	Q	SIPS	4.56177	8.08204	0.825127	2.26805	0.0001	0.00127649	yes		ABHD4	XLOC_007452	Q	SIPS	27.9273	19.2162	-0.539353	-2.08196	0.0006	0.00599089	yes		ALAS1	XLOC_018021	Q	Q1201	11.6034	14.9855	0.369012	1.33046	0.02285	0.106646	no		AEN	XLOC_008721	Q	Q1201	11.6529	9.37116	-0.31439	-1.16425	0.04295	0.169831	no		ALAD	XLOC_027367
ABHD2	XLOC_008724	Q	SIPS	15.8454	25.86	0.706657	2.85352	5e-05	0.000683699	yes		ACAD10	XLOC_005964	Q	SIPS	3.29839	2.12332	-0.635442	-1.90976	0.00095	0.00873382	yes		ALOX5AP	XLOC_006901	Q	Q1201	0.242474	2.68945	3.47141	2.60065	0.00185	0.0149162	yes		AFAP1	XLOC_019803	Q	Q1201	31.8458	24.7926	-0.361196	-1.45998	0.01145	0.0634686	no		ALDH6A1	XLOC_008112
ABHD5	XLOC_017937	Q	SIPS	10.8529	14.8848	0.45576	1.75694	0.00385	0.0270336	yes		ACADM	XLOC_000498	Q	SIPS	11.4606	7.40276	-0.630547	-1.93116	0.00065	0.00640114	yes		ANKMY1	XLOC_015840	Q	Q1201	2.14221	2.92103	0.44738	1.10777	0.04905	0.187041	no		AHCTF1	XLOC_002437	Q	Q1201	4.82999	3.54712	-0.445371	-1.62449	0.00405	0.0281501	yes		AMDHD2	XLOC_009370
ABL2	XLOC_002183	Q	SIPS	7.77752	10.0013	0.362799	1.37916	0.0144	0.0746643	no		ACBD6	XLOC_002187	Q	SIPS	12.8678	8.97621	-0.519584	-1.76454	0.00255	0.0193621	yes		ANTXR1	XLOC_014460	Q	Q1201	103.328	142.14	0.460079	1.73691	0.00265	0.0199955	yes		AHDC1	XLOC_001481	Q	Q1201	4.35516	3.32001	-0.391538	-1.39307	0.0163	0.082236	no		AMZ2P1	XLOC_011691
ABLIM1	XLOC_003606	Q	SIPS	0.228212	0.502274	1.1381	1.8968	0.00185	0.0149162	yes		ACD	XLOC_010188	Q	SIPS	6.98908	4.89402	-0.514084	-1.35491	0.02005	0.0964535	no		ANXA6	XLOC_021353	Q	Q1201	86.3625	104.975	0.281571	1.14804	0.0456	0.177328	no		AKAP1	XLOC_010895	Q	Q1201	5.78319	4.02316	-0.523536	-1.82125	0.0017	0.0139446	yes		ANGPTL2	XLOC_027425
ABLIM3	XLOC_020782	Q	SIPS	1.95554	4.78299	1.29035	3.98574	5e-05	0.000683699	yes		ACKR3	XLOC_015021	Q	SIPS	12.6635	2.8871	-2.13298	-5.83345	5e-05	0.000683699	yes		AP5Z1	XLOC_024243	Q	Q1201	6.75732	8.51388	0.333365	1.27382	0.0286	0.126343	no		AKAP11	XLOC_006936	Q	Q1201	9.89984	7.39754	-0.420359	-1.65524	0.0048	0.0321906	yes		ANK2	XLOC_019605
ABRACL	XLOC_022173	Q	SIPS	10.1362	20.9742	1.0491	2.7149	5e-05	0.000683699	yes		ACRC,OGT	XLOC_027953	Q	SIPS	50.9991	28.0296	-0.863518	-2.13042	0.0004	0.00424679	yes		APMAP	XLOC_016512	Q	Q1201	39.1334	47.8285	0.28947	1.14663	0.04675	0.180657	no		AKR1C1	XLOC_002735	Q	Q1201	9.61444	4.93661	-0.961683	-2.67714	0.0001	0.00127649	yes		ANKEF1	XLOC_016095
ACAA1	XLOC_018568	Q	SIPS	12.2162	24.0732	0.978634	3.59039	5e-05	0.000683699	yes		ACSS3	XLOC_005859	Q	SIPS	0.520934	0.113358	-2.20022	-2.16779	0.00175	0.0142714	yes		APOL2	XLOC_017592	Q	Q1201	7.13867	9.93159	0.476369	1.68419	0.00345	0.0247382	yes		AKR1C2	XLOC_003231	Q	Q1201	7.48367	4.04584	-0.887306	-1.97986	0.001	0.00910716	yes		APBA1	XLOC_027208
ACER2	XLOC_026591	Q	SIPS	0.193877	0.5134	1.40494	1.4672	0.02215	0.104201	no		ACTA2,FAS-AS1	XLOC_003490	Q	SIPS	45.7401	22.3904	-1.03058	-2.61529	5e-05	0.000683699	yes		APOL3	XLOC_017590	Q	Q1201	2.3278	3.13858	0.431144	1.14904	0.04435	0.173825	no		ALDH1A3	XLOC_008775	Q	Q1201	138.1	101.043	-0.450744	-1.83266	0.00165	0.0136081	yes		APOBEC3C	XLOC_017354
ACKR4	XLOC_018250	Q	SIPS	8.48838	21.273	1.32547	2.02977	0.0033	0.0238572	yes		ACTL6A	XLOC_018381	Q	SIPS	25.899	16.8067	-0.623857	-2.22289	0.0001	0.00127649	yes		ARFGAP1	XLOC_016372	Q	Q1201	22.5625	28.8372	0.354001	1.37408	0.01685	0.0843908	no		ALDH1L2	XLOC_006572	Q	Q1201	60.1207	45.8354	-0.3914	-1.6046	0.005	0.0332686	yes		APOBEC3G	XLOC_017357
ACO1	XLOC_026605	Q	SIPS	21.9579	30.9996	0.49751	1.96738	0.0006	0.00599089	yes		ACTR10	XLOC_007562	Q	SIPS	39.0875	29.8905	-0.38702	-1.46143	0.0112	0.062358	no		ARHGDIB	XLOC_006219	Q	Q1201	2.09334	7.88528	1.91336	3.12043	5e-05	0.000683699	yes		ALDH9A1	XLOC_002119	Q	Q1201	36.6368	29.3241	-0.321204	-1.24993	0.02825	0.125203	no		APOL3	XLOC_017590
ACOT7	XLOC_001322	Q	SIPS	33.6965	46.2007	0.455314	1.75558	0.00255	0.0193621	yes		ACVR1	XLOC_015553	Q	SIPS	22.7746	17.8071	-0.354976	-1.35114	0.0188	0.091654	no		ARMCX1	XLOC_028009	Q	Q1201	5.56783	7.15118	0.361067	1.13821	0.046	0.178426	no		ALKBH8	XLOC_005190	Q	Q1201	2.80472	2.08375	-0.428674	-1.17928	0.0441	0.173105	no		ARHGAP20	XLOC_005198
ACP5	XLOC_013527	Q	SIPS	0.423479	1.92108	2.18155	2.72335	0.0001	0.00127649	yes		ACVR1B	XLOC_005692	Q	SIPS	7.26847	5.57189	-0.383485	-1.37	0.01715	0.0855245	no		ASS1	XLOC_026934	Q	Q1201	23.1784	29.1035	0.328414	1.27106	0.0266	0.119694	no		ALPK2	XLOC_012377	Q	Q1201	29.7624	21.4072	-0.475396	-1.92908	0.0007	0.00679396	yes		ARHGEF9	XLOC_028415
ACSL1	XLOC_020184	Q	SIPS	7.62149	10.7555	0.496931	1.82078	0.0018	0.0146057	yes		ACVR2A	XLOC_014730	Q	SIPS	6.27396	1.80355	-1.79854	-2.66259	0.0002	0.00234811	yes		ATG4B	XLOC_015053	Q	Q1201	12.1153	15.3962	0.345746	1.22569	0.03375	0.142592	no		AMH,MIR4321,SF3A2	XLOC_012514	Q	Q1201	59.1084	20.3909	-1.53543	-6.38551	5e-05	0.000683699	yes		ARMCX1	XLOC_028009
ACSL4	XLOC_028539	Q	SIPS	19.3062	28.7847	0.576237	2.32224	0.00015	0.00183005	yes		ADAM12	XLOC_003649	Q	SIPS	41.5808	17.5839	-1.24166	-4.97577	5e-05	0.000683699	yes		ATOH8	XLOC_014528	Q	Q1201	12.0993	15.3716	0.345346	1.35001	0.01785	0.0881416	no		AMOTL1	XLOC_004413	Q	Q1201	18.9451	14.3507	-0.400701	-1.62129	0.00445	0.0303672	yes		ARNT2,MIR5572	XLOC_008675
ACSL5	XLOC_003124	Q	SIPS	0.409082	1.66983	2.02924	3.36208	5e-05	0.000683699	yes		ADAM19	XLOC_021381	Q	SIPS	7.11875	5.1799	-0.4587	-1.72947	0.00275	0.0206046	yes		ATP2A3	XLOC_011143	Q	Q1201	1.44981	1.99192	0.458295	1.32872	0.0203	0.0973376	no		ANKLE2	XLOC_006715	Q	Q1201	39.6886	30.7589	-0.367723	-1.48532	0.00915	0.0536929	no		ASPA	XLOC_010446
ACSS2	XLOC_016194	Q	SIPS	5.11291	6.84907	0.421764	1.41791	0.01285	0.0683916	no		ADAM33	XLOC_016431	Q	SIPS	10.2155	6.0206	-0.76278	-2.76541	5e-05	0.000683699	yes		BCAM	XLOC_012994	Q	Q1201	1.08175	1.68292	0.637595	1.42258	0.0161	0.0814191	no		ANKRD12	XLOC_012068	Q	Q1201	2.5596	1.96785	-0.379295	-1.29618	0.027	0.121043	no		ATP9A	XLOC_016661
ACTB	XLOC_024869	Q	SIPS	3756.99	5116.12	0.445472	1.51491	0.0088	0.0521235	no		ADAMTS1	XLOC_016980	Q	SIPS	254.184	106.437	-1.25587	-5.00226	5e-05	0.000683699	yes		BLVRB	XLOC_013780	Q	Q1201	11.4387	16.1954	0.501668	1.5627	0.00665	0.0419002	yes		ANKRD20A9P	XLOC_007110	Q	Q1201	0.625709	0.437344	-0.516723	-1.63701	0.00555	0.0362362	yes		BAALC	XLOC_025856
ACTR3	XLOC_014651	Q	SIPS	55.2806	70.7227	0.355398	1.46385	0.01175	0.0645605	no		ADAMTS10	XLOC_013478	Q	SIPS	6.55255	1.99869	-1.713	-5.49764	5e-05	0.000683699	yes		BRI3	XLOC_024545	Q	Q1201	178.355	222.644	0.319986	1.17751	0.0439	0.172571	no		ANKRD29	XLOC_012291	Q	Q1201	7.05125	4.74416	-0.571726	-1.27781	0.0297	0.129819	no		BANP	XLOC_009802
ACTR3B	XLOC_024819	Q	SIPS	3.42255	5.27255	0.62343	1.69152	0.00295	0.0218045	yes		ADAMTS6	XLOC_021089	Q	SIPS	10.4354	6.80938	-0.615895	-1.83769	0.0021	0.0165434	yes		BST2	XLOC_013608	Q	Q1201	0.459221	1.71604	1.90183	2.1855	0.00195	0.0155796	yes		ANKRD52	XLOC_006409	Q	Q1201	18.2383	14.23	-0.358035	-1.44003	0.01185	0.0649847	no		BCHE	XLOC_019006
ACTRT3	XLOC_019014	Q	SIPS	1.62278	3.15175	0.957686	2.00384	0.001	0.00910716	yes		ADAMTSL4-AS1,MCL1	XLOC_001929	Q	SIPS	121.221	73.3627	-0.724516	-2.68775	5e-05	0.000683699	yes		BVES	XLOC_022712	Q	Q1201	4.82951	6.12832	0.343614	1.19971	0.04055	0.162915	no		ANLN	XLOC_024349	Q	Q1201	10.4688	5.92506	-0.821188	-2.98138	5e-05	0.000683699	yes		BCL7C	XLOC_010082
ACVR1C	XLOC_015552	Q	SIPS	0.0322784	0.598799	4.21343	2.85159	0.0002	0.00234811	yes		ADAR	XLOC_002003	Q	SIPS	30.4098	22.0281	-0.46519	-1.87518	0.00095	0.00873382	yes		C1QTNF6	XLOC_017605	Q	Q1201	2.02279	3.26208	0.689446	1.6854	0.0031	0.0227062	yes		ANO6	XLOC_005640	Q	Q1201	27.8318	21.2726	-0.387741	-1.53933	0.00755	0.046357	yes		BLACE	XLOC_025397
ACYP2	XLOC_014416	Q	SIPS	5.61857	10.1163	0.8484	2.13599	0.00025	0.00284633	yes		ADARB1	XLOC_016938	Q	SIPS	15.4975	9.48971	-0.707599	-2.50531	5e-05	0.000683699	yes		C3	XLOC_013447	Q	Q1201	4.26399	5.45763	0.356071	1.28217	0.027	0.121043	no		ANP32E	XLOC_001927	Q	Q1201	10.9347	7.57884	-0.528862	-1.81446	0.001	0.00910716	yes		BNC2	XLOC_027058
ADA	XLOC_016607	Q	SIPS	15.9215	23.9632	0.589841	2.15904	0.0002	0.00234811	yes		ADAT1	XLOC_010250	Q	SIPS	5.2789	3.88594	-0.441973	-1.48013	0.0102	0.0582485	no		C9orf106	XLOC_026923	Q	Q1201	10.8823	15.3651	0.497672	1.41174	0.01435	0.0744954	no		ANPEP	XLOC_009147	Q	Q1201	134.828	96.9747	-0.475438	-1.91849	0.0007	0.00679396	yes		BRI3	XLOC_024545
ADAM15	XLOC_000808	Q	SIPS	19.6498	24.3822	0.311309	1.1839	0.0415	0.165629	no		ADCK2	XLOC_024733	Q	SIPS	6.56536	4.17649	-0.652584	-2.02219	0.0008	0.0075838	yes		C9orf3,MIR24-1	XLOC_026764	Q	Q1201	17.5682	229.814	3.70943	12.2942	5e-05	0.000683699	yes		AP2A2	XLOC_003849	Q	Q1201	25.8672	19.9949	-0.371494	-1.4874	0.0093	0.0543392	no		BTG2	XLOC_001054
ADAM23	XLOC_014898	Q	SIPS	1.58415	4.48183	1.50038	4.59394	5e-05	0.000683699	yes		ADCK4	XLOC_013782	Q	SIPS	4.02539	2.94873	-0.449032	-1.21775	0.031	0.133976	no		CACFD1	XLOC_026966	Q	Q1201	1.63394	2.4548	0.587248	1.46076	0.01095	0.0612306	no		AP3M1	XLOC_003459	Q	Q1201	13.5373	10.476	-0.369852	-1.37824	0.01745	0.0865983	no		C17orf97	XLOC_010422
ADAM9	XLOC_025701	Q	SIPS	84.4531	120.926	0.517901	2.14039	0.00035	0.0037834	yes		ADCY10P1,NFYA	XLOC_021915	Q	SIPS	3.84565	2.61092	-0.558671	-1.86546	0.00165	0.0136081	yes		CALM3	XLOC_013026	Q	Q1201	135.668	169.007	0.316994	1.23909	0.0316	0.135957	no		AP4E1	XLOC_008527	Q	Q1201	8.98574	7.10965	-0.33786	-1.25182	0.03045	0.132255	no		C19orf12	XLOC_013672
ADAMTS14	XLOC_002927	Q	SIPS	0.966503	2.99541	1.63191	4.19292	5e-05	0.000683699	yes		ADCY7	XLOC_009598	Q	SIPS	44.3954	20.1488	-1.13972	-3.9647	5e-05	0.000683699	yes		CAPNS1	XLOC_012870	Q	Q1201	163.85	199.705	0.285495	1.14851	0.0484	0.185215	no		APBB1IP	XLOC_002804	Q	Q1201	28.0347	21.5468	-0.379741	-1.48613	0.01055	0.0596677	no		C1R	XLOC_006136
ADAMTS4	XLOC_002101	Q	SIPS	3.02887	6.67055	1.13902	2.17564	0.00055	0.00557148	yes		ADM	XLOC_003944	Q	SIPS	163.175	132.194	-0.30376	-1.23053	0.03235	0.13843	no		CCDC124	XLOC_012742	Q	Q1201	24.1144	30.6948	0.348095	1.30904	0.0255	0.115808	no		APBB2	XLOC_019863	Q	Q1201	7.9119	6.01258	-0.396041	-1.50921	0.00845	0.0506209	no		C1S	XLOC_005518
ADAMTS5	XLOC_016981	Q	SIPS	5.25252	6.76208	0.364459	1.35584	0.01975	0.0953467	no		ADM2	XLOC_017439	Q	SIPS	16.8777	6.72043	-1.32849	-5.08098	5e-05	0.000683699	yes		CCDC61	XLOC_013019	Q	Q1201	2.26685	3.26169	0.524931	1.29142	0.0253	0.115167	no		API5	XLOC_004029	Q	Q1201	30.8868	23.9792	-0.365207	-1.41632	0.0158	0.0802471	no		C21orf67	XLOC_017112
ADAMTSL1	XLOC_026587	Q	SIPS	46.9189	87.7838	0.903784	3.57427	5e-05	0.000683699	yes		ADNP2	XLOC_012237	Q	SIPS	4.74043	3.16549	-0.582591	-1.95447	0.001	0.00910716	yes		CCDC71L	XLOC_025229	Q	Q1201	26.5052	34.1654	0.36626	1.4479	0.0112	0.062358	no		APOBEC3A,APOBEC3A_B,APOBEC3B	XLOC_017353	Q	Q1201	1.67757	1.02122	-0.716072	-1.13281	0.0457	0.177606	no		C2orf44	XLOC_015130
ADAP1	XLOC_024842	Q	SIPS	1.52731	4.16334	1.44675	3.54338	5e-05	0.000683699	yes		ADO	XLOC_002900	Q	SIPS	10.3628	7.31744	-0.501996	-1.7633	0.0024	0.0184299	yes		CCDC8	XLOC_013870	Q	Q1201	1.86038	3.06491	0.720246	2.13672	0.00015	0.00183005	yes		APOLD1	XLOC_005562	Q	Q1201	1.78306	1.20481	-0.565545	-1.35086	0.0214	0.101372	no		C5AR1	XLOC_013034
ADAT3,SCAMP4	XLOC_012510	Q	SIPS	28.2922	38.4843	0.443868	1.72971	0.0026	0.0196814	yes		ADORA2B	XLOC_010555	Q	SIPS	2.64276	1.63566	-0.692168	-1.36977	0.01525	0.0780945	no		CCDC85A	XLOC_014424	Q	Q1201	9.20113	11.9267	0.374311	1.3892	0.01675	0.0839794	no		APPBP2	XLOC_011662	Q	Q1201	10.4998	8.4001	-0.321883	-1.20971	0.03785	0.155115	no		C5orf30	XLOC_020597
ADCY4,RIPK3	XLOC_007950	Q	SIPS	3.67337	10.0959	1.4586	4.21929	5e-05	0.000683699	yes		ADTRP	XLOC_022315	Q	SIPS	1.39636	0.768802	-0.860991	-1.2744	0.02545	0.115665	no		CCL24	XLOC_025089	Q	Q1201	0	1.61528	Inf	NA	0.0004	0.00424679	yes		APPL2	XLOC_006573	Q	Q1201	46.452	34.2276	-0.44058	-1.76834	0.00165	0.0136081	yes		C7orf31	XLOC_024924
ADD2	XLOC_015301	Q	SIPS	0.413486	0.864051	1.06328	2.06082	0.00055	0.00557148	yes		AEBP1	XLOC_024373	Q	SIPS	103.239	16.0628	-2.68419	-10.8093	5e-05	0.000683699	yes		CCM2	XLOC_024379	Q	Q1201	19.437	23.9975	0.304076	1.15716	0.04475	0.174948	no		ARF6	XLOC_007532	Q	Q1201	41.897	33.3813	-0.327804	-1.30291	0.02275	0.106285	no		CA12	XLOC_008978
ADI1	XLOC_015073	Q	SIPS	40.0632	65.8065	0.715952	2.79825	5e-05	0.000683699	yes		AEN	XLOC_008721	Q	SIPS	11.6529	7.06238	-0.722463	-2.62616	5e-05	0.000683699	yes		CD14	XLOC_021303	Q	Q1201	0.280038	0.648856	1.21227	1.20803	0.02555	0.115968	no		ARHGAP11A	XLOC_008430	Q	Q1201	4.17366	2.53966	-0.71668	-2.01589	0.0004	0.00424679	yes		CACFD1	XLOC_026966
ADIRF,AGAP11	XLOC_002989	Q	SIPS	28.5481	78.8579	1.46586	4.73053	5e-05	0.000683699	yes		AFAP1	XLOC_019803	Q	SIPS	31.8458	16.4161	-0.955995	-3.84784	5e-05	0.000683699	yes		CD320	XLOC_013470	Q	Q1201	14.3457	19.1751	0.418616	1.45238	0.0108	0.0607093	no		ARHGAP22	XLOC_003373	Q	Q1201	5.74227	3.67352	-0.644458	-1.93266	0.0007	0.00679396	yes		CACNG8,MIR935	XLOC_013232
ADK	XLOC_002949	Q	SIPS	13.4688	20.822	0.628489	2.19928	0.00015	0.00183005	yes		AFAP1L1	XLOC_020783	Q	SIPS	1.06277	0.468287	-1.18237	-2.44839	0.0003	0.00332154	yes		CD38	XLOC_019376	Q	Q1201	0	0.717128	Inf	NA	5e-05	0.000683699	yes		ARHGAP29	XLOC_001779	Q	Q1201	6.67027	4.58142	-0.541952	-1.98739	0.0004	0.00424679	yes		CAMK2N1	XLOC_001419
ADORA1	XLOC_001052	Q	SIPS	0.39729	0.839847	1.07994	1.6879	0.00665	0.0419002	yes		AGA	XLOC_020168	Q	SIPS	13.1358	10.3231	-0.347623	-1.18827	0.03935	0.15947	no		CD79A	XLOC_012954	Q	Q1201	0.0900251	0.786268	3.12662	2.01772	0.00505	0.0335278	yes		ARL6IP1	XLOC_009992	Q	Q1201	51.4963	38.6594	-0.413648	-1.59179	0.00535	0.0351819	yes		CARD6	XLOC_020437
ADRA1D	XLOC_016439	Q	SIPS	0.513226	1.84761	1.848	3.19418	5e-05	0.000683699	yes		AGAP5	XLOC_003452	Q	SIPS	0.805839	0.394133	-1.03181	-1.5182	0.0136	0.0714177	no		CD82	XLOC_004041	Q	Q1201	0.498896	1.04467	1.06624	1.465	0.0147	0.0758561	no		ARPP19	XLOC_008943	Q	Q1201	35.0625	26.3138	-0.414108	-1.64254	0.0042	0.0290063	yes		CBX7	XLOC_017633
ADRA2C	XLOC_019317	Q	SIPS	4.79331	12.2851	1.35781	4.36059	5e-05	0.000683699	yes		AGO1	XLOC_000297	Q	SIPS	6.87359	4.77336	-0.526058	-1.95765	0.0006	0.00599089	yes		CDC42EP3	XLOC_015189	Q	Q1201	60.8833	78.1661	0.360497	1.46952	0.01235	0.0666199	no		ASNS	XLOC_025151	Q	Q1201	121.32	91.1112	-0.41312	-1.68252	0.0026	0.0196814	yes		CCDC71L	XLOC_025229
ADRM1	XLOC_016352	Q	SIPS	32.1126	43.6932	0.444269	1.72012	0.0026	0.0196814	yes		AGPAT5	XLOC_025572	Q	SIPS	2.77897	1.54692	-0.845154	-2.25316	5e-05	0.000683699	yes		CDKN1A	XLOC_021899	Q	Q1201	145.109	176.324	0.281097	1.14585	0.0448	0.1751	no		ASPM	XLOC_002221	Q	Q1201	2.01831	0.927315	-1.12201	-3.19623	5e-05	0.000683699	yes		CEACAM19	XLOC_012989
AES	XLOC_013390	Q	SIPS	118.112	159.947	0.437441	1.75885	0.00235	0.018114	yes		AGRN	XLOC_000012	Q	SIPS	23.2707	17.6958	-0.395112	-1.60383	0.0067	0.0421588	yes		CDKN2B	XLOC_027088	Q	Q1201	10.534	15.2695	0.535603	1.93826	0.0007	0.00679396	yes		ATAD2	XLOC_026343	Q	Q1201	6.11925	3.96295	-0.626778	-2.18932	5e-05	0.000683699	yes		CENPI	XLOC_028005
AGFG2	XLOC_024577	Q	SIPS	1.61919	2.74907	0.763667	2.25147	0.0001	0.00127649	yes		AGTR1	XLOC_018295	Q	SIPS	2.85123	1.1009	-1.3729	-2.50411	0.00015	0.00183005	yes		CEBPA	XLOC_013681	Q	Q1201	0.0583754	0.793941	3.7656	3.06625	0.0008	0.0075838	yes		ATAD3A	XLOC_000029	Q	Q1201	9.01634	6.90448	-0.385008	-1.36549	0.01895	0.0922467	no		CERS1,GDF1	XLOC_013627
AGPAT1,MIR6721	XLOC_022468	Q	SIPS	39.4107	49.5567	0.330492	1.1543	0.0433	0.170841	no		AGTRAP	XLOC_000094	Q	SIPS	32.6241	23.5744	-0.468714	-1.66317	0.00355	0.0253183	yes		CEBPD	XLOC_026149	Q	Q1201	50.7344	81.6642	0.68674	2.33617	5e-05	0.000683699	yes		ATF3	XLOC_001110	Q	Q1201	6.00668	4.22226	-0.508553	-1.53595	0.00745	0.0458687	yes		CHST15	XLOC_003637
AGPAT2	XLOC_027522	Q	SIPS	19.587	26.1059	0.414475	1.53604	0.0074	0.0456176	yes		AHCTF1	XLOC_002437	Q	SIPS	4.82999	3.36737	-0.520398	-1.89718	0.0009	0.00835003	yes		CEBPE	XLOC_007924	Q	Q1201	0	1.8142	Inf	NA	5e-05	0.000683699	yes		ATF6	XLOC_000897	Q	Q1201	10.0841	7.62488	-0.403291	-1.54302	0.00795	0.0482493	yes		CLCN7	XLOC_009868
AGPAT6	XLOC_025711	Q	SIPS	10.4188	17.1425	0.718384	2.84788	5e-05	0.000683699	yes		AIFM2	XLOC_003422	Q	SIPS	10.2601	4.85797	-1.07862	-3.08119	5e-05	0.000683699	yes		CECR5	XLOC_017455	Q	Q1201	8.3729	10.9523	0.387431	1.28715	0.02495	0.113982	no		ATL3	XLOC_004962	Q	Q1201	61.1317	46.2706	-0.401824	-1.63954	0.00425	0.0292721	yes		CLDN11	XLOC_018362
AHCYL2	XLOC_024689	Q	SIPS	3.26174	4.16913	0.354105	1.13939	0.0459	0.178156	no		AJUBA	XLOC_007919	Q	SIPS	11.3269	5.85053	-0.953109	-3.35703	5e-05	0.000683699	yes		CELSR3,MIR4793	XLOC_018633	Q	Q1201	0.271307	7.5676	4.80184	1.64326	5e-05	0.000683699	yes		ATMIN	XLOC_009757	Q	Q1201	14.7363	11.9347	-0.304208	-1.15795	0.0424	0.168236	no		CLK1	XLOC_015679
AHNAK2	XLOC_008224	Q	SIPS	7.47784	10.7704	0.526377	1.98587	0.0006	0.00599089	yes		AK2	XLOC_001526	Q	SIPS	27.8785	21.8524	-0.351357	-1.32723	0.0228	0.106476	no		CEP250	XLOC_016200	Q	Q1201	1.43142	1.89235	0.402728	1.38358	0.0168	0.0841852	no		ATP1B3	XLOC_018286	Q	Q1201	57.1462	45.1501	-0.339928	-1.32435	0.02375	0.109682	no		CLK4	XLOC_021456
AHR	XLOC_024279	Q	SIPS	7.55619	16.5161	1.12814	4.27194	5e-05	0.000683699	yes		AKAP1	XLOC_010895	Q	SIPS	5.78319	3.46664	-0.738327	-2.51574	5e-05	0.000683699	yes		CERS1,GDF1	XLOC_013627	Q	Q1201	0.152997	0.517699	1.75861	1.59291	0.00355	0.0253183	yes		ATP2B1	XLOC_006521	Q	Q1201	19.9183	13.5024	-0.560878	-2.20575	0.00025	0.00284633	yes		CNTN3	XLOC_018762
AK1,ST6GALNAC6	XLOC_027434	Q	SIPS	32.7527	47.2061	0.527359	1.95287	0.00065	0.00640114	yes		AKNA	XLOC_027371	Q	SIPS	3.27099	1.2942	-1.33767	-4.34604	5e-05	0.000683699	yes		CES4A	XLOC_009672	Q	Q1201	0.295779	0.542604	0.875378	1.07041	0.04885	0.186467	no		ATP2B4	XLOC_001057	Q	Q1201	42.6559	33.0124	-0.369736	-1.48818	0.0108	0.0607093	no		CSF1	XLOC_000615
AK3	XLOC_027038	Q	SIPS	15.0773	25.4075	0.752874	2.91003	5e-05	0.000683699	yes		ALDH1A3	XLOC_008775	Q	SIPS	138.1	76.3966	-0.854128	-3.46585	5e-05	0.000683699	yes		CFP	XLOC_028342	Q	Q1201	0.125799	0.598969	2.25136	2.00072	0.0037	0.0261659	yes		ATP5B	XLOC_006418	Q	Q1201	235.619	193.536	-0.283854	-1.14883	0.04575	0.177742	no		CTHRC1	XLOC_025859
AK5	XLOC_000505	Q	SIPS	14.6781	34.9115	1.25004	4.16677	5e-05	0.000683699	yes		ALDH1L2	XLOC_006572	Q	SIPS	60.1207	23.6598	-1.34543	-5.44784	5e-05	0.000683699	yes		CHCHD10	XLOC_017515	Q	Q1201	13.216	19.2756	0.544493	1.58042	0.00735	0.0453807	yes		ATP8B1	XLOC_012375	Q	Q1201	19.8606	15.3417	-0.372445	-1.46228	0.0118	0.0647747	no		CTSK	XLOC_001934
AKAP2,PALM2,PALM2-AKAP2	XLOC_026819	Q	SIPS	57.4578	82.0467	0.513944	2.09167	0.00015	0.00183005	yes		ALDH7A1	XLOC_021222	Q	SIPS	49.0748	26.5979	-0.883666	-2.38508	5e-05	0.000683699	yes		CHCHD5	XLOC_014635	Q	Q1201	10.6981	17.38	0.700067	1.91091	0.0011	0.00979227	yes		AURKB	XLOC_011216	Q	Q1201	6.81125	2.6188	-1.37901	-2.8214	5e-05	0.000683699	yes		CUL9	XLOC_021940
AKAP8L	XLOC_013586	Q	SIPS	6.96965	10.5836	0.602669	2.08315	0.0003	0.00332154	yes		ALDH9A1	XLOC_002119	Q	SIPS	36.6368	21.4415	-0.772888	-2.97268	5e-05	0.000683699	yes		CHMP4B	XLOC_016185	Q	Q1201	40.1466	50.4712	0.330184	1.30153	0.0246	0.112771	no		B3GALNT2	XLOC_002406	Q	Q1201	14.3544	11.2563	-0.350763	-1.16788	0.04525	0.176316	no		CYP26B1	XLOC_015309
AKAP9	XLOC_024523	Q	SIPS	2.48371	3.32166	0.419408	1.61298	0.00695	0.0434038	yes		ALG10	XLOC_005630	Q	SIPS	0.939828	0.390362	-1.26758	-1.61124	0.009	0.0530376	no		CHPF	XLOC_015762	Q	Q1201	116.669	156.178	0.420769	1.72999	0.00355	0.0253183	yes		BCAS2	XLOC_001856	Q	Q1201	20.5359	16.3163	-0.33184	-1.11692	0.04995	0.189558	no		DCN	XLOC_006526
AKR1B1	XLOC_025308	Q	SIPS	50.5825	69.0778	0.449585	1.78497	0.0019	0.0152605	yes		ALG10B	XLOC_005631	Q	SIPS	0.977828	0.620961	-0.655076	-1.3865	0.01855	0.0907503	no		CHST12	XLOC_024234	Q	Q1201	10.2354	13.428	0.391687	1.40701	0.0172	0.0856921	no		BCAT1	XLOC_006236	Q	Q1201	21.5986	13.5583	-0.671767	-2.6959	5e-05	0.000683699	yes		DHDDS	XLOC_000223
AKR1C1	XLOC_002735	Q	SIPS	9.61444	17.8839	0.895382	2.92162	5e-05	0.000683699	yes		ALG6	XLOC_000460	Q	SIPS	3.18123	2.02844	-0.649212	-1.47922	0.01275	0.0679824	no		CLEC11A	XLOC_013123	Q	Q1201	45.6703	61.0985	0.419881	1.68021	0.00485	0.0324842	yes		BCL10	XLOC_001743	Q	Q1201	13.8271	9.26339	-0.577892	-1.90187	0.0012	0.0104821	yes		DNAJC18	XLOC_021293
ALAD	XLOC_027367	Q	SIPS	7.98681	11.8373	0.567649	2.09638	0.0002	0.00234811	yes		ALKBH2	XLOC_006591	Q	SIPS	8.94787	3.02635	-1.56396	-3.31119	5e-05	0.000683699	yes		CLIC3	XLOC_027532	Q	Q1201	26.856	41.9418	0.643146	2.29736	5e-05	0.000683699	yes		BCL7A	XLOC_006017	Q	Q1201	3.75225	2.66366	-0.494347	-1.53125	0.0079	0.0479985	yes		DOCK11	XLOC_028078
ALAS1	XLOC_018021	Q	SIPS	11.6034	18.0744	0.639399	2.29977	0.0001	0.00127649	yes		ALKBH3	XLOC_004035	Q	SIPS	8.03979	3.8201	-1.07355	-2.69588	5e-05	0.000683699	yes		CLIP3	XLOC_013708	Q	Q1201	15.8115	21.2943	0.429497	1.61076	0.00505	0.0335278	yes		BEND7	XLOC_003261	Q	Q1201	6.0756	4.73293	-0.360293	-1.14206	0.04355	0.171576	no		DPP4	XLOC_015566
ALDH4A1	XLOC_001401	Q	SIPS	5.25504	7.07145	0.428304	1.45801	0.01155	0.0636922	no		ALKBH8	XLOC_005190	Q	SIPS	2.80472	1.68566	-0.734545	-1.96665	0.0009	0.00835003	yes		CLTA	XLOC_026646	Q	Q1201	88.9615	113.393	0.350083	1.41184	0.0143	0.074285	no		BIRC2	XLOC_004431	Q	Q1201	33.1991	26.167	-0.343395	-1.28786	0.02565	0.116321	no		DSCR3	XLOC_017053
ALOX5AP	XLOC_006901	Q	SIPS	0.242474	6.13937	4.66219	3.40788	0.0365	0.151083	no		ALPK1	XLOC_019603	Q	SIPS	2.23329	0.659842	-1.75898	-4.28719	5e-05	0.000683699	yes		CLTCL1	XLOC_017470	Q	Q1201	3.27996	4.17022	0.346446	1.13499	0.0486	0.185769	no		BIRC5	XLOC_011040	Q	Q1201	8.46117	4.28363	-0.982024	-2.93609	5e-05	0.000683699	yes		DTNA	XLOC_012133
ALS2CL	XLOC_018606	Q	SIPS	0.9343	2.44383	1.38719	2.79853	5e-05	0.000683699	yes		ALPK2	XLOC_012377	Q	SIPS	29.7624	18.4752	-0.687904	-2.78454	5e-05	0.000683699	yes		CMAHP	XLOC_022344	Q	Q1201	10.9595	13.9897	0.352181	1.16697	0.04345	0.171332	no		BLM	XLOC_008740	Q	Q1201	0.854355	0.458506	-0.897894	-1.5615	0.0078	0.0475259	yes		DVL2	XLOC_011189
ALS2CR11	XLOC_015687	Q	SIPS	0.219382	0.63105	1.52431	1.38793	0.02205	0.103829	no		ALYREF	XLOC_011827	Q	SIPS	36.4333	24.3357	-0.582185	-1.4769	0.0117	0.0643421	no		CNKSR3	XLOC_022851	Q	Q1201	1.72966	2.55892	0.565043	1.33268	0.0215	0.101733	no		BMS1	XLOC_002836	Q	Q1201	7.92667	5.96011	-0.411375	-1.5571	0.00755	0.046357	yes		EIF4A2,MIR1248,SNORA81	XLOC_018425
AMD1	XLOC_022090	Q	SIPS	17.0948	37.0019	1.11404	3.66345	5e-05	0.000683699	yes		AMH,MIR4321,SF3A2	XLOC_012514	Q	SIPS	59.1084	13.8595	-2.09248	-8.3709	5e-05	0.000683699	yes		CNN1	XLOC_012647	Q	Q1201	14.8398	21.2534	0.518221	1.90091	0.00075	0.00718803	yes		BNC1	XLOC_009119	Q	Q1201	7.66554	4.43465	-0.789568	-2.80715	5e-05	0.000683699	yes		ELAC1	XLOC_012165
AMIGO1	XLOC_001816	Q	SIPS	0.9157	1.49522	0.707411	1.50896	0.0096	0.0555949	no		AMIGO2	XLOC_006288	Q	SIPS	53.0201	26.3902	-1.00653	-3.76506	5e-05	0.000683699	yes		COL27A1	XLOC_026839	Q	Q1201	1.27872	1.75144	0.453838	1.45663	0.01065	0.0600384	no		BRCA1	XLOC_011507	Q	Q1201	2.69726	1.67017	-0.691501	-1.89042	0.0006	0.00599089	yes		ENPP2	XLOC_026332
AMPD2	XLOC_000610	Q	SIPS	15.6327	19.658	0.33055	1.28292	0.0244	0.11204	no		AMT,NICN1	XLOC_018654	Q	SIPS	6.67767	3.61244	-0.886372	-1.20266	0.04085	0.163764	no		COPE	XLOC_013628	Q	Q1201	50.9954	63.8246	0.323747	1.26997	0.0281	0.124732	no		BRCA2	XLOC_006910	Q	Q1201	0.5424	0.302313	-0.843313	-1.71636	0.0041	0.0284367	yes		EPAS1	XLOC_014397
AMPD3,CAND1.11	XLOC_003945	Q	SIPS	3.4792	9.27516	1.41462	4.70961	5e-05	0.000683699	yes		AMZ2P1	XLOC_011691	Q	SIPS	3.11412	1.0746	-1.53502	-2.58269	5e-05	0.000683699	yes		CORO1A,LOC606724	XLOC_009544	Q	Q1201	0.158916	6.73602	5.40556	4.57526	5e-05	0.000683699	yes		BRIP1	XLOC_011665	Q	Q1201	1.81226	1.05379	-0.782207	-2.13541	0.00025	0.00284633	yes		EPHA4	XLOC_015766
ANGPTL4	XLOC_012600	Q	SIPS	11.1921	37.6963	1.75195	6.07391	5e-05	0.000683699	yes		ANAPC4	XLOC_019391	Q	SIPS	10.1533	7.28051	-0.479831	-1.56212	0.00625	0.0398307	yes		COX5B	XLOC_014572	Q	Q1201	82.5716	113.087	0.453721	1.69061	0.00345	0.0247382	yes		BTBD1	XLOC_009117	Q	Q1201	28.6298	23.0104	-0.315229	-1.21078	0.0342	0.144002	no		EPHB3	XLOC_018412
ANKIB1	XLOC_024524	Q	SIPS	13.4463	18.6711	0.473606	1.67448	0.00355	0.0253183	yes		ANGEL2	XLOC_002319	Q	SIPS	6.61098	4.86777	-0.441603	-1.46321	0.0111	0.0618818	no		COX6B1	XLOC_012853	Q	Q1201	93.3292	114.926	0.300302	1.13158	0.04805	0.184288	no		BTF3L4	XLOC_000417	Q	Q1201	21.023	15.1184	-0.475659	-1.79091	0.00175	0.0142714	yes		EPHX2	XLOC_025667
ANKRD1	XLOC_003501	Q	SIPS	8.62323	12.8961	0.580632	1.97295	0.00065	0.00640114	yes		ANGPTL2	XLOC_027425	Q	SIPS	30.1314	13.5663	-1.15124	-3.89118	5e-05	0.000683699	yes		COX7A1	XLOC_013711	Q	Q1201	16.5957	21.8559	0.397216	1.26734	0.02815	0.124895	no		BTG1,C12orf79	XLOC_006527	Q	Q1201	35.9251	24.5544	-0.549008	-2.16483	0.0003	0.00332154	yes		ESM1	XLOC_021056
ANKRD12	XLOC_012068	Q	SIPS	2.5596	3.30343	0.368047	1.31416	0.02575	0.116673	no		ANKLE2	XLOC_006715	Q	SIPS	39.6886	28.3702	-0.484348	-1.96002	0.0006	0.00599089	yes		CPNE1,RBM12	XLOC_016568	Q	Q1201	38.4278	47.8341	0.315889	1.20908	0.03595	0.149431	no		BUB1	XLOC_015451	Q	Q1201	2.44346	1.73346	-0.495277	-1.27423	0.0277	0.123399	no		ESYT3	XLOC_018271
ANKRD20A12P	XLOC_001885	Q	SIPS	0.14391	1.77621	3.62556	3.18857	0.0053	0.034919	yes		ANKRD10	XLOC_007354	Q	SIPS	19.3107	11.1481	-0.792606	-2.5903	5e-05	0.000683699	yes		CRTC1	XLOC_012760	Q	Q1201	2.16719	2.89323	0.416856	1.37581	0.0154	0.0786785	no		BUB1B,PAK6	XLOC_008452	Q	Q1201	3.87068	1.59544	-1.27863	-3.4482	5e-05	0.000683699	yes		FABP3	XLOC_001507
ANKRD29	XLOC_012291	Q	SIPS	7.05125	9.98764	0.502265	1.30022	0.02425	0.11152	no		ANKRD11	XLOC_010308	Q	SIPS	36.5456	22.2267	-0.717404	-2.32928	0.0001	0.00127649	yes		CSTB	XLOC_017092	Q	Q1201	108.519	133.796	0.30209	1.1803	0.0397	0.160556	no		BUB3	XLOC_003176	Q	Q1201	52.1715	38.9962	-0.419929	-1.59579	0.00535	0.0351819	yes		FAM131C	XLOC_001381
ANKRD30BL	XLOC_015516	Q	SIPS	1.28215	2.55575	0.99518	1.43652	0.01805	0.0888634	no		ANKRD20A9P	XLOC_007110	Q	SIPS	0.625709	0.397609	-0.654141	-2.06047	0.0007	0.00679396	yes		CTHRC1	XLOC_025859	Q	Q1201	132.581	182.613	0.461912	1.86677	0.0009	0.00835003	yes		C11orf82	XLOC_004374	Q	Q1201	1.46071	0.835382	-0.806165	-1.4944	0.0099	0.0569049	no		FAM180A	XLOC_025314
ANKRD33B	XLOC_020395	Q	SIPS	0.490751	0.830535	0.759051	1.87461	0.00135	0.0115637	yes		ANKRD28	XLOC_018528	Q	SIPS	10.1393	7.4107	-0.452273	-1.68245	0.0046	0.0311558	yes		CTSZ	XLOC_016686	Q	Q1201	124.645	155.154	0.315876	1.27566	0.02615	0.118053	no		C11orf91,CD59	XLOC_004796	Q	Q1201	568.258	436.798	-0.379579	-1.39374	0.0151	0.0774993	no		FAM198B	XLOC_020134
ANKRD65	XLOC_001287	Q	SIPS	0.190769	0.483427	1.34147	1.44426	0.01495	0.0768427	no		ANKRD36BP1	XLOC_002132	Q	SIPS	9.3299	6.20162	-0.589215	-2.09249	0.00015	0.00183005	yes		CUL7	XLOC_022565	Q	Q1201	6.6103	8.4394	0.352425	1.34822	0.019	0.0924279	no		C11orf95	XLOC_004963	Q	Q1201	7.17351	5.10105	-0.491886	-1.7012	0.0034	0.0244617	yes		FAM222B	XLOC_011325
ANKRD9	XLOC_008211	Q	SIPS	10.835	18.2524	0.752392	2.35055	0.00015	0.00183005	yes		ANKRD37	XLOC_019739	Q	SIPS	5.55321	2.72154	-1.0289	-1.47365	0.01525	0.0780945	no		CYB5R3	XLOC_017669	Q	Q1201	190.664	232.166	0.284125	1.14568	0.04555	0.177185	no		C11orf96	XLOC_004037	Q	Q1201	5.31055	3.78835	-0.48729	-1.22159	0.04295	0.169831	no		FAM89A,MIR1182	XLOC_002387
ANKS1A	XLOC_021881	Q	SIPS	2.41814	3.57084	0.562362	1.90468	0.0011	0.00979227	yes		ANKRD44	XLOC_015666	Q	SIPS	2.52214	1.35095	-0.900668	-2.22608	0.00025	0.00284633	yes		CYP26B1	XLOC_015309	Q	Q1201	2.65518	3.91888	0.561632	1.80012	0.0027	0.020293	yes		C12orf5	XLOC_005482	Q	Q1201	4.20288	3.0035	-0.484736	-1.65705	0.0051	0.0338025	yes		FAP	XLOC_015568
ANO10	XLOC_018590	Q	SIPS	26.0803	42.7051	0.711449	2.67828	5e-05	0.000683699	yes		ANKS3	XLOC_009934	Q	SIPS	5.07918	3.63738	-0.481696	-1.48767	0.00985	0.0567458	no		CYP27A1	XLOC_014945	Q	Q1201	2.32929	3.65504	0.649994	1.71307	0.0035	0.02503	yes		C16orf45	XLOC_009452	Q	Q1201	35.3116	26.3053	-0.42479	-1.67458	0.00375	0.0264479	yes		FAXDC2	XLOC_021373
ANO4	XLOC_005908	Q	SIPS	0.327234	0.599127	0.872536	1.26048	0.0253	0.115167	no		ANKS6	XLOC_027314	Q	SIPS	7.74135	4.64648	-0.736445	-2.66559	5e-05	0.000683699	yes		CYSTM1	XLOC_020722	Q	Q1201	13.941	18.3688	0.397931	1.26155	0.0293	0.128542	no		C16orf72	XLOC_009422	Q	Q1201	27.9136	22.2834	-0.325004	-1.22657	0.03335	0.141385	no		FBF1	XLOC_011753
ANPEP	XLOC_009147	Q	SIPS	134.828	184.8	0.454845	1.82449	0.00125	0.0108394	yes		ANLN	XLOC_024349	Q	SIPS	10.4688	1.93148	-2.43831	-7.71118	5e-05	0.000683699	yes		DACT3	XLOC_013876	Q	Q1201	9.48187	13.6031	0.520691	1.50286	0.0098	0.0564889	no		C16orf87	XLOC_010112	Q	Q1201	6.98972	4.81862	-0.536615	-1.27274	0.0287	0.126642	no		FBXL7	XLOC_020401
ANXA4	XLOC_014463	Q	SIPS	26.092	47.006	0.849238	3.28783	5e-05	0.000683699	yes		ANO6	XLOC_005640	Q	SIPS	27.8318	21.849	-0.349168	-1.38182	0.0161	0.0814191	no		DAPK3	XLOC_013402	Q	Q1201	15.8512	20.8429	0.394958	1.51305	0.0093	0.0543392	no		C17orf85	XLOC_011140	Q	Q1201	9.32344	7.51554	-0.310985	-1.19101	0.03925	0.15916	no		FDXR	XLOC_011731
ANXA6	XLOC_021353	Q	SIPS	86.3625	140.981	0.707018	2.86682	5e-05	0.000683699	yes		ANP32B	XLOC_026784	Q	SIPS	51.1871	30.6514	-0.739829	-2.92139	5e-05	0.000683699	yes		DCLK2	XLOC_019668	Q	Q1201	3.57683	4.85306	0.440211	1.41504	0.01385	0.0724595	no		C17orf96	XLOC_011392	Q	Q1201	2.35742	1.65567	-0.509799	-1.35039	0.02225	0.104535	no		FIG4	XLOC_022087
AOX1	XLOC_014865	Q	SIPS	5.67137	9.50765	0.745392	2.72808	5e-05	0.000683699	yes		ANP32E	XLOC_001927	Q	SIPS	10.9347	6.146	-0.83119	-2.82575	5e-05	0.000683699	yes		DDAH2	XLOC_022448	Q	Q1201	25.9809	33.4004	0.362412	1.33498	0.021	0.0999149	no		C18orf54	XLOC_012171	Q	Q1201	1.48054	0.901944	-0.715018	-1.50198	0.0075	0.0461252	yes		FLCN	XLOC_011270
AP1B1	XLOC_017547	Q	SIPS	11.3556	18.9213	0.736613	2.85918	5e-05	0.000683699	yes		AP2A2	XLOC_003849	Q	SIPS	25.8672	18.0782	-0.516872	-2.0642	0.00025	0.00284633	yes		DDRGK1	XLOC_016427	Q	Q1201	14.4973	18.6795	0.365673	1.30756	0.0221	0.104007	no		C19orf24,CIRBP	XLOC_012499	Q	Q1201	227.596	160.452	-0.504331	-1.80396	0.00235	0.018114	yes		FOS	XLOC_007645
AP1M1	XLOC_012716	Q	SIPS	24.2005	36.4288	0.590044	2.31142	0.0001	0.00127649	yes		AP3S2,C15orf38,C15orf38-AP3S2	XLOC_009148	Q	SIPS	18.8876	12.8705	-0.55337	-2.17254	0.00025	0.00284633	yes		DDT	XLOC_017519	Q	Q1201	13.8301	19.7244	0.512172	1.34284	0.02275	0.106285	no		C1orf158	XLOC_000108	Q	Q1201	2.11204	0.903353	-1.22528	-1.78618	0.0041	0.0284367	yes		FRAS1	XLOC_019523
AP1S1	XLOC_024594	Q	SIPS	40.9861	79.4126	0.954235	3.75429	5e-05	0.000683699	yes		AP4E1	XLOC_008527	Q	SIPS	8.98574	5.65713	-0.667569	-2.43615	5e-05	0.000683699	yes		DDX39A	XLOC_013568	Q	Q1201	10.3726	14.2865	0.461874	1.57014	0.00715	0.044417	yes		C1orf21	XLOC_000994	Q	Q1201	6.97869	4.83614	-0.529101	-2.00128	0.0008	0.0075838	yes		FRMD5	XLOC_008905
AP1S2	XLOC_028274	Q	SIPS	10.7749	14.4783	0.426216	1.41465	0.0147	0.0758561	no		APBB2	XLOC_019863	Q	SIPS	7.9119	5.23768	-0.595096	-2.24424	0.0001	0.00127649	yes		DDX41	XLOC_021447	Q	Q1201	13.5474	17.5994	0.377512	1.41575	0.01495	0.0768427	no		C1orf52	XLOC_001742	Q	Q1201	12.8212	9.74421	-0.395914	-1.41279	0.01345	0.0708078	no		FTH1	XLOC_004926
AP1S3	XLOC_015770	Q	SIPS	1.88006	4.33559	1.20545	3.16147	5e-05	0.000683699	yes		APH1A	XLOC_001928	Q	SIPS	47.785	31.1131	-0.619035	-2.38016	5e-05	0.000683699	yes		DEDD2	XLOC_013800	Q	Q1201	6.22488	8.68092	0.479801	1.50153	0.00975	0.0562351	no		C2CD5	XLOC_006233	Q	Q1201	7.09361	5.37342	-0.400681	-1.38448	0.0182	0.08941	no		FTL	XLOC_013072
AP2A1	XLOC_013105	Q	SIPS	46.6249	67.5708	0.5353	2.10344	0.0002	0.00234811	yes		API5	XLOC_004029	Q	SIPS	30.8868	23.8944	-0.370322	-1.43653	0.0144	0.0746643	no		DEFA4	XLOC_025985	Q	Q1201	0	0.803197	Inf	NA	0.0003	0.00332154	yes		C3orf17	XLOC_018819	Q	Q1201	10.5895	8.38668	-0.336465	-1.20653	0.03675	0.151764	no		FUT10	XLOC_026116
AP2S1	XLOC_013882	Q	SIPS	120.936	164.724	0.44581	1.74467	0.0021	0.0165434	yes		APITD1,APITD1-CORT,CORT	XLOC_000083	Q	SIPS	8.75888	5.22874	-0.744282	-2.07496	0.00035	0.0037834	yes		DEPTOR	XLOC_025880	Q	Q1201	7.00215	11.1197	0.667243	2.28799	5e-05	0.000683699	yes		CACYBP	XLOC_000957	Q	Q1201	18.4787	13.2394	-0.481029	-1.54895	0.0087	0.0517921	no		FYCO1	XLOC_018601
AP3B1	XLOC_021127	Q	SIPS	17.6156	22.5812	0.358273	1.42691	0.0136	0.0714177	no		APOBEC3A,APOBEC3A_B,APOBEC3B	XLOC_017353	Q	SIPS	1.67757	0.54058	-1.63379	-2.07213	0.00095	0.00873382	yes		DGCR11,DGCR2	XLOC_017466	Q	Q1201	12.2194	15.0753	0.303008	1.14124	0.0472	0.181963	no		CALB2	XLOC_009726	Q	Q1201	23.3485	16.4172	-0.508126	-1.85886	0.00125	0.0108394	yes		FZD2	XLOC_010804
AP3D1	XLOC_013374	Q	SIPS	22.138	34.6618	0.646825	2.59187	5e-05	0.000683699	yes		APOL3	XLOC_017590	Q	SIPS	2.3278	1.10953	-1.06901	-2.33305	5e-05	0.000683699	yes		DGCR6L	XLOC_017485	Q	Q1201	9.17137	12.8011	0.481062	1.58262	0.006	0.0385509	yes		CALCOCO2	XLOC_010850	Q	Q1201	24.9797	18.7919	-0.41065	-1.62303	0.0049	0.0327422	yes		GABBR1	XLOC_022403
AP3M2	XLOC_025713	Q	SIPS	5.34836	6.85193	0.357416	1.21714	0.03355	0.142002	no		APOL6	XLOC_017322	Q	SIPS	5.50357	2.26776	-1.2791	-4.57023	5e-05	0.000683699	yes		DKC1,SNORA36A,SNORA56	XLOC_028221	Q	Q1201	13.5449	18.7112	0.466155	1.53573	0.0078	0.0475259	yes		CAMKK1	XLOC_011141	Q	Q1201	9.75352	4.78281	-1.02806	-3.53631	5e-05	0.000683699	yes		GABRE,MIR452	XLOC_028683
AP5Z1	XLOC_024243	Q	SIPS	6.75732	10.3866	0.620193	2.37831	0.0001	0.00127649	yes		APOLD1	XLOC_005562	Q	SIPS	1.78306	0.786478	-1.18088	-2.5552	0.0001	0.00127649	yes		DNAH1	XLOC_018024	Q	Q1201	0.686077	0.915423	0.416069	1.32102	0.0212	0.100597	no		CAPN2	XLOC_001142	Q	Q1201	123.197	91.9709	-0.421721	-1.70561	0.0027	0.020293	yes		GALC	XLOC_008151
APBA1	XLOC_027208	Q	SIPS	0.711815	1.57745	1.14802	3.1162	5e-05	0.000683699	yes		APPBP2	XLOC_011662	Q	SIPS	10.4998	7.60001	-0.466289	-1.73699	0.00285	0.0212036	yes		DNPEP	XLOC_015761	Q	Q1201	9.97317	13.4962	0.436425	1.5648	0.0068	0.0426682	yes		CAPRIN2	XLOC_006256	Q	Q1201	14.5225	10.2854	-0.497697	-1.8578	0.0012	0.0104821	yes		GALNT12	XLOC_026786
APBB1	XLOC_004683	Q	SIPS	12.154	17.5613	0.530963	1.94057	0.00105	0.00947266	yes		APPL2	XLOC_006573	Q	SIPS	46.452	33.0351	-0.491743	-1.95776	0.0008	0.0075838	yes		DOCK6	XLOC_013517	Q	Q1201	2.89716	4.27568	0.561513	1.88025	0.0014	0.0118977	yes		CAPZA1	XLOC_000639	Q	Q1201	81.0836	65.7449	-0.302531	-1.21473	0.0327	0.139414	no		GAS1	XLOC_027248
APBB1IP	XLOC_002804	Q	SIPS	28.0347	35.1562	0.326567	1.28945	0.02365	0.109322	no		ARAP3	XLOC_021312	Q	SIPS	1.15838	0.705909	-0.714557	-1.76564	0.00315	0.0229919	yes		DOK3	XLOC_021446	Q	Q1201	0.288284	0.695865	1.27132	1.6339	0.0031	0.0227062	yes		CARS	XLOC_004632	Q	Q1201	47.4211	34.0775	-0.476708	-1.85971	0.0012	0.0104821	yes		GEM	XLOC_026273
APC	XLOC_020613	Q	SIPS	3.14305	7.28366	1.2125	4.54551	5e-05	0.000683699	yes		ARGLU1	XLOC_007343	Q	SIPS	33.3712	24.0116	-0.474873	-1.76217	0.0021	0.0165434	yes		DSCR3	XLOC_017053	Q	Q1201	13.4033	17.1776	0.357944	1.35181	0.0192	0.0931696	no		CASC3	XLOC_010738	Q	Q1201	18.5567	15.0154	-0.305496	-1.20354	0.0367	0.151617	no		GJA1	XLOC_022121
APCDD1L	XLOC_016682	Q	SIPS	7.36841	16.2424	1.14034	3.95248	5e-05	0.000683699	yes		ARHGAP11A	XLOC_008430	Q	SIPS	4.17366	1.52409	-1.45337	-3.91908	5e-05	0.000683699	yes		DSTN	XLOC_016109	Q	Q1201	206.418	269.003	0.382054	1.53225	0.00865	0.0515662	no		CASC5	XLOC_008460	Q	Q1201	1.40507	0.589717	-1.25255	-2.97353	5e-05	0.000683699	yes		GJD3	XLOC_011419
APEH	XLOC_017991	Q	SIPS	13.7098	21.5295	0.651107	2.41961	5e-05	0.000683699	yes		ARHGAP19,ARHGAP19-SLIT1,SLIT1	XLOC_003527	Q	SIPS	2.27085	1.14571	-0.986993	-2.35357	0.0003	0.00332154	yes		DYNLRB1	XLOC_016191	Q	Q1201	84.3361	112.698	0.418239	1.60959	0.00535	0.0351819	yes		CBL	XLOC_004510	Q	Q1201	4.7352	3.17743	-0.575564	-2.10628	0.00025	0.00284633	yes		GNAT2	XLOC_001817
APLP1	XLOC_012862	Q	SIPS	3.27497	10.3487	1.6599	5.42167	5e-05	0.000683699	yes		ARHGAP20	XLOC_005198	Q	SIPS	2.268	0.769116	-1.56015	-3.86037	5e-05	0.000683699	yes		DYRK1B	XLOC_013765	Q	Q1201	4.52236	6.07153	0.424983	1.35671	0.0209	0.0995751	no		CBX1	XLOC_011573	Q	Q1201	42.6081	31.9448	-0.415547	-1.62828	0.0047	0.0316621	yes		GPC6	XLOC_007040
APLP2	XLOC_004569	Q	SIPS	314.683	671.39	1.09325	4.22776	5e-05	0.000683699	yes		ARHGAP26	XLOC_020763	Q	SIPS	2.813	0.861271	-1.70757	-5.15858	5e-05	0.000683699	yes		EEPD1	XLOC_024348	Q	Q1201	0.240084	0.489433	1.02757	1.61664	0.0067	0.0421588	yes		CCBE1	XLOC_012382	Q	Q1201	6.4171	4.37843	-0.551506	-1.97447	0.0003	0.00332154	yes		GPNMB	XLOC_024294
APMAP	XLOC_016512	Q	SIPS	39.1334	66.7251	0.769828	3.06395	5e-05	0.000683699	yes		ARHGAP28	XLOC_012061	Q	SIPS	2.66245	0.49812	-2.41819	-4.95413	5e-05	0.000683699	yes		EIF3G	XLOC_013499	Q	Q1201	49.0151	62.0823	0.340954	1.16327	0.0427	0.169048	no		CCDC14	XLOC_018859	Q	Q1201	8.95453	6.70038	-0.418375	-1.47395	0.01165	0.0641121	no		GSAP	XLOC_025097
APOBEC3C	XLOC_017354	Q	SIPS	15.9751	22.3061	0.481613	1.51495	0.00855	0.0510963	no		ARHGAP32	XLOC_005311	Q	SIPS	2.00059	1.4524	-0.461991	-1.50079	0.00905	0.0532556	no		EMILIN1	XLOC_014326	Q	Q1201	35.24	51.5706	0.549336	2.23074	0.0002	0.00234811	yes		CCDC15	XLOC_004544	Q	Q1201	0.611483	0.352882	-0.793126	-1.23482	0.03505	0.146701	no		GYPE	XLOC_020103
APOBEC3F	XLOC_017356	Q	SIPS	1.13663	2.76059	1.28021	1.77009	0.0021	0.0165434	yes		ARHGEF17	XLOC_004338	Q	SIPS	13.457	10.2899	-0.387132	-1.54652	0.0078	0.0475259	yes		EN1	XLOC_015476	Q	Q1201	11.5603	16.0166	0.470394	1.76203	0.0026	0.0196814	yes		CCDC59	XLOC_006508	Q	Q1201	9.87925	7.32017	-0.432524	-1.21876	0.03695	0.152402	no		HDAC9	XLOC_024281
APOL2	XLOC_017592	Q	SIPS	7.13867	11.2966	0.662164	2.35594	0.0001	0.00127649	yes		ARHGEF2	XLOC_002027	Q	SIPS	47.232	19.6334	-1.26645	-5.07478	5e-05	0.000683699	yes		EPAS1	XLOC_014397	Q	Q1201	46.3061	65.6653	0.503928	2.02938	0.00055	0.00557148	yes		CCNB1	XLOC_020494	Q	Q1201	8.96183	5.7786	-0.633072	-1.98551	0.0006	0.00599089	yes		HDHD3	XLOC_027366
AQP1	XLOC_024331	Q	SIPS	2.18019	3.77231	0.790994	2.11785	0.00035	0.0037834	yes		ARHGEF40	XLOC_007447	Q	SIPS	13.0961	9.08832	-0.527055	-1.63691	0.00385	0.0270336	yes		EPB41L4B	XLOC_027341	Q	Q1201	0.557109	0.894356	0.682889	1.17207	0.04385	0.17244	no		CCNB2	XLOC_008550	Q	Q1201	8.13956	4.03523	-1.0123	-2.63864	5e-05	0.000683699	yes		HERC6	XLOC_019553
ARF4	XLOC_018726	Q	SIPS	241.99	371.306	0.617662	2.52421	5e-05	0.000683699	yes		ARHGEF7	XLOC_007082	Q	SIPS	12.3201	8.09861	-0.605271	-2.27637	5e-05	0.000683699	yes		EPDR1	XLOC_024353	Q	Q1201	19.7858	28.4523	0.524081	1.94625	0.0006	0.00599089	yes		CCND1	XLOC_004309	Q	Q1201	490.227	370.888	-0.402464	-1.58399	0.0053	0.034919	yes		HIST1H2AI	XLOC_021750
ARFGAP1	XLOC_016372	Q	SIPS	22.5625	32.2041	0.513315	1.95498	0.00085	0.0079766	yes		ARHGEF9	XLOC_028415	Q	SIPS	2.95889	1.87385	-0.659052	-1.9726	0.0007	0.00679396	yes		EYA2	XLOC_016279	Q	Q1201	6.92743	9.67806	0.482396	1.713	0.00235	0.018114	yes		CCNF	XLOC_009363	Q	Q1201	2.45967	1.72568	-0.511303	-1.50575	0.00975	0.0562351	no		HLA-DMA	XLOC_022483
ARFGAP3	XLOC_017672	Q	SIPS	21.8946	29.4842	0.429368	1.6775	0.0038	0.0267464	yes		ARID2	XLOC_005641	Q	SIPS	3.96822	2.54021	-0.643542	-2.23054	5e-05	0.000683699	yes		FAM110B	XLOC_025746	Q	Q1201	5.26902	7.10629	0.431561	1.49469	0.01035	0.0588835	no		CCNY	XLOC_002824	Q	Q1201	28.0886	21.1917	-0.406486	-1.60385	0.00535	0.0351819	yes		HMOX1	XLOC_017319
ARHGAP15	XLOC_014724	Q	SIPS	0	0.663182	Inf	NA	5e-05	0.000683699	yes		ARL10	XLOC_020880	Q	SIPS	2.96461	2.08779	-0.505866	-1.5453	0.00815	0.0491681	yes		FAM134A	XLOC_014951	Q	Q1201	15.8516	19.9744	0.333521	1.30998	0.02125	0.100788	no		CCP110	XLOC_009471	Q	Q1201	3.09816	2.32003	-0.417268	-1.25123	0.0305	0.132411	no		HPS4	XLOC_017532
ARHGAP18	XLOC_022773	Q	SIPS	9.19874	12.7574	0.471821	1.72002	0.00325	0.0235682	yes		ARL13B	XLOC_018098	Q	SIPS	3.42129	2.52745	-0.436855	-1.22614	0.0359	0.149289	no		FAM198B	XLOC_020134	Q	Q1201	1.99686	4.07993	1.03081	2.88676	5e-05	0.000683699	yes		CCT2	XLOC_005832	Q	Q1201	55.9842	41.5932	-0.428671	-1.68257	0.0035	0.02503	yes		HS1BP3	XLOC_015125
ARHGAP22	XLOC_003373	Q	SIPS	5.74227	11.7976	1.0388	3.4388	5e-05	0.000683699	yes		ARL4A	XLOC_024273	Q	SIPS	9.66871	4.46998	-1.11306	-3.50802	5e-05	0.000683699	yes		FAM50B	XLOC_021646	Q	Q1201	4.39024	5.74595	0.388247	1.15925	0.0414	0.165356	no		CD44	XLOC_004020	Q	Q1201	306.743	215.428	-0.509823	-2.03847	0.0003	0.00332154	yes		HSD17B14	XLOC_013914
ARHGAP24	XLOC_019541	Q	SIPS	8.33029	10.5003	0.333996	1.24847	0.0334	0.141546	no		ARL5B	XLOC_002784	Q	SIPS	3.09775	1.76104	-0.814791	-1.86666	0.00275	0.0206046	yes		FAM65B	XLOC_022343	Q	Q1201	5.65027	7.85449	0.475197	1.61002	0.0052	0.0343516	yes		CD47	XLOC_018799	Q	Q1201	13.8086	10.927	-0.337674	-1.24149	0.03045	0.132255	no		IFI16	XLOC_000857
ARHGAP29	XLOC_001779	Q	SIPS	6.67027	9.59958	0.525226	1.98177	0.00045	0.00470281	yes		ARL6IP1	XLOC_009992	Q	SIPS	51.4963	27.9213	-0.883101	-3.36302	5e-05	0.000683699	yes		FAM78A	XLOC_027467	Q	Q1201	0.483987	0.819469	0.75972	1.47773	0.01245	0.0670095	no		CD9	XLOC_005491	Q	Q1201	92.3201	73.9016	-0.321039	-1.26581	0.0285	0.126002	no		IFI44	XLOC_000513
ARHGDIB	XLOC_006219	Q	SIPS	2.09334	15.2009	2.86028	4.09638	5e-05	0.000683699	yes		ARNT	XLOC_001935	Q	SIPS	15.0839	11.3414	-0.411415	-1.58001	0.0061	0.0390707	yes		FAT4	XLOC_019631	Q	Q1201	3.95838	4.99773	0.336362	1.30005	0.0266	0.119694	no		CDA	XLOC_000170	Q	Q1201	8.75938	5.23328	-0.743114	-1.81	0.0022	0.0171645	yes		IFIT1	XLOC_003011
ARHGDIG	XLOC_009299	Q	SIPS	0.359305	1.26652	1.81759	1.86758	0.0048	0.0321906	yes		ARRDC3	XLOC_021165	Q	SIPS	15.6273	11.844	-0.399913	-1.45019	0.0116	0.063893	no		FBLN1	XLOC_017412	Q	Q1201	509.671	626.784	0.298403	1.15394	0.043	0.169971	no		CDC20	XLOC_000358	Q	Q1201	9.13266	5.0158	-0.864555	-2.59021	5e-05	0.000683699	yes		IFIT3	XLOC_003009
ARHGEF28	XLOC_020523	Q	SIPS	0.47712	1.15208	1.27182	2.66595	5e-05	0.000683699	yes		ARSI	XLOC_021344	Q	SIPS	2.13101	1.11897	-0.929375	-2.21377	0.00035	0.0037834	yes		FBLN2	XLOC_017836	Q	Q1201	211.746	260.96	0.301495	1.2011	0.0384	0.156768	no		CDC27	XLOC_011561	Q	Q1201	17.9548	13.8136	-0.378288	-1.45175	0.01305	0.0692172	no		IL13RA2	XLOC_028550
ARHGEF37	XLOC_020787	Q	SIPS	0.221985	0.49342	1.15235	1.81556	0.00315	0.0229919	yes		AS3MT,C10orf32,C10orf32-ASMT	XLOC_003100	Q	SIPS	14.753	9.17866	-0.684649	-2.26222	0.0002	0.00234811	yes		FER1L4	XLOC_016567	Q	Q1201	0.756253	1.31669	0.799979	1.86852	0.00125	0.0108394	yes		CDC42	XLOC_000179	Q	Q1201	150.284	120.941	-0.313393	-1.2542	0.02875	0.126797	no		ITGA3	XLOC_010864
ARID5A	XLOC_014564	Q	SIPS	3.36766	5.24666	0.639652	1.88379	0.00115	0.0101367	yes		ASAP3	XLOC_001442	Q	SIPS	6.4278	4.16346	-0.626543	-2.22063	0.0001	0.00127649	yes		FIGF,PIR,PIR-FIGF	XLOC_028270	Q	Q1201	0.474376	1.21881	1.36137	1.74557	0.0046	0.0311558	yes		CDC42BPA	XLOC_002363	Q	Q1201	16.9821	12.7214	-0.416754	-1.67833	0.0043	0.0295515	yes		ITGA7	XLOC_006400
ARL15	XLOC_021053	Q	SIPS	3.90706	5.3871	0.463428	1.21751	0.0412	0.164774	no		ASB1	XLOC_015035	Q	SIPS	18.6943	13.4375	-0.476338	-1.87614	0.00105	0.00947266	yes		FLCN	XLOC_011270	Q	Q1201	10.4749	14.2662	0.445667	1.40541	0.01475	0.0760515	no		CDC42EP2	XLOC_004235	Q	Q1201	14.2254	9.84906	-0.530411	-1.85359	0.00125	0.0108394	yes		ITGB3	XLOC_010832
ARL2BP	XLOC_009643	Q	SIPS	45.9965	56.8324	0.305191	1.18695	0.03945	0.159758	no		ASB13	XLOC_003236	Q	SIPS	4.99436	3.58282	-0.479204	-1.4503	0.0123	0.0664073	no		FRAS1	XLOC_019523	Q	Q1201	4.90938	6.69914	0.448434	1.77831	0.0022	0.0171645	yes		CDC42EP4	XLOC_011719	Q	Q1201	13.0354	9.71419	-0.424264	-1.55804	0.0081	0.0489481	yes		ITGB8	XLOC_024284
ARL4C	XLOC_015813	Q	SIPS	3.33318	5.49351	0.720829	2.32191	5e-05	0.000683699	yes		ASB8	XLOC_006297	Q	SIPS	10.2593	6.91437	-0.569268	-1.92057	0.00085	0.0079766	yes		FTL	XLOC_013072	Q	Q1201	1448.21	2211.31	0.610631	2.4115	5e-05	0.000683699	yes		CDC45	XLOC_017190	Q	Q1201	3.16735	2.08011	-0.606618	-1.47549	0.0107	0.0602624	no		KCNB1	XLOC_016648
ARL6IP5	XLOC_018073	Q	SIPS	38.9266	91.1	1.22669	4.87927	5e-05	0.000683699	yes		ASF1B	XLOC_013566	Q	SIPS	6.89596	1.45115	-2.24855	-4.74911	5e-05	0.000683699	yes		FZD1	XLOC_024522	Q	Q1201	16.1026	20.6828	0.361134	1.42374	0.01285	0.0683916	no		CDC6	XLOC_010743	Q	Q1201	6.58495	3.48542	-0.917842	-2.80512	5e-05	0.000683699	yes		KCNMB4	XLOC_005835
ARL8B	XLOC_017800	Q	SIPS	30.1266	38.2478	0.344343	1.34453	0.02205	0.103829	no		ASH2L	XLOC_025694	Q	SIPS	13.4845	9.68898	-0.476887	-1.75027	0.0027	0.020293	yes		FZD5	XLOC_015705	Q	Q1201	0.333839	0.553193	0.728631	1.24178	0.03375	0.142592	no		CDCA2	XLOC_025661	Q	Q1201	2.63061	1.19278	-1.14108	-2.14314	0.0002	0.00234811	yes		KIF17	XLOC_001422
ARMCX1	XLOC_028009	Q	SIPS	5.56783	11.3062	1.02193	3.33349	5e-05	0.000683699	yes		ASNS	XLOC_025151	Q	SIPS	121.32	24.9483	-2.28181	-8.99938	5e-05	0.000683699	yes		FZD7	XLOC_014875	Q	Q1201	26.7347	43.0089	0.68592	2.718	5e-05	0.000683699	yes		CDCA3	XLOC_006131	Q	Q1201	4.1885	2.08965	-1.00317	-2.08212	0.0005	0.00514644	yes		KRTAP1-5	XLOC_011439
ARMCX2	XLOC_028502	Q	SIPS	13.0091	21.5191	0.726093	2.75104	5e-05	0.000683699	yes		ASPM	XLOC_002221	Q	SIPS	2.01831	0.355244	-2.50626	-5.953	5e-05	0.000683699	yes		GABBR1	XLOC_022403	Q	Q1201	7.11332	9.20466	0.371841	1.29494	0.0248	0.113467	no		CDCA4	XLOC_008225	Q	Q1201	8.57305	4.74996	-0.851892	-2.69067	5e-05	0.000683699	yes		LACTB	XLOC_008566
ARMCX3	XLOC_028010	Q	SIPS	23.0318	40.3747	0.809823	3.20549	5e-05	0.000683699	yes		ATAD2	XLOC_026343	Q	SIPS	6.11925	2.62188	-1.22275	-4.13601	5e-05	0.000683699	yes		GAS1	XLOC_027248	Q	Q1201	39.0704	47.985	0.296509	1.19852	0.03565	0.148525	no		CDCA5	XLOC_004988	Q	Q1201	7.11837	3.82288	-0.896887	-2.71847	5e-05	0.000683699	yes		LAMA3	XLOC_012110
ARMCX4	XLOC_028008	Q	SIPS	1.18882	1.72166	0.534276	1.43086	0.0117	0.0643421	no		ATAD5	XLOC_010655	Q	SIPS	0.584531	0.189502	-1.62507	-2.49085	0.0003	0.00332154	yes		GHRL	XLOC_018499	Q	Q1201	0.110706	0.614546	2.47279	0.360356	0.00125	0.0108394	yes		CDCA8	XLOC_000307	Q	Q1201	4.57668	2.40333	-0.929266	-2.48495	5e-05	0.000683699	yes		LAYN	XLOC_004456
ARPC1B	XLOC_024551	Q	SIPS	124.176	187.388	0.593641	2.00938	0.00035	0.0037834	yes		ATF3	XLOC_001110	Q	SIPS	6.00668	1.02942	-2.54474	-5.37993	5e-05	0.000683699	yes		GJA1	XLOC_022121	Q	Q1201	149.417	181.747	0.282584	1.1695	0.0462	0.179039	no		CDH13	XLOC_009767	Q	Q1201	35.4116	25.6961	-0.462676	-1.61011	0.0043	0.0295515	yes		LGALS3	XLOC_007553
ARPC2	XLOC_014931	Q	SIPS	184.316	260.962	0.50166	2.00924	0.00035	0.0037834	yes		ATF4	XLOC_017363	Q	SIPS	290.255	174.43	-0.734675	-2.97455	5e-05	0.000683699	yes		GLS	XLOC_014846	Q	Q1201	75.8838	95.0123	0.324322	1.27985	0.0271	0.121387	no		CDH2	XLOC_012301	Q	Q1201	260.758	213.431	-0.288943	-1.1555	0.04555	0.177185	no		LHFPL2	XLOC_021129
ARPC4,ARPC4-TTLL3,TTLL3	XLOC_017813	Q	SIPS	79.5071	111.79	0.491638	1.55237	0.00905	0.0532556	no		ATG10	XLOC_020556	Q	SIPS	1.96634	0.995536	-0.981968	-1.84411	0.0027	0.020293	yes		GNAS	XLOC_016334	Q	Q1201	317.334	390.354	0.29878	1.19758	0.0382	0.156168	no		CDK1	XLOC_002894	Q	Q1201	12.0618	5.21835	-1.20878	-3.11858	5e-05	0.000683699	yes		LINC00341	XLOC_008191
ARSB	XLOC_021130	Q	SIPS	29.2194	40.761	0.480262	1.89343	0.00105	0.00947266	yes		ATG14	XLOC_008035	Q	SIPS	5.94358	4.15975	-0.514834	-1.75655	0.00275	0.0206046	yes		GNG11	XLOC_024532	Q	Q1201	37.4635	53.6942	0.51928	1.90778	0.00095	0.00873382	yes		CDK17	XLOC_006544	Q	Q1201	13.9555	10.5076	-0.409406	-1.50107	0.00905	0.0532556	no		LINC00862	XLOC_002230
ARSJ	XLOC_020052	Q	SIPS	3.72925	6.13862	0.719027	2.43889	5e-05	0.000683699	yes		ATG16L2	XLOC_004335	Q	SIPS	6.59013	3.81879	-0.787193	-2.27158	0.00015	0.00183005	yes		GPC4	XLOC_028606	Q	Q1201	6.87714	8.7958	0.355007	1.25674	0.0303	0.13178	no		CDK2	XLOC_005755	Q	Q1201	13.2602	8.41968	-0.655262	-2.19185	0.00015	0.00183005	yes		LINC00899	XLOC_017690
ASAH1	XLOC_026054	Q	SIPS	29.2815	44.7088	0.61057	2.40275	5e-05	0.000683699	yes		ATMIN	XLOC_009757	Q	SIPS	14.7363	10.9031	-0.43464	-1.65381	0.00275	0.0206046	yes		GPNMB	XLOC_024294	Q	Q1201	26.8354	42.0581	0.648246	2.57833	5e-05	0.000683699	yes		CDK2AP1	XLOC_006683	Q	Q1201	239.207	190.409	-0.329153	-1.27491	0.02885	0.127107	no		LINC00999	XLOC_002833
ASCC2	XLOC_017553	Q	SIPS	9.76918	13.0195	0.414369	1.54754	0.0073	0.0451401	yes		ATP10A	XLOC_008805	Q	SIPS	24.9269	15.0786	-0.725205	-2.8669	5e-05	0.000683699	yes		GPSM3,NOTCH4	XLOC_022470	Q	Q1201	2.20733	3.62792	0.716844	1.69313	0.0037	0.0261659	yes		CDK6	XLOC_025129	Q	Q1201	3.73799	2.55551	-0.548649	-1.92139	0.00115	0.0101367	yes		LINC01139	XLOC_002416
ASCC3	XLOC_022709	Q	SIPS	9.13577	13.4936	0.562673	2.05952	0.0005	0.00514644	yes		ATP11B	XLOC_018390	Q	SIPS	18.2155	13.425	-0.44024	-1.7395	0.00375	0.0264479	yes		GPX1	XLOC_018652	Q	Q1201	127.094	159.437	0.327091	1.30078	0.0229	0.106784	no		CDKN3	XLOC_007548	Q	Q1201	5.2036	2.8418	-0.872705	-1.58281	0.0073	0.0451401	yes		LMBRD1	XLOC_022637
ASL	XLOC_024430	Q	SIPS	9.99256	15.9147	0.671435	2.43738	5e-05	0.000683699	yes		ATP5G2	XLOC_006378	Q	SIPS	70.1693	49.3684	-0.507253	-1.8485	0.0014	0.0118977	yes		GRAMD4	XLOC_017423	Q	Q1201	3.35535	4.57514	0.447353	1.28608	0.02765	0.12324	no		CDT1	XLOC_009814	Q	Q1201	4.8908	3.67285	-0.413171	-1.298	0.02545	0.115665	no		LOC100130872,SPON2	XLOC_019768
ASNA1	XLOC_012663	Q	SIPS	23.4599	38.828	0.726902	2.73417	5e-05	0.000683699	yes		ATP6V0A2	XLOC_006037	Q	SIPS	5.60113	3.35024	-0.741452	-2.44738	5e-05	0.000683699	yes		GSDMD	XLOC_025936	Q	Q1201	7.83271	10.0259	0.356145	1.14589	0.0459	0.178156	no		CELF1	XLOC_004840	Q	Q1201	26.6009	19.3366	-0.460145	-1.76571	0.00245	0.0187343	yes		LOC100506548,RPL37	XLOC_021028
ASPH	XLOC_026181	Q	SIPS	96.4425	165.827	0.781936	2.92317	5e-05	0.000683699	yes		ATXN1L	XLOC_009730	Q	SIPS	6.56053	4.64229	-0.498976	-1.87012	0.00135	0.0115637	yes		GSN	XLOC_026854	Q	Q1201	50.0206	62.8244	0.328803	1.3248	0.02235	0.104885	no		CENPE	XLOC_020024	Q	Q1201	0.882806	0.528385	-0.740506	-1.81999	0.00225	0.017485	yes		LOC101928880	XLOC_009804
ASPHD1	XLOC_009538	Q	SIPS	3.24005	9.0187	1.4769	3.89961	5e-05	0.000683699	yes		ATXN2L	XLOC_009522	Q	SIPS	33.6925	20.4791	-0.718271	-2.82871	5e-05	0.000683699	yes		GSTT1	XLOC_017521	Q	Q1201	10.9838	14.5539	0.406018	1.25679	0.0262	0.118251	no		CENPF	XLOC_001119	Q	Q1201	3.01109	1.42022	-1.08417	-3.69852	5e-05	0.000683699	yes		LOC150381,MIR4763,MIRLET7A3,MIRLET7B,MIRLET7BHG	XLOC_017416
ASS1	XLOC_026934	Q	SIPS	23.1784	34.4403	0.57132	2.20935	0.00025	0.00284633	yes		ATXN7L2	XLOC_000605	Q	SIPS	1.11543	0.667037	-0.741757	-1.35142	0.0208	0.099184	no		GTF2A1L,STON1,STON1-GTF2A1L	XLOC_014412	Q	Q1201	1.79579	2.72444	0.60134	1.66158	0.0037	0.0261659	yes		CENPH	XLOC_020495	Q	Q1201	3.06748	1.82233	-0.751268	-1.35443	0.02095	0.0997577	no		LOC284454,MIR23A,MIR24-2,MIR27A	XLOC_013558
ATG4A	XLOC_028049	Q	SIPS	3.22428	5.40981	0.7466	2.03679	0.001	0.00910716	yes		ATXN7L3B	XLOC_005844	Q	SIPS	21.8532	15.6811	-0.478823	-1.83912	0.0021	0.0165434	yes		GYG2	XLOC_027713	Q	Q1201	2.11785	3.2071	0.598671	1.65788	0.004	0.0278809	yes		CENPI	XLOC_028005	Q	Q1201	1.83959	1.04849	-0.811076	-1.55002	0.0096	0.0555949	no		LOC400043	XLOC_005727
ATG4B	XLOC_015053	Q	SIPS	12.1153	15.8097	0.383979	1.3664	0.0162	0.0818456	no		AURKB	XLOC_011216	Q	SIPS	6.81125	0.64897	-3.3917	-4.32411	5e-05	0.000683699	yes		GYPC	XLOC_014672	Q	Q1201	16.7009	21.2398	0.346846	1.23777	0.0321	0.137573	no		CENPK	XLOC_021090	Q	Q1201	6.61932	3.73722	-0.82472	-1.90027	0.0017	0.0139446	yes		LOXL4	XLOC_003537
ATL1	XLOC_007535	Q	SIPS	3.58068	6.45593	0.850391	2.41537	5e-05	0.000683699	yes		AVPI1	XLOC_003533	Q	SIPS	13.3981	8.84198	-0.599582	-1.98534	0.00045	0.00470281	yes		GYS1	XLOC_013918	Q	Q1201	23.1756	30.7207	0.406606	1.62355	0.00495	0.0330013	yes		CENPL	XLOC_002158	Q	Q1201	3.9436	2.5117	-0.650852	-1.25419	0.0338	0.142752	no		LRRC2	XLOC_018605
ATOH8	XLOC_014528	Q	SIPS	12.0993	16.8731	0.479798	1.88235	0.00085	0.0079766	yes		AXIN1	XLOC_009848	Q	SIPS	7.59185	5.65536	-0.424833	-1.47574	0.01075	0.0604861	no		HADHB	XLOC_014315	Q	Q1201	32.7247	40.0811	0.292542	1.15225	0.0483	0.1849	no		CENPN	XLOC_009756	Q	Q1201	12.2375	8.50048	-0.525695	-1.50631	0.0092	0.0539022	no		LRRC32	XLOC_005103
ATOX1	XLOC_021360	Q	SIPS	63.4356	98.7007	0.637768	2.28101	0.0001	0.00127649	yes		AXL	XLOC_012940	Q	SIPS	106.969	69.9324	-0.613158	-2.45323	5e-05	0.000683699	yes		HCLS1	XLOC_018846	Q	Q1201	0.699993	1.27056	0.860047	1.52727	0.0108	0.0607093	no		CENPU	XLOC_020183	Q	Q1201	4.71768	2.99976	-0.653228	-1.41345	0.01725	0.0858503	no		LURAP1L	XLOC_026580
ATP13A1	XLOC_013641	Q	SIPS	11.607	16.8459	0.537409	2.07867	0.0003	0.00332154	yes		AZI2	XLOC_018550	Q	SIPS	20.9201	14.937	-0.486001	-1.60127	0.00655	0.0414005	yes		HDAC11	XLOC_017835	Q	Q1201	2.93737	4.15652	0.500853	1.55195	0.0078	0.0475259	yes		CEP128	XLOC_008143	Q	Q1201	0.742569	0.396459	-0.905355	-1.70981	0.0047	0.0316621	yes		LYRM9	XLOC_011309
ATP13A3	XLOC_019097	Q	SIPS	39.4651	61.8718	0.648706	2.57651	5e-05	0.000683699	yes		B3GALNT2	XLOC_002406	Q	SIPS	14.3544	8.35025	-0.781605	-2.46931	5e-05	0.000683699	yes		HDGFRP2	XLOC_012549	Q	Q1201	10.7524	13.5335	0.331877	1.25928	0.02685	0.12056	no		CEP170	XLOC_002426	Q	Q1201	24.1222	17.6749	-0.44866	-1.27336	0.0279	0.124037	no		LYVE1,MRVI1	XLOC_004726
ATP1A3	XLOC_013796	Q	SIPS	0.0819931	0.517252	2.65729	2.75719	0.001	0.00910716	yes		B3GALT6	XLOC_000018	Q	SIPS	17.3074	11.6871	-0.566476	-2.1314	0.0006	0.00599089	yes		HDHD3	XLOC_027366	Q	Q1201	3.27031	4.65375	0.508969	1.27224	0.02725	0.121844	no		CEP55	XLOC_003028	Q	Q1201	6.47796	2.96118	-1.12937	-3.17736	5e-05	0.000683699	yes		MANBA	XLOC_020020
ATP1B3	XLOC_018286	Q	SIPS	57.1462	73.1153	0.355518	1.40807	0.0167	0.0837644	no		BACH1	XLOC_016833	Q	SIPS	9.86075	7.25032	-0.443653	-1.63145	0.0057	0.0369794	yes		HECW2	XLOC_015661	Q	Q1201	1.30309	1.80432	0.469521	1.4016	0.0157	0.0798383	no		CEP57	XLOC_004420	Q	Q1201	9.99131	7.65614	-0.384057	-1.34408	0.02055	0.0982758	no		MAP1LC3B	XLOC_009799
ATP2A3	XLOC_011143	Q	SIPS	1.44981	2.13915	0.561174	1.52632	0.0081	0.0489481	yes		BAHCC1	XLOC_011065	Q	SIPS	5.95864	2.1014	-1.50363	-2.31015	5e-05	0.000683699	yes		HFE	XLOC_021719	Q	Q1201	3.75724	5.14524	0.453565	1.16679	0.0406	0.163046	no		CHAMP1	XLOC_007108	Q	Q1201	11.515	8.95343	-0.363003	-1.30415	0.02485	0.113641	no		MARC2	XLOC_001132
ATP2B4	XLOC_001057	Q	SIPS	42.6559	125.568	1.55765	6.21378	5e-05	0.000683699	yes		BANP	XLOC_009802	Q	SIPS	3.25761	1.8344	-0.828508	-2.0164	0.0003	0.00332154	yes		HIST1H1C	XLOC_022355	Q	Q1201	13.5014	18.6992	0.469868	1.38884	0.0159	0.0806244	no		CHD1L	XLOC_000699	Q	Q1201	17.2095	13.7566	-0.323081	-1.21026	0.0348	0.145921	no		MBP	XLOC_012414
ATP5B	XLOC_006418	Q	SIPS	235.619	302.07	0.358432	1.45022	0.01105	0.0616615	no		BARD1	XLOC_015722	Q	SIPS	1.50085	0.668548	-1.16668	-1.92656	0.0015	0.0125884	yes		HLA-B,HLA-C	XLOC_022433	Q	Q1201	110.035	142.522	0.373217	1.52173	0.00715	0.044417	yes		CHD9	XLOC_009607	Q	Q1201	3.09869	2.46081	-0.332522	-1.20783	0.04055	0.162915	no		MC4R	XLOC_012383
ATP5G3	XLOC_015612	Q	SIPS	35.1151	50.9906	0.538139	2.18508	0.0004	0.00424679	yes		BBC3	XLOC_013885	Q	SIPS	6.00618	3.29133	-0.867776	-2.36891	5e-05	0.000683699	yes		HMG20B	XLOC_012532	Q	Q1201	18.4234	22.7217	0.302531	1.14446	0.0491	0.187178	no		CHEK1	XLOC_004549	Q	Q1201	5.25216	3.69141	-0.50874	-1.43609	0.01055	0.0596677	no		MDGA1	XLOC_022530
ATP6AP1	XLOC_028213	Q	SIPS	46.2238	69.2518	0.583215	2.33465	5e-05	0.000683699	yes		BCAS2	XLOC_001856	Q	SIPS	20.5359	12.3346	-0.735444	-2.42078	5e-05	0.000683699	yes		HPS4	XLOC_017532	Q	Q1201	3.50453	4.59627	0.391244	1.31007	0.02465	0.112962	no		CHST11	XLOC_005923	Q	Q1201	5.16956	3.77237	-0.454571	-1.58229	0.0058	0.0375144	yes		MDM1	XLOC_006474
ATP6V0B	XLOC_000368	Q	SIPS	61.4185	94.8357	0.626757	2.43038	5e-05	0.000683699	yes		BCAT1	XLOC_006236	Q	SIPS	21.5986	10.6277	-1.02312	-4.08944	5e-05	0.000683699	yes		HS1BP3	XLOC_015125	Q	Q1201	2.75227	4.4382	0.689354	2.02755	0.0008	0.0075838	yes		CHSY1	XLOC_009178	Q	Q1201	15.9234	12.1049	-0.395558	-1.52794	0.00725	0.0448959	yes		MED9	XLOC_010571
ATP6V0C	XLOC_009369	Q	SIPS	243.412	386.397	0.666683	2.70555	5e-05	0.000683699	yes		BCDIN3D	XLOC_006326	Q	SIPS	2.11332	1.48242	-0.511554	-1.14082	0.0478	0.183584	no		HSD17B14	XLOC_013914	Q	Q1201	0.564409	1.26869	1.16853	1.24025	0.0277	0.123399	no		CHTF18	XLOC_009323	Q	Q1201	3.44591	2.29218	-0.588161	-1.59147	0.007	0.0436581	yes		MEG9,MIR656	XLOC_007829
ATP6V0D1	XLOC_010185	Q	SIPS	39.0868	48.3188	0.305901	1.19586	0.0346	0.145283	no		BCKDHA	XLOC_012944	Q	SIPS	5.3382	3.76084	-0.505298	-1.43949	0.01425	0.0740661	no		HSPA2	XLOC_007588	Q	Q1201	6.02221	7.51256	0.319012	1.12511	0.04995	0.189558	no		CIART	XLOC_000725	Q	Q1201	7.9102	4.82226	-0.714003	-1.85981	0.00185	0.0149162	yes		MEIS1	XLOC_014448
ATP6V0E1	XLOC_020863	Q	SIPS	204.226	441.692	1.11287	4.51634	5e-05	0.000683699	yes		BCL3	XLOC_012991	Q	SIPS	11.7135	8.55771	-0.452873	-1.53649	0.00845	0.0506209	no		HSPB1	XLOC_024484	Q	Q1201	356.805	539.27	0.595874	2.45151	5e-05	0.000683699	yes		CIRH1A	XLOC_009705	Q	Q1201	25.8141	19.1887	-0.427905	-1.6123	0.0053	0.034919	yes		MIR1292,NOP56,SNORD86	XLOC_016054
ATP6V1A	XLOC_018164	Q	SIPS	16.4768	21.918	0.411679	1.60484	0.00625	0.0398307	yes		BCL6	XLOC_019077	Q	SIPS	16.6522	9.71463	-0.777479	-2.86081	5e-05	0.000683699	yes		HYAL3,NAT6	XLOC_018669	Q	Q1201	3.61485	4.99688	0.467089	1.1797	0.0377	0.154668	no		CIT,MIR1178	XLOC_006642	Q	Q1201	2.16564	1.0828	-1.00003	-1.19747	0.006	0.0385509	yes		MIR1909,REXO1	XLOC_013367
ATP6V1E1	XLOC_017459	Q	SIPS	54.7975	89.4488	0.706953	2.8253	5e-05	0.000683699	yes		BCL7C	XLOC_010082	Q	SIPS	22.4833	12.534	-0.843009	-2.94558	5e-05	0.000683699	yes		ICAM1	XLOC_012622	Q	Q1201	1.13791	2.61779	1.20196	3.04158	5e-05	0.000683699	yes		CKAP2	XLOC_006985	Q	Q1201	9.66711	5.51837	-0.808843	-2.61881	5e-05	0.000683699	yes		MIR210,MIR210HG	XLOC_004593
ATP6V1G1	XLOC_026843	Q	SIPS	42.3161	62.4056	0.560469	2.18647	0.00015	0.00183005	yes		BDKRB1	XLOC_007717	Q	SIPS	10.1006	3.26526	-1.62917	-3.81861	5e-05	0.000683699	yes		ICAM3,RAVER1	XLOC_013503	Q	Q1201	12.2937	19.7652	0.685046	2.31578	0.0001	0.00127649	yes		CKAP2L	XLOC_015459	Q	Q1201	1.8935	0.963549	-0.974628	-2.17985	0.0004	0.00424679	yes		MIR22,MIR22HG	XLOC_011112
ATP6V1H	XLOC_026160	Q	SIPS	21.8551	31.0597	0.507076	1.93711	0.0007	0.00679396	yes		BDKRB2	XLOC_007716	Q	SIPS	4.36585	2.44874	-0.834223	-2.72563	5e-05	0.000683699	yes		ID4	XLOC_021697	Q	Q1201	18.9724	28.1193	0.56766	2.17283	0.00015	0.00183005	yes		CKAP4	XLOC_006575	Q	Q1201	161.851	127.53	-0.343833	-1.39903	0.0152	0.0778851	no		MIR3614,TRIM25	XLOC_011626
ATP8B1	XLOC_012375	Q	SIPS	19.8606	45.9414	1.20989	4.82251	5e-05	0.000683699	yes		BEND7	XLOC_003261	Q	SIPS	6.0756	3.54722	-0.776339	-2.318	5e-05	0.000683699	yes		IGFBP2	XLOC_014928	Q	Q1201	1.34504	3.32839	1.30718	2.61805	0.0001	0.00127649	yes		CKS1B	XLOC_000802	Q	Q1201	31.0307	23.7611	-0.385098	-1.23397	0.02955	0.129349	no		MIR3656,TRAPPC4	XLOC_004502
ATP9A	XLOC_016661	Q	SIPS	14.8909	20.3223	0.448634	1.78528	0.00115	0.0101367	yes		BGN	XLOC_028193	Q	SIPS	378.349	80.4726	-2.23315	-8.74652	5e-05	0.000683699	yes		INHBA	XLOC_024985	Q	Q1201	38.4078	50.8731	0.405503	1.41592	0.01405	0.0732695	no		CLDN11	XLOC_018362	Q	Q1201	40.275	29.1738	-0.465215	-1.78141	0.0022	0.0171645	yes		MIR4461	XLOC_020694
ATPIF1	XLOC_000245	Q	SIPS	53.4213	83.5923	0.645955	2.31687	5e-05	0.000683699	yes		BHLHE40	XLOC_017799	Q	SIPS	37.8076	9.55336	-1.9846	-7.49286	5e-05	0.000683699	yes		INO80B,INO80B-WBP1,WBP1	XLOC_014494	Q	Q1201	22.0952	31.2603	0.500601	1.71444	0.00355	0.0253183	yes		CLIP1	XLOC_006670	Q	Q1201	34.7407	27.3791	-0.343553	-1.3943	0.016	0.0810179	no		MIR4720	XLOC_009760
ATRX	XLOC_028471	Q	SIPS	4.28846	7.18301	0.74413	2.90542	5e-05	0.000683699	yes		BICD1	XLOC_005627	Q	SIPS	5.07197	3.54465	-0.516901	-1.66182	0.0041	0.0284367	yes		ISOC2	XLOC_014078	Q	Q1201	18.8718	24.3316	0.366595	1.26417	0.0293	0.128542	no		CLN6	XLOC_009020	Q	Q1201	12.1976	9.03055	-0.433714	-1.44504	0.01235	0.0666199	no		MIR4724,RAB11FIP4	XLOC_010661
ATXN10	XLOC_017413	Q	SIPS	32.1177	44.1019	0.457471	1.82597	0.00195	0.0155796	yes		BIRC5	XLOC_011040	Q	SIPS	8.46117	1.25638	-2.75158	-6.16613	5e-05	0.000683699	yes		ITGB2	XLOC_017111	Q	Q1201	2.4179	5.03304	1.05767	3.02522	5e-05	0.000683699	yes		CLNS1A	XLOC_005108	Q	Q1201	31.4372	24.545	-0.357044	-1.30565	0.0254	0.115499	no		MIR5001,TIGD1	XLOC_015805
B3GALNT1	XLOC_019001	Q	SIPS	4.66805	6.54404	0.487361	1.4675	0.01285	0.0683916	no		BLACE	XLOC_025397	Q	SIPS	0.510486	0.243809	-1.06612	-1.28463	0.0293	0.128542	no		ITGB7	XLOC_006372	Q	Q1201	0.522291	0.906369	0.795246	1.30342	0.0249	0.113808	no		CLOCK	XLOC_019895	Q	Q1201	6.51763	4.21386	-0.629205	-2.35615	5e-05	0.000683699	yes		MIR5004,SYNGAP1	XLOC_021869
B3GAT3	XLOC_004932	Q	SIPS	14.2874	18.8662	0.401053	1.45328	0.0129	0.068584	no		BLM	XLOC_008740	Q	SIPS	0.854355	0.30802	-1.47181	-2.23607	0.0007	0.00679396	yes		ITGB8	XLOC_024284	Q	Q1201	0.500729	0.764976	0.611383	1.24293	0.0416	0.165915	no		CLSPN	XLOC_001540	Q	Q1201	2.43875	1.18662	-1.03928	-3.21265	5e-05	0.000683699	yes		MIR5092,SLC12A8	XLOC_018864
B3GNT2	XLOC_014434	Q	SIPS	6.32815	14.3784	1.18405	3.99307	5e-05	0.000683699	yes		BLMH	XLOC_011340	Q	SIPS	10.1604	5.7833	-0.812992	-2.72042	5e-05	0.000683699	yes		ITPR1	XLOC_017797	Q	Q1201	0.539682	0.767938	0.50888	1.32353	0.0224	0.105062	no		CLU	XLOC_026091	Q	Q1201	57.2495	35.3995	-0.693533	-2.77895	5e-05	0.000683699	yes		MIR5193,UBA7	XLOC_018661
B3GNT8	XLOC_013789	Q	SIPS	1.90336	3.033	0.672195	1.52188	0.01025	0.0584701	no		BMS1	XLOC_002836	Q	SIPS	7.92667	6.27314	-0.337526	-1.293	0.02375	0.109682	no		JAG1	XLOC_016461	Q	Q1201	1.23425	1.66735	0.433923	1.1933	0.03645	0.150922	no		CMAS	XLOC_005599	Q	Q1201	17.2926	13.3403	-0.37436	-1.287	0.02505	0.114338	no		MIR568	XLOC_018829
B4GALNT1	XLOC_006438	Q	SIPS	0.870852	2.41774	1.47316	2.49958	0.0005	0.00514644	yes		BNC1	XLOC_009119	Q	SIPS	7.66554	4.17265	-0.877422	-3.10702	5e-05	0.000683699	yes		JAM2	XLOC_016824	Q	Q1201	1.18051	1.90031	0.686828	1.31798	0.0222	0.104358	no		CMPK1	XLOC_000408	Q	Q1201	66.5906	52.6385	-0.339202	-1.34851	0.0189	0.0920509	no		MIR612,NEAT1	XLOC_004239
B4GALNT4	XLOC_003833	Q	SIPS	0.851021	1.99485	1.22902	3.01698	5e-05	0.000683699	yes		BNC2	XLOC_027058	Q	SIPS	1.60356	0.901667	-0.83061	-1.70663	0.00365	0.0258999	yes		JOSD2	XLOC_013968	Q	Q1201	18.1667	24.4983	0.431392	1.43086	0.0131	0.0694041	no		CNOT1	XLOC_010155	Q	Q1201	21.914	17.4362	-0.329769	-1.28616	0.028	0.124376	no		MIR6516,SCARNA16,SEC14L1,SNHG20	XLOC_011032
BAALC	XLOC_025856	Q	SIPS	1.82565	5.00346	1.45451	3.5768	5e-05	0.000683699	yes		BOC	XLOC_018160	Q	SIPS	9.90734	5.6247	-0.816721	-2.78948	5e-05	0.000683699	yes		JPH2	XLOC_016600	Q	Q1201	1.86248	2.5273	0.440367	1.20907	0.03495	0.146419	no		CNOT6L	XLOC_019958	Q	Q1201	3.68297	2.78286	-0.404303	-1.35213	0.0193	0.0935535	no		MIR937,SCRIB	XLOC_026420
BAG2	XLOC_021997	Q	SIPS	21.7218	29.829	0.457567	1.71796	0.00325	0.0235682	yes		BRCA1	XLOC_011507	Q	SIPS	2.69726	0.943892	-1.5148	-3.67284	5e-05	0.000683699	yes		KANK2	XLOC_013516	Q	Q1201	25.7742	31.9844	0.311439	1.24746	0.0302	0.131454	no		COL13A1	XLOC_002923	Q	Q1201	17.7122	11.7038	-0.59776	-1.22893	0.0344	0.144676	no		MIR943,NELFA	XLOC_019776
BAG3	XLOC_003153	Q	SIPS	36.7286	46.9202	0.353308	1.4205	0.0134	0.0705999	no		BRCA2	XLOC_006910	Q	SIPS	0.5424	0.151838	-1.83683	-3.05767	5e-05	0.000683699	yes		KCND2	XLOC_024651	Q	Q1201	2.52094	3.56803	0.501167	1.41202	0.0145	0.0750257	no		COL5A3	XLOC_013497	Q	Q1201	4.96349	3.95543	-0.32752	-1.22062	0.03395	0.143199	no		MME	XLOC_018322
BAIAP2L2	XLOC_017619	Q	SIPS	3.35384	5.4447	0.699038	1.95026	0.0011	0.00979227	yes		BRD4	XLOC_013584	Q	SIPS	18.4796	14.3905	-0.360816	-1.41365	0.01505	0.0772722	no		KCNE4	XLOC_014970	Q	Q1201	17.5401	25.6393	0.547696	2.10996	0.00045	0.00470281	yes		COPB1	XLOC_004739	Q	Q1201	73.9455	58.8556	-0.329284	-1.32524	0.02345	0.108654	no		MMP3	XLOC_005173
BASP1	XLOC_020403	Q	SIPS	73.469	107.3	0.546445	2.22333	5e-05	0.000683699	yes		BRD8	XLOC_021280	Q	SIPS	10.2471	8.14187	-0.331776	-1.22816	0.03455	0.145144	no		KCTD20	XLOC_021897	Q	Q1201	20.3957	25.0617	0.297221	1.19784	0.0399	0.161136	no		COPS2	XLOC_008922	Q	Q1201	28.6007	21.3159	-0.424117	-1.64652	0.00495	0.0330013	yes		MOSPD2	XLOC_027744
BAX	XLOC_013071	Q	SIPS	39.713	52.5445	0.403928	1.47274	0.01045	0.0592125	no		BRIP1	XLOC_011665	Q	SIPS	1.81226	0.381341	-2.24864	-4.73021	5e-05	0.000683699	yes		KIAA1161	XLOC_027122	Q	Q1201	0.501767	0.802781	0.677988	1.45596	0.0123	0.0664073	no		CORO1C	XLOC_006587	Q	Q1201	115.225	91.1785	-0.337686	-1.36173	0.0185	0.0905763	no		MTRNR2L6	XLOC_024745
BCAP29	XLOC_024625	Q	SIPS	21.4068	40.7234	0.927788	2.65602	5e-05	0.000683699	yes		BTAF1	XLOC_003020	Q	SIPS	10.2357	6.40871	-0.675499	-2.52064	5e-05	0.000683699	yes		KIAA1755	XLOC_016586	Q	Q1201	0.866134	1.52348	0.814705	2.25267	0.0001	0.00127649	yes		CPA4	XLOC_024696	Q	Q1201	5.30272	3.40439	-0.639335	-1.88465	0.00155	0.012933	yes		MTURN	XLOC_024324
BCAP31	XLOC_028700	Q	SIPS	82.4533	154.585	0.906749	3.62432	5e-05	0.000683699	yes		BTBD19	XLOC_000382	Q	SIPS	20.141	8.75567	-1.20184	-2.46743	5e-05	0.000683699	yes		KLHL2	XLOC_019705	Q	Q1201	12.6348	15.7825	0.320919	1.15853	0.04635	0.17951	no		CPM	XLOC_006479	Q	Q1201	1.93109	1.32501	-0.543415	-1.49032	0.01085	0.060914	no		MYH2	XLOC_011239
BCHE	XLOC_019006	Q	SIPS	0.444386	0.859633	0.951906	1.23049	0.0384	0.156768	no		BTF3L4	XLOC_000417	Q	SIPS	21.023	8.45581	-1.31395	-4.7333	5e-05	0.000683699	yes		LAMB2	XLOC_018647	Q	Q1201	108.241	140.689	0.378259	1.50673	0.00865	0.0515662	no		CPNE8	XLOC_006266	Q	Q1201	4.45818	2.79664	-0.672759	-1.83693	0.0018	0.0146057	yes		NAGS	XLOC_010797
BCL2L1	XLOC_016535	Q	SIPS	23.7499	38.8983	0.711788	2.76003	5e-05	0.000683699	yes		BTG1,C12orf79	XLOC_006527	Q	SIPS	35.9251	17.5078	-1.037	-4.0426	5e-05	0.000683699	yes		LAMTOR4	XLOC_024568	Q	Q1201	22.2857	31.7641	0.511281	1.6232	0.0049	0.0327422	yes		CPSF2	XLOC_007689	Q	Q1201	17.5059	13.1391	-0.413972	-1.47331	0.0111	0.0618818	no		NAT1	XLOC_025624
BCL7A	XLOC_006017	Q	SIPS	3.75225	13.8191	1.88084	6.6015	5e-05	0.000683699	yes		BTG3	XLOC_016964	Q	SIPS	12.4152	6.31659	-0.974892	-2.79988	5e-05	0.000683699	yes		LAPTM5	XLOC_001498	Q	Q1201	0.256199	4.09783	3.99952	4.79628	5e-05	0.000683699	yes		CPSF6	XLOC_005827	Q	Q1201	14.3128	10.4753	-0.450318	-1.73356	0.0032	0.0232756	yes		NKX2-6	XLOC_026079
BCR	XLOC_017234	Q	SIPS	4.66505	7.25736	0.637554	2.4021	5e-05	0.000683699	yes		BUB1B,PAK6	XLOC_008452	Q	SIPS	3.87068	0.640141	-2.59612	-5.50913	5e-05	0.000683699	yes		LARGE	XLOC_017585	Q	Q1201	3.9475	5.10203	0.370132	1.25207	0.0298	0.130165	no		CPSF7	XLOC_004917	Q	Q1201	23.0839	18.2461	-0.339301	-1.31851	0.02195	0.103456	no		NLRP10	XLOC_004705
BDH1	XLOC_019124	Q	SIPS	0.341672	0.789095	1.20759	1.84626	0.003	0.0220994	yes		BUB3	XLOC_003176	Q	SIPS	52.1715	40.8723	-0.352139	-1.31718	0.02225	0.104535	no		LAT2	XLOC_024465	Q	Q1201	0.297661	1.28978	2.11538	2.83688	0.0001	0.00127649	yes		CREB3L1	XLOC_004053	Q	Q1201	66.8562	46.7042	-0.517509	-2.10862	0.0002	0.00234811	yes		NOV	XLOC_025879
BDH2	XLOC_020023	Q	SIPS	7.98609	11.5492	0.532232	1.82142	0.0024	0.0184299	yes		BUD13	XLOC_005225	Q	SIPS	3.78716	2.03301	-0.897494	-2.32042	0.0001	0.00127649	yes		LGALS1	XLOC_017335	Q	Q1201	1362.59	2034.94	0.578631	2.27037	5e-05	0.000683699	yes		CRK	XLOC_011103	Q	Q1201	42.9105	34.8969	-0.298235	-1.17979	0.04	0.161388	no		NPR2	XLOC_026638
BDNF	XLOC_004783	Q	SIPS	25.8204	34.8666	0.433335	1.71382	0.00285	0.0212036	yes		C10orf10	XLOC_003346	Q	SIPS	2.13895	0.398766	-2.42329	-2.86411	0.0008	0.0075838	yes		LGALS9	XLOC_010617	Q	Q1201	0.370465	0.860848	1.21642	1.41356	0.01605	0.0812143	no		CRYGS	XLOC_019067	Q	Q1201	3.20502	1.55699	-1.04158	-1.27555	0.0384	0.156768	no		NRP2	XLOC_014891
BEAN1	XLOC_009664	Q	SIPS	0.17757	0.617037	1.79697	1.9755	0.00075	0.00718803	yes		C10orf2	XLOC_003076	Q	SIPS	2.92826	1.77766	-0.720065	-1.76779	0.0021	0.0165434	yes		LIMS2	XLOC_015491	Q	Q1201	33.6606	43.366	0.365504	1.41962	0.01435	0.0744954	no		CSPG4	XLOC_009068	Q	Q1201	2.50077	1.52043	-0.717887	-2.46234	5e-05	0.000683699	yes		NRXN3	XLOC_007666
BEX1	XLOC_028510	Q	SIPS	2.14015	13.9618	2.7057	5.52108	5e-05	0.000683699	yes		C10orf54	XLOC_003433	Q	SIPS	23.5575	13.4849	-0.804843	-3.169	5e-05	0.000683699	yes		LIN7B	XLOC_013079	Q	Q1201	3.55566	5.72432	0.686984	1.32791	0.0224	0.105062	no		CTDSPL2	XLOC_008497	Q	Q1201	7.91352	5.95626	-0.409913	-1.40246	0.01395	0.072853	no		NT5DC3	XLOC_006566
BHMT2	XLOC_020542	Q	SIPS	2.59631	5.79804	1.1591	3.2671	5e-05	0.000683699	yes		C11orf30	XLOC_004361	Q	SIPS	3.48309	2.4464	-0.509706	-1.64878	0.00415	0.02872	yes		LINC00312,LMCD1	XLOC_017803	Q	Q1201	28.9666	36.5869	0.336938	1.25861	0.0295	0.129185	no		CTH	XLOC_000491	Q	Q1201	13.0509	9.64524	-0.436264	-1.42869	0.0136	0.0714177	no		NTNG1	XLOC_000589
BICD2	XLOC_027278	Q	SIPS	10.6714	13.9373	0.385201	1.51918	0.0079	0.0479985	yes		C11orf54	XLOC_004405	Q	SIPS	7.5934	4.70532	-0.690453	-1.9187	0.00075	0.00718803	yes		LINC00472	XLOC_022642	Q	Q1201	0.406837	0.753277	0.888729	1.18303	0.04025	0.162105	no		CTPS1	XLOC_000331	Q	Q1201	21.9024	15.5502	-0.494154	-1.86766	0.001	0.00910716	yes		NUMBL	XLOC_013781
BID	XLOC_017460	Q	SIPS	4.72001	7.81638	0.727708	2.20623	0.00015	0.00183005	yes		C11orf73	XLOC_004382	Q	SIPS	25.1672	15.9434	-0.658586	-2.11136	0.00035	0.0037834	yes		LINC00862	XLOC_002230	Q	Q1201	0.963176	1.70918	0.827433	1.25282	0.0313	0.135	no		CTSC	XLOC_005137	Q	Q1201	8.37859	5.89084	-0.508234	-1.41002	0.01745	0.0865983	no		OAS2	XLOC_005975
BLCAP	XLOC_016582	Q	SIPS	44.1773	64.1408	0.537939	2.11963	0.00015	0.00183005	yes		C11orf82	XLOC_004374	Q	SIPS	1.46071	0.418272	-1.80416	-2.81539	5e-05	0.000683699	yes		LINC00899	XLOC_017690	Q	Q1201	1.70294	2.71509	0.672969	1.2133	0.0356	0.148369	no		CUBN	XLOC_003275	Q	Q1201	0.522979	0.352906	-0.567467	-1.31024	0.0289	0.127274	no		OCLN	XLOC_020500
BMP2	XLOC_016088	Q	SIPS	0.406358	0.931928	1.19747	1.83894	0.0033	0.0238572	yes		C11orf84	XLOC_004201	Q	SIPS	7.67438	5.20424	-0.560362	-1.78288	0.0028	0.0209077	yes		LINC01018	XLOC_020381	Q	Q1201	0.351595	0.650127	0.88681	1.24636	0.03435	0.144517	no		CUL2	XLOC_003328	Q	Q1201	15.0887	10.595	-0.510081	-1.89009	0.0014	0.0118977	yes		OLFML3	XLOC_000650
BMPER	XLOC_024342	Q	SIPS	23.3192	34.8211	0.57844	2.30837	5e-05	0.000683699	yes		C11orf96	XLOC_004037	Q	SIPS	5.31055	1.96266	-1.43605	-3.01047	5e-05	0.000683699	yes		LINC01305,SP9	XLOC_014798	Q	Q1201	6.22951	9.29773	0.577759	1.70153	0.0032	0.0232756	yes		CXCL1	XLOC_019504	Q	Q1201	14.3172	6.37996	-1.16613	-3.16478	5e-05	0.000683699	yes		OSGIN1	XLOC_009773
BMPR1B	XLOC_019565	Q	SIPS	1.74423	2.35386	0.432436	1.19211	0.0414	0.165356	no		C12orf4	XLOC_006110	Q	SIPS	5.50787	4.01499	-0.456099	-1.44505	0.01275	0.0679824	no		LMOD1	XLOC_002248	Q	Q1201	1.9338	2.75973	0.513085	1.61759	0.00485	0.0324842	yes		CXCL2	XLOC_019942	Q	Q1201	9.6786	5.13588	-0.914186	-2.34975	5e-05	0.000683699	yes		PARP14	XLOC_018196
BMPR2	XLOC_014881	Q	SIPS	9.67728	13.3974	0.46928	1.85743	0.0012	0.0104821	yes		C12orf57	XLOC_005512	Q	SIPS	119.988	70.3009	-0.771281	-2.77036	5e-05	0.000683699	yes		LOC100507642	XLOC_024214	Q	Q1201	1.06271	1.66466	0.647476	1.24853	0.0323	0.138267	no		CXCL3	XLOC_019940	Q	Q1201	3.24518	1.47858	-1.13409	-1.78797	0.0032	0.0232756	yes		PBX3	XLOC_026882
BMS1P20	XLOC_017227	Q	SIPS	10.1431	14.4653	0.512106	1.68905	0.00335	0.0241574	yes		C14orf80	XLOC_007871	Q	SIPS	3.40924	1.53805	-1.14835	-2.51209	0.0001	0.00127649	yes		LOXL3	XLOC_015332	Q	Q1201	18.4554	25.6385	0.47427	1.22368	0.0364	0.150788	no		CXCL6	XLOC_019502	Q	Q1201	18.2166	10.7299	-0.763614	-2.34461	0.0002	0.00234811	yes		PDE1A	XLOC_015637
BOP1	XLOC_026432	Q	SIPS	10.2219	14.5704	0.511368	1.90187	0.00085	0.0079766	yes		C15orf39	XLOC_008641	Q	SIPS	4.96701	3.61007	-0.460348	-1.55738	0.00675	0.042394	yes		LRG1	XLOC_013415	Q	Q1201	0.120175	0.871159	2.8578	2.5314	0.0023	0.0178	yes		CXCL8	XLOC_019501	Q	Q1201	6.72262	1.70114	-1.98253	-3.81004	5e-05	0.000683699	yes		PDGFRA	XLOC_019448
BRK1	XLOC_017821	Q	SIPS	103.062	156.908	0.606397	2.43431	5e-05	0.000683699	yes		C15orf61	XLOC_008592	Q	SIPS	11.1794	3.84617	-1.53935	-1.9133	0.0014	0.0118977	yes		LRRC32	XLOC_005103	Q	Q1201	4.33829	7.52292	0.794166	2.79728	5e-05	0.000683699	yes		CYB5B	XLOC_009709	Q	Q1201	23.4337	17.3876	-0.430522	-1.65824	0.00475	0.0319327	yes		PEAR1	XLOC_000842
BST1	XLOC_019375	Q	SIPS	21.3799	33.0354	0.627754	2.24117	5e-05	0.000683699	yes		C16orf59	XLOC_009365	Q	SIPS	1.75846	0.625852	-1.49042	-2.38857	0.00065	0.00640114	yes		LSS	XLOC_017124	Q	Q1201	11.3807	15.0151	0.399829	1.52543	0.00875	0.0520305	no		DBF4B	XLOC_010806	Q	Q1201	2.42221	1.54961	-0.644422	-1.22517	0.03675	0.151764	no		PIK3IP1	XLOC_017572
BST2	XLOC_013608	Q	SIPS	0.459221	3.20475	2.80295	3.37084	5e-05	0.000683699	yes		C16orf87	XLOC_010112	Q	SIPS	6.98972	4.69204	-0.575018	-1.36705	0.0207	0.0987923	no		LST1	XLOC_021820	Q	Q1201	0	0.875839	Inf	NA	5e-05	0.000683699	yes		DCK	XLOC_019494	Q	Q1201	14.3314	9.94642	-0.526931	-1.73498	0.0021	0.0165434	yes		PKIA	XLOC_025794
BTBD9	XLOC_022531	Q	SIPS	2.16043	2.85149	0.400397	1.37556	0.01565	0.0796529	no		C17orf51	XLOC_011306	Q	SIPS	6.82714	3.78111	-0.852473	-3.17881	5e-05	0.000683699	yes		LYL1	XLOC_013554	Q	Q1201	0.618982	1.1395	0.880432	1.40693	0.0182	0.08941	no		DCN	XLOC_006526	Q	Q1201	309.532	235.903	-0.391897	-1.60819	0.00505	0.0335278	yes		PLA2G15	XLOC_009697
BTD	XLOC_017851	Q	SIPS	5.75645	9.58415	0.735471	1.56385	0.00545	0.0357196	yes		C17orf58	XLOC_011699	Q	SIPS	3.9891	1.28586	-1.63333	-2.92744	5e-05	0.000683699	yes		LYPD6B	XLOC_014734	Q	Q1201	1.77491	2.90892	0.712739	1.16456	0.02985	0.130311	no		DCUN1D1	XLOC_019043	Q	Q1201	15.2932	11.1597	-0.454596	-1.58524	0.0059	0.0380383	yes		PLEKHA4	XLOC_013915
BTG2	XLOC_001054	Q	SIPS	1.55526	2.77745	0.836611	1.91965	0.00185	0.0149162	yes		C17orf70	XLOC_011818	Q	SIPS	11.8904	8.42695	-0.496717	-1.81292	0.0015	0.0125884	yes		LYVE1,MRVI1	XLOC_004726	Q	Q1201	2.535	4.17321	0.719173	2.46296	0.0001	0.00127649	yes		DCUN1D4	XLOC_019437	Q	Q1201	17.2121	11.9839	-0.522323	-1.89008	0.0012	0.0104821	yes		PLIN2	XLOC_027062
BTN2A2	XLOC_021733	Q	SIPS	1.83039	2.92793	0.677729	1.65361	0.00395	0.0276121	yes		C17orf75	XLOC_011351	Q	SIPS	3.54332	2.41032	-0.555874	-1.64701	0.00425	0.0292721	yes		MAGI1	XLOC_018744	Q	Q1201	5.54573	7.59159	0.453024	1.70719	0.00365	0.0258999	yes		DCUN1D5	XLOC_005176	Q	Q1201	4.95923	3.48129	-0.510496	-1.88427	0.00165	0.0136081	yes		PODXL	XLOC_025303
BVES	XLOC_022712	Q	SIPS	4.82951	7.42249	0.620025	2.1942	0.00025	0.00284633	yes		C17orf85	XLOC_011140	Q	SIPS	9.32344	5.12071	-0.864519	-3.26592	5e-05	0.000683699	yes		MAMLD1	XLOC_028169	Q	Q1201	10.315	13.3304	0.369976	1.39125	0.01595	0.0808256	no		DDAH1	XLOC_001744	Q	Q1201	134.034	103.898	-0.36743	-1.48133	0.0104	0.0591	no		POU6F1	XLOC_006338
BZW2	XLOC_024277	Q	SIPS	12.6454	18.3124	0.534204	1.89424	0.0015	0.0125884	yes		C17orf96	XLOC_011392	Q	SIPS	2.35742	1.32601	-0.830115	-2.11423	0.00035	0.0037834	yes		MAP1LC3A	XLOC_016192	Q	Q1201	16.4678	22.5614	0.454204	1.41833	0.0145	0.0750257	no		DDHD1	XLOC_008026	Q	Q1201	3.59019	2.45241	-0.549861	-1.9636	0.0007	0.00679396	yes		PPAP2B	XLOC_001672
C11orf87	XLOC_004447	Q	SIPS	1.2357	3.43869	1.47653	3.88294	5e-05	0.000683699	yes		C17orf97	XLOC_010422	Q	SIPS	1.85377	0.560805	-1.72489	-2.7663	5e-05	0.000683699	yes		MAPK12	XLOC_017707	Q	Q1201	5.8841	8.32136	0.499997	1.57736	0.00585	0.0377729	yes		DDR2	XLOC_000904	Q	Q1201	62.7889	49.4948	-0.343234	-1.175	0.0409	0.163901	no		PPFIBP2	XLOC_003926
C11orf91,CD59	XLOC_004796	Q	SIPS	568.258	730.748	0.362829	1.31019	0.0227	0.106109	no		C18orf54	XLOC_012171	Q	SIPS	1.48054	0.685492	-1.11092	-2.14071	0.00055	0.00557148	yes		MEG9,MIR656	XLOC_007829	Q	Q1201	2.22922	21.0923	3.24211	6.34909	5e-05	0.000683699	yes		DDX11	XLOC_005622	Q	Q1201	1.85336	1.08716	-0.769582	-1.59114	0.005	0.0332686	yes		PPP1R3B	XLOC_026017
C11orf95	XLOC_004963	Q	SIPS	7.17351	9.6839	0.432909	1.50715	0.00955	0.0553633	no		C19orf24,CIRBP	XLOC_012499	Q	SIPS	227.596	114.395	-0.992452	-3.55714	5e-05	0.000683699	yes		MEGF8	XLOC_012962	Q	Q1201	8.79429	11.0706	0.332089	1.30343	0.02335	0.108281	no		DDX21	XLOC_002914	Q	Q1201	33.3223	22.3212	-0.578074	-2.31575	5e-05	0.000683699	yes		PRKCE	XLOC_014396
C12orf5	XLOC_005482	Q	SIPS	4.20288	5.54317	0.399333	1.42713	0.01395	0.072853	no		C19orf40	XLOC_012813	Q	SIPS	2.14352	0.985609	-1.1209	-1.80285	0.0024	0.0184299	yes		MEIS1	XLOC_014448	Q	Q1201	3.85033	5.3418	0.472344	1.44909	0.013	0.0690064	no		DDX52	XLOC_011385	Q	Q1201	5.81126	3.78285	-0.619375	-2.15114	0.0002	0.00234811	yes		PRMT3	XLOC_003983
C12orf65	XLOC_006682	Q	SIPS	3.50079	5.40674	0.62708	1.18141	0.0394	0.159638	no		C19orf48	XLOC_013973	Q	SIPS	11.8108	4.90835	-1.2668	-3.72732	5e-05	0.000683699	yes		MID1	XLOC_028258	Q	Q1201	3.79602	5.44466	0.520355	1.79017	0.00235	0.018114	yes		DEGS1	XLOC_001144	Q	Q1201	116.027	87.9039	-0.400461	-1.38567	0.0153	0.0783037	no		PRMT9	XLOC_020114
C14orf182,LOC100506499	XLOC_008008	Q	SIPS	0.622523	6.23863	3.32503	3.20312	5e-05	0.000683699	yes		C1orf109	XLOC_001555	Q	SIPS	8.38165	5.25587	-0.673305	-2.08198	0.00025	0.00284633	yes		MIF	XLOC_017242	Q	Q1201	437.479	559.231	0.354232	1.4248	0.01455	0.0752264	no		DENND2C	XLOC_001857	Q	Q1201	1.38866	0.889399	-0.642789	-1.37036	0.0198	0.095539	no		PRX	XLOC_013777
C14orf37	XLOC_008043	Q	SIPS	3.52733	8.29285	1.23329	3.90163	5e-05	0.000683699	yes		C1orf158	XLOC_000108	Q	SIPS	2.11204	0.0882494	-4.58091	-2.79177	0.0326	0.139209	no		MIR3658,UCK2	XLOC_000913	Q	Q1201	21.4853	626.413	4.86569	23.1503	5e-05	0.000683699	yes		DEPDC1	XLOC_001709	Q	Q1201	2.43467	1.10865	-1.13493	-2.50531	0.00015	0.00183005	yes		PSG1	XLOC_013812
C15orf52	XLOC_008864	Q	SIPS	10.9683	13.8192	0.333338	1.30463	0.02355	0.10901	no		C1orf174	XLOC_001314	Q	SIPS	12.3629	7.69208	-0.684576	-2.22388	5e-05	0.000683699	yes		MIR5193,UBA7	XLOC_018661	Q	Q1201	8.56556	13.9035	0.698833	1.79644	0.00505	0.0335278	yes		DEPDC1B	XLOC_021080	Q	Q1201	0.792144	0.366686	-1.11122	-1.34766	0.0241	0.110966	no		PSG4	XLOC_013817
C17orf89	XLOC_011064	Q	SIPS	50.9946	68.8549	0.433215	1.5416	0.0083	0.0498971	yes		C1orf198	XLOC_002385	Q	SIPS	49.81	21.7674	-1.19426	-4.75455	5e-05	0.000683699	yes		MIR6513,TMBIM1	XLOC_015738	Q	Q1201	56.312	69.4267	0.302049	1.16308	0.04305	0.17014	no		DEPDC7	XLOC_004007	Q	Q1201	4.80283	3.14039	-0.612943	-1.35498	0.0203	0.0973376	no		PSG7	XLOC_013814
C19orf10	XLOC_013417	Q	SIPS	149.608	218.97	0.549543	2.21094	0.00025	0.00284633	yes		C1orf204,VSIG8	XLOC_002076	Q	SIPS	1.26418	0.633192	-0.997487	-1.46215	0.013	0.0690064	no		MIR6732,ZC3H12A	XLOC_000305	Q	Q1201	6.70766	192.075	4.83972	16.9785	5e-05	0.000683699	yes		DESI2	XLOC_001217	Q	Q1201	26.404	19.5785	-0.43149	-1.66396	0.0031	0.0227062	yes		PSG9	XLOC_013819
C19orf53	XLOC_012679	Q	SIPS	42.4038	59.9704	0.500056	1.89551	0.0014	0.0118977	yes		C1orf52	XLOC_001742	Q	SIPS	12.8212	8.83417	-0.537364	-1.91043	0.0009	0.00835003	yes		MIR7109,PISD	XLOC_017575	Q	Q1201	8.85939	129.319	3.86758	13.7507	5e-05	0.000683699	yes		DGKA	XLOC_005754	Q	Q1201	17.887	13.8391	-0.370158	-1.38715	0.0159	0.0806244	no		PTPRB	XLOC_006486
C19orf71,MFSD12	XLOC_013394	Q	SIPS	12.6652	28.15	1.15226	2.85786	5e-05	0.000683699	yes		C1QTNF6	XLOC_017605	Q	SIPS	2.02279	1.34531	-0.588409	-1.29971	0.025	0.114171	no		MIR943,NELFA	XLOC_019776	Q	Q1201	13.8733	35.2805	1.34656	6.78977	5e-05	0.000683699	yes		DHX33	XLOC_011169	Q	Q1201	5.46926	3.88502	-0.493422	-1.73331	0.0027	0.020293	yes		PXMP4	XLOC_016549
C1GALT1C1	XLOC_028572	Q	SIPS	14.4981	20.3003	0.485634	1.67918	0.00395	0.0276121	yes		C1R	XLOC_006136	Q	SIPS	154.546	14.1175	-3.45249	-13.3713	5e-05	0.000683699	yes		MMP9	XLOC_016275	Q	Q1201	0	0.646349	Inf	NA	5e-05	0.000683699	yes		DIAPH3	XLOC_007259	Q	Q1201	6.62456	4.39536	-0.591843	-1.95437	0.0007	0.00679396	yes		RAB40B	XLOC_011846
C1QTNF1	XLOC_011045	Q	SIPS	2.23799	4.35269	0.959701	2.74625	5e-05	0.000683699	yes		C1S	XLOC_005518	Q	SIPS	201.56	70.4415	-1.51671	-6.19962	5e-05	0.000683699	yes		MOGS	XLOC_015326	Q	Q1201	14.8022	19.3949	0.389871	1.48783	0.011	0.061459	no		DICER1	XLOC_008188	Q	Q1201	6.46798	4.96743	-0.380817	-1.43063	0.01305	0.0692172	no		RASSF9	XLOC_006511
C1QTNF5,MFRP	XLOC_005258	Q	SIPS	32.5892	41.8647	0.361343	1.37073	0.02035	0.0975326	no		C2CD3	XLOC_005086	Q	SIPS	4.54845	2.02739	-1.16575	-3.38926	5e-05	0.000683699	yes		MOSPD3	XLOC_024580	Q	Q1201	7.22062	9.88082	0.452507	1.30768	0.0253	0.115167	no		DIRC2	XLOC_018197	Q	Q1201	6.20322	4.7991	-0.370254	-1.14546	0.0448	0.1751	no		RCAN2	XLOC_022585
C20orf194	XLOC_016429	Q	SIPS	6.03296	8.57282	0.506903	1.90923	0.00135	0.0115637	yes		C2CD5	XLOC_006233	Q	SIPS	7.09361	3.48833	-1.02398	-3.37458	5e-05	0.000683699	yes		MRPL33	XLOC_014342	Q	Q1201	38.2985	51.2664	0.420724	1.24461	0.03135	0.135147	no		DLEU1	XLOC_006972	Q	Q1201	4.44672	2.6279	-0.758829	-1.18449	0.03915	0.158912	no		RGAG4	XLOC_028442
C20orf24,TGIF2,TGIF2-C20orf24	XLOC_016210	Q	SIPS	53.0164	73.1325	0.464074	1.71076	0.0032	0.0232756	yes		C3	XLOC_013447	Q	SIPS	4.26399	1.78557	-1.25582	-4.12121	5e-05	0.000683699	yes		MRPL4	XLOC_012621	Q	Q1201	18.0859	25.4909	0.495111	1.76686	0.002	0.0159062	yes		DLG1	XLOC_019122	Q	Q1201	21.9013	16.0059	-0.452413	-1.76626	0.00265	0.0199955	yes		RHOQ	XLOC_014400
C20orf27	XLOC_016433	Q	SIPS	14.5079	23.3479	0.686461	2.43018	5e-05	0.000683699	yes		C3orf17	XLOC_018819	Q	SIPS	10.5895	7.03342	-0.590339	-2.09036	0.0004	0.00424679	yes		MRPS26	XLOC_016064	Q	Q1201	9.82518	13.8057	0.490713	1.59273	0.00585	0.0377729	yes		DLGAP5	XLOC_008034	Q	Q1201	3.31554	1.52292	-1.1224	-2.69432	5e-05	0.000683699	yes		RNF169	XLOC_004348
C2CD2	XLOC_017076	Q	SIPS	5.79635	8.10981	0.484524	1.69674	0.0043	0.0295515	yes		C5AR1	XLOC_013034	Q	SIPS	1.21208	0.525111	-1.20679	-1.79724	0.0038	0.0267464	yes		MRPS5	XLOC_015381	Q	Q1201	8.70605	11.2467	0.36941	1.24196	0.03065	0.132915	no		DLST	XLOC_007642	Q	Q1201	62.0816	48.8982	-0.344385	-1.30654	0.0241	0.110966	no		RNF208	XLOC_027545
C3orf52	XLOC_018155	Q	SIPS	1.56515	2.51158	0.682295	1.38014	0.01735	0.0862385	no		C5orf22	XLOC_020411	Q	SIPS	7.12725	5.00548	-0.509838	-1.62275	0.00535	0.0351819	yes		MTUS2	XLOC_006898	Q	Q1201	0.470041	0.813957	0.792165	1.43211	0.01615	0.0816456	no		DMXL2	XLOC_008934	Q	Q1201	1.86961	1.29784	-0.526628	-1.60491	0.0057	0.0369794	yes		RRAGC	XLOC_001564
C5orf15	XLOC_021251	Q	SIPS	30.305	41.6621	0.459178	1.76281	0.002	0.0159062	yes		C5orf28	XLOC_021042	Q	SIPS	16.553	11.7589	-0.493339	-1.68097	0.004	0.0278809	yes		MXRA5	XLOC_028244	Q	Q1201	29.2064	37.7725	0.371053	1.51225	0.008	0.0484621	yes		DNA2	XLOC_003418	Q	Q1201	1.58203	0.958975	-0.722207	-1.22366	0.0327	0.139414	no		RUNX1T1	XLOC_026265
C5orf30	XLOC_020597	Q	SIPS	13.0106	62.1672	2.25647	8.52427	5e-05	0.000683699	yes		C5orf34	XLOC_021043	Q	SIPS	1.48281	0.695678	-1.09184	-1.70684	0.00435	0.029832	yes		MYADM	XLOC_013229	Q	Q1201	156.473	195.344	0.32011	1.29939	0.0274	0.122364	no		DNAJA3	XLOC_009405	Q	Q1201	20.2772	15.8635	-0.354148	-1.34186	0.02075	0.0990008	no		S100A11	XLOC_001956
C6orf1	XLOC_022504	Q	SIPS	11.5336	18.0811	0.648643	1.99336	0.0011	0.00979227	yes		C6orf48	XLOC_021833	Q	SIPS	246.141	134.123	-0.875931	-3.49047	5e-05	0.000683699	yes		MYEOV2	XLOC_015837	Q	Q1201	55.9783	86.4659	0.627264	2.14538	0.00015	0.00183005	yes		DNAJC9	XLOC_003443	Q	Q1201	16.0023	11.6987	-0.451927	-1.54214	0.0082	0.0494286	yes		S1PR2	XLOC_013501
C8orf33	XLOC_025968	Q	SIPS	13.688	18.1251	0.405072	1.50163	0.00895	0.0527959	no		C7orf31	XLOC_024924	Q	SIPS	0.666931	0.295997	-1.17196	-1.62058	0.01045	0.0592125	no		MYL9	XLOC_016209	Q	Q1201	385.249	516.019	0.421633	1.53979	0.00815	0.0491681	yes		DNASE1L3	XLOC_018728	Q	Q1201	8.09805	4.30753	-0.910715	-2.34819	0.00025	0.00284633	yes		SAP30L	XLOC_020808
C9orf89	XLOC_026752	Q	SIPS	15.5649	22.838	0.553144	1.82405	0.00175	0.0142714	yes		C7orf60	XLOC_025244	Q	SIPS	11.1101	7.37792	-0.590589	-2.03449	0.0006	0.00599089	yes		MYO1F	XLOC_013477	Q	Q1201	0.204064	2.30674	3.49876	5.84224	5e-05	0.000683699	yes		DNMBP	XLOC_003545	Q	Q1201	17.828	11.5821	-0.622247	-2.22201	0.00015	0.00183005	yes		SCUBE3	XLOC_021882
CA12	XLOC_008978	Q	SIPS	3.63057	5.67417	0.644213	2.14506	0.0003	0.00332154	yes		C7orf73	XLOC_024716	Q	SIPS	39.045	28.4343	-0.457504	-1.73948	0.00285	0.0212036	yes		NAPA	XLOC_013891	Q	Q1201	37.1466	48.6848	0.390239	1.54244	0.0069	0.0431661	yes		DOCK9	XLOC_007315	Q	Q1201	4.53344	3.24278	-0.483376	-1.6952	0.0038	0.0267464	yes		SDC1	XLOC_015122
CAB39L	XLOC_007232	Q	SIPS	3.04624	4.71106	0.629024	1.88179	0.00115	0.0101367	yes		C8orf4	XLOC_025708	Q	SIPS	2.08418	0.764905	-1.44612	-2.23915	0.00045	0.00470281	yes		NCALD	XLOC_026304	Q	Q1201	4.19025	5.77389	0.462508	1.50475	0.0102	0.0582485	no		DPT	XLOC_002135	Q	Q1201	100.973	78.4835	-0.363514	-1.47592	0.00995	0.0571364	no		SEC16B	XLOC_002179
CABLES1	XLOC_012107	Q	SIPS	15.4023	25.4964	0.727145	2.79894	5e-05	0.000683699	yes		C8orf46	XLOC_025766	Q	SIPS	0.725324	0.212311	-1.77245	-2.25494	0.0011	0.00979227	yes		NCF1	XLOC_024469	Q	Q1201	0	0.982856	Inf	NA	5e-05	0.000683699	yes		DR1	XLOC_000551	Q	Q1201	30.0661	22.4642	-0.420508	-1.6032	0.00555	0.0362362	yes		SELENBP1	XLOC_001945
CACNA1A	XLOC_013557	Q	SIPS	0.221104	0.508672	1.20201	2.41499	5e-05	0.000683699	yes		C8orf88	XLOC_026262	Q	SIPS	6.97599	2.18889	-1.6722	-2.89539	5e-05	0.000683699	yes		NCF1B	XLOC_024452	Q	Q1201	0	0.501559	Inf	NA	5e-05	0.000683699	yes		DTL	XLOC_001105	Q	Q1201	4.46288	2.56704	-0.797869	-1.68852	0.00405	0.0281501	yes		SGPL1	XLOC_002928
CACNA1G	XLOC_010876	Q	SIPS	0.227011	0.643172	1.50244	2.7707	5e-05	0.000683699	yes		C9orf106	XLOC_026923	Q	SIPS	10.8823	6.72744	-0.693859	-1.6638	0.00475	0.0319327	yes		NDUFA13	XLOC_012769	Q	Q1201	100.033	125.37	0.325721	1.24069	0.02985	0.130311	no		DUSP14	XLOC_010706	Q	Q1201	79.6726	54.3143	-0.552752	-2.1694	5e-05	0.000683699	yes		SH2D5	XLOC_001423
CACNG7	XLOC_013231	Q	SIPS	0.164242	0.658398	2.00314	2.01528	0.0026	0.0196814	yes		C9orf142	XLOC_027004	Q	SIPS	13.3787	8.32969	-0.683602	-1.94618	0.00065	0.00640114	yes		NECAB3	XLOC_016547	Q	Q1201	6.97897	9.07756	0.379291	1.21547	0.0339	0.143046	no		DUSP5	XLOC_003116	Q	Q1201	10.0301	5.68558	-0.818956	-2.66891	5e-05	0.000683699	yes		SHANK3	XLOC_017445
CALM1	XLOC_007684	Q	SIPS	72.4686	90.8257	0.325743	1.31788	0.0237	0.10951	no		C9orf40	XLOC_027223	Q	SIPS	4.15213	2.43356	-0.770782	-1.84047	0.00235	0.018114	yes		NEU1	XLOC_022454	Q	Q1201	7.91501	10.6574	0.429186	1.45974	0.01195	0.0654263	no		DUSP5P1,RHOU	XLOC_001170	Q	Q1201	1.90392	1.14531	-0.733241	-1.66204	0.00565	0.036726	yes		SIAH2	XLOC_018964
CALM3	XLOC_013026	Q	SIPS	135.668	179.929	0.407343	1.58786	0.0052	0.0343516	yes		C9orf64	XLOC_027239	Q	SIPS	9.24846	4.92959	-0.907746	-2.96081	5e-05	0.000683699	yes		NINL	XLOC_016518	Q	Q1201	1.1253	1.47507	0.390476	1.12461	0.0458	0.177885	no		DUT	XLOC_008517	Q	Q1201	39.6156	31.3214	-0.33892	-1.25167	0.02885	0.127107	no		SIX1	XLOC_008053
CALU	XLOC_024679	Q	SIPS	464.294	634.746	0.451141	1.77439	0.0024	0.0184299	yes		C9orf91	XLOC_026844	Q	SIPS	5.69077	2.50142	-1.18588	-3.73365	5e-05	0.000683699	yes		NOTCH3	XLOC_013581	Q	Q1201	6.25372	9.58278	0.61573	2.39504	5e-05	0.000683699	yes		E2F1	XLOC_016548	Q	Q1201	5.96388	4.561	-0.3869	-1.26386	0.02885	0.127107	no		SLC17A5	XLOC_022651
CAMK2D	XLOC_020051	Q	SIPS	23.8041	35.8016	0.588815	2.22541	0.0003	0.00332154	yes		CABLES2	XLOC_016697	Q	SIPS	2.00518	1.43207	-0.485628	-1.265	0.0284	0.125666	no		NPAS1	XLOC_013030	Q	Q1201	8.39499	13.694	0.705944	2.23427	0.00025	0.00284633	yes		E2F7	XLOC_006501	Q	Q1201	2.75555	1.29489	-1.08952	-2.97412	5e-05	0.000683699	yes		SLC17A7	XLOC_013936
CAMK2N1	XLOC_001419	Q	SIPS	15.2181	28.9149	0.926024	3.36428	5e-05	0.000683699	yes		CACNA1C,CACNA1C-IT3	XLOC_005472	Q	SIPS	8.0949	4.73092	-0.774892	-2.3858	5e-05	0.000683699	yes		NR2F6	XLOC_013603	Q	Q1201	19.5016	25.31	0.376112	1.43001	0.01695	0.0847924	no		E2F8	XLOC_004765	Q	Q1201	0.821425	0.33489	-1.29444	-1.94919	0.00115	0.0101367	yes		SLC2A12	XLOC_022792
CAPG	XLOC_015352	Q	SIPS	39.5997	66.9995	0.758662	2.66488	5e-05	0.000683699	yes		CACYBP	XLOC_000957	Q	SIPS	18.4787	11.7289	-0.655792	-2.09915	0.00035	0.0037834	yes		NRN1	XLOC_022299	Q	Q1201	15.9263	20.6181	0.372494	1.30568	0.0213	0.100975	no		EBNA1BP2	XLOC_001593	Q	Q1201	32.3076	24.277	-0.41228	-1.55424	0.0074	0.0456176	yes		SLC33A1	XLOC_018982
CAPN1	XLOC_004232	Q	SIPS	39.5422	54.5334	0.463748	1.85375	0.0012	0.0104821	yes		CADM3	XLOC_000858	Q	SIPS	1.26373	0.21498	-2.55541	-3.28795	5e-05	0.000683699	yes		NRROS	XLOC_018460	Q	Q1201	0.0846381	0.608591	2.84609	2.54695	0.00155	0.012933	yes		ECM1	XLOC_000731	Q	Q1201	111.608	88.7478	-0.330662	-1.33908	0.0193	0.0935535	no		SLC4A3	XLOC_014965
CAPNS1	XLOC_012870	Q	SIPS	163.85	262.494	0.679911	2.7434	5e-05	0.000683699	yes		CADM3-AS1	XLOC_002072	Q	SIPS	0.8078	0.148492	-2.44361	-2.45878	0.00485	0.0324842	yes		NUCB1	XLOC_013069	Q	Q1201	84.9214	104.546	0.299938	1.2025	0.0344	0.144676	no		ECT2	XLOC_018366	Q	Q1201	9.49341	5.53593	-0.778101	-2.65001	5e-05	0.000683699	yes		SLC9A5	XLOC_009680
CAPZA2	XLOC_024645	Q	SIPS	56.0793	75.795	0.434633	1.76451	0.00225	0.017485	yes		CALB2	XLOC_009726	Q	SIPS	23.3485	10.1986	-1.19496	-4.19258	5e-05	0.000683699	yes		NUDT18	XLOC_026063	Q	Q1201	4.12443	6.00675	0.54239	1.54067	0.0081	0.0489481	yes		EED,MIR6755	XLOC_004381	Q	Q1201	60.7531	4.40286	-3.78645	-10.8956	5e-05	0.000683699	yes		SLIT2	XLOC_019382
CARD10	XLOC_017611	Q	SIPS	0.285359	1.08144	1.92211	3.39898	5e-05	0.000683699	yes		CALCOCO1	XLOC_006379	Q	SIPS	39.4553	29.5958	-0.414825	-1.64709	0.00485	0.0324842	yes		NUP210	XLOC_018513	Q	Q1201	0	0.724508	Inf	NA	5e-05	0.000683699	yes		EFTUD1	XLOC_009104	Q	Q1201	7.57222	5.33499	-0.50523	-1.77572	0.0018	0.0146057	yes		SNORD116-24	XLOC_008350
CAT	XLOC_004016	Q	SIPS	23.7095	33.6414	0.504773	1.94202	0.00085	0.0079766	yes		CALCOCO2	XLOC_010850	Q	SIPS	24.9797	17.2684	-0.532626	-2.09538	0.00015	0.00183005	yes		OBSL1	XLOC_015764	Q	Q1201	10.505	14.6275	0.477599	1.53389	0.0051	0.0338025	yes		EGR3	XLOC_026071	Q	Q1201	1.34853	0.717932	-0.909468	-1.80207	0.0026	0.0196814	yes		SORT1	XLOC_001814
CAV1	XLOC_024643	Q	SIPS	143.792	271.565	0.91731	3.73666	5e-05	0.000683699	yes		CAMKK1	XLOC_011141	Q	SIPS	9.75352	3.72122	-1.39015	-4.54777	5e-05	0.000683699	yes		ORAI2	XLOC_024603	Q	Q1201	3.76518	4.73309	0.330066	1.18873	0.03805	0.155731	no		EHD1	XLOC_004978	Q	Q1201	38.5929	30.9884	-0.316605	-1.27735	0.02845	0.125822	no		SOX13	XLOC_001063
CAV2	XLOC_024642	Q	SIPS	36.7511	47.731	0.377137	1.50579	0.00915	0.0536929	no		CAND1	XLOC_005818	Q	SIPS	29.7204	20.43	-0.540766	-2.17643	0.00015	0.00183005	yes		OSR1	XLOC_015117	Q	Q1201	8.54333	10.9391	0.356627	1.19413	0.03905	0.158664	no		EIF1	XLOC_010758	Q	Q1201	598	464.349	-0.364935	-1.47849	0.0096	0.0555949	no		SPIN1	XLOC_026732
CBFB	XLOC_009673	Q	SIPS	34.2311	44.0254	0.363029	1.41697	0.01245	0.0670095	no		CAPN15	XLOC_009305	Q	SIPS	10.0053	6.62467	-0.594844	-2.26375	0.00015	0.00183005	yes		OSR2	XLOC_025843	Q	Q1201	4.24944	5.6655	0.414928	1.18267	0.0396	0.160248	no		EIF1AX	XLOC_028291	Q	Q1201	45.4131	37.1605	-0.289337	-1.18823	0.04515	0.176065	no		SQSTM1	XLOC_020911
CBR1	XLOC_016872	Q	SIPS	27.0205	48.4227	0.841626	3.23405	5e-05	0.000683699	yes		CAPRIN2	XLOC_006256	Q	SIPS	14.5225	10.801	-0.427126	-1.59466	0.006	0.0385509	yes		PARP3	XLOC_018018	Q	Q1201	9.8627	12.6931	0.363989	1.32409	0.021	0.0999149	no		EIF2A	XLOC_018308	Q	Q1201	17.5046	13.3944	-0.386103	-1.43247	0.0135	0.0710313	no		SRSF8	XLOC_004416
CBX6	XLOC_017631	Q	SIPS	14.7081	18.7908	0.353416	1.34416	0.021	0.0999149	no		CARHSP1	XLOC_009948	Q	SIPS	33.2958	22.8065	-0.545896	-2.12232	0.0002	0.00234811	yes		PATZ1	XLOC_017573	Q	Q1201	2.98362	3.93154	0.398029	1.20365	0.0351	0.146871	no		EIF3M	XLOC_004004	Q	Q1201	59.5362	45.3206	-0.393602	-1.47012	0.00925	0.0541042	no		STAT2	XLOC_006412
CCBE1	XLOC_012382	Q	SIPS	6.4171	11.2264	0.806907	3.0339	5e-05	0.000683699	yes		CARS	XLOC_004632	Q	SIPS	47.4211	24.327	-0.962971	-3.73773	5e-05	0.000683699	yes		PDXK	XLOC_016915	Q	Q1201	14.1805	17.2522	0.282879	1.1326	0.0459	0.178156	no		EIF4EBP2	XLOC_002925	Q	Q1201	30.3515	24.8642	-0.287697	-1.15858	0.04475	0.174948	no		STEAP2	XLOC_024515
CCDC107	XLOC_026633	Q	SIPS	9.74637	13.9659	0.518967	1.29241	0.02545	0.115665	no		CASC3	XLOC_010738	Q	SIPS	18.5567	12.7189	-0.544967	-2.12123	0.00015	0.00183005	yes		PDZRN3	XLOC_018761	Q	Q1201	3.92717	5.60211	0.512481	1.8013	0.00175	0.0142714	yes		EIF5	XLOC_007843	Q	Q1201	65.315	48.1173	-0.440858	-1.79412	0.0016	0.013262	yes		STX3	XLOC_004141
CCDC112	XLOC_021204	Q	SIPS	1.41735	2.58748	0.868357	1.96198	0.0021	0.0165434	yes		CASC5	XLOC_008460	Q	SIPS	1.40507	0.151167	-3.21643	-5.22121	5e-05	0.000683699	yes		PEPD	XLOC_013682	Q	Q1201	18.3048	24.0759	0.395374	1.4913	0.0095	0.0551618	no		EIF5A	XLOC_010493	Q	Q1201	313.739	240.767	-0.381927	-1.53475	0.0077	0.047066	yes		SULF1	XLOC_025772
CCDC124	XLOC_012742	Q	SIPS	24.1144	32.857	0.446304	1.65943	0.00405	0.0281501	yes		CASKIN2	XLOC_011743	Q	SIPS	4.0114	2.21972	-0.853729	-1.78249	0.0038	0.0267464	yes		PFKL	XLOC_016922	Q	Q1201	47.5535	62.7747	0.40063	1.53544	0.0075	0.0461252	yes		EIF5A2	XLOC_019021	Q	Q1201	5.41358	3.2696	-0.727467	-2.20924	0.00035	0.0037834	yes		SVEP1	XLOC_027346
CCDC136	XLOC_024680	Q	SIPS	3.54512	10.4301	1.55685	5.02013	5e-05	0.000683699	yes		CASP1	XLOC_005182	Q	SIPS	1.39629	0.48809	-1.51638	-1.4288	0.00485	0.0324842	yes		PHACTR3	XLOC_016339	Q	Q1201	0.809559	1.24943	0.626058	1.19412	0.03085	0.133542	no		ELK3	XLOC_005891	Q	Q1201	29.1479	22.9571	-0.344453	-1.25416	0.02815	0.124895	no		SYNRG	XLOC_011384
CCDC69	XLOC_021354	Q	SIPS	1.29275	3.7444	1.53429	2.93127	5e-05	0.000683699	yes		CASP4	XLOC_005180	Q	SIPS	47.6521	22.1994	-1.10202	-1.88328	0.002	0.0159062	yes		PID1	XLOC_015785	Q	Q1201	10.9522	14.1641	0.371023	1.31982	0.021	0.0999149	no		ELK4	XLOC_002285	Q	Q1201	5.3776	3.92898	-0.452809	-1.5613	0.00465	0.0314243	yes		TBC1D22B	XLOC_021905
CCL2	XLOC_010676	Q	SIPS	5.13401	20.2978	1.98317	4.26465	5e-05	0.000683699	yes		CASP7	XLOC_003129	Q	SIPS	9.70795	6.41451	-0.597828	-1.97897	0.00085	0.0079766	yes		PIK3IP1	XLOC_017572	Q	Q1201	11.6485	15.2489	0.38856	1.42303	0.01225	0.0664073	no		ELMSAN1	XLOC_008109	Q	Q1201	5.39171	4.37011	-0.303073	-1.1184	0.04905	0.187041	no		TCP11L2	XLOC_005929
CCL24	XLOC_025089	Q	SIPS	0	2.94132	Inf	NA	5e-05	0.000683699	yes		CBFA2T2	XLOC_016181	Q	SIPS	4.10735	3.14289	-0.386114	-1.34232	0.02	0.0962868	no		PIM1	XLOC_021904	Q	Q1201	3.59879	5.06577	0.493271	1.47771	0.01175	0.0645605	no		ELP4	XLOC_003999	Q	Q1201	4.87123	3.27396	-0.573252	-1.46128	0.01345	0.0708078	no		TDRD3	XLOC_007002
CCL26	XLOC_025088	Q	SIPS	3.37911	7.13252	1.07777	1.73654	0.0039	0.0273215	yes		CBS	XLOC_017085	Q	SIPS	38.2767	16.8124	-1.18694	-4.56156	5e-05	0.000683699	yes		PIN1	XLOC_012613	Q	Q1201	23.4612	33.7002	0.522475	1.89089	0.001	0.00910716	yes		ELTD1	XLOC_001727	Q	Q1201	23.6755	15.7248	-0.590351	-2.20373	0.0003	0.00332154	yes		THAP6	XLOC_019512
CCL5	XLOC_011371	Q	SIPS	0.80205	2.47949	1.62828	2.34667	0.00045	0.00470281	yes		CBX1	XLOC_011573	Q	SIPS	42.6081	28.0012	-0.605637	-2.37222	5e-05	0.000683699	yes		PIP5K1C	XLOC_013397	Q	Q1201	20.8709	26.2293	0.329687	1.32591	0.0223	0.104707	no		EMP1	XLOC_005570	Q	Q1201	298.156	202.896	-0.555325	-2.19735	0.00015	0.00183005	yes		THSD4	XLOC_008609
CCM2	XLOC_024379	Q	SIPS	19.437	27.8715	0.519987	1.99649	0.0004	0.00424679	yes		CBX4	XLOC_011791	Q	SIPS	8.32833	6.16123	-0.434809	-1.53234	0.0085	0.0508524	no		PITX2	XLOC_020042	Q	Q1201	8.01875	11.2556	0.489201	1.59692	0.00625	0.0398307	yes		EPRS	XLOC_002327	Q	Q1201	68.4258	50.1599	-0.448006	-1.5293	0.00905	0.0532556	no		TINF2	XLOC_007945
CCND1	XLOC_004309	Q	SIPS	490.227	1398.92	1.51279	5.65022	5e-05	0.000683699	yes		CCDC101	XLOC_009518	Q	SIPS	4.37252	3.0598	-0.51503	-1.1715	0.0421	0.167391	no		PKDCC	XLOC_014385	Q	Q1201	13.4204	20.4658	0.608788	2.14504	5e-05	0.000683699	yes		ERBB3	XLOC_005760	Q	Q1201	3.0639	1.78579	-0.778803	-1.45386	0.01225	0.0664073	no		TMEM134	XLOC_005034
CCND2	XLOC_005481	Q	SIPS	2.94108	5.3154	0.853831	2.89133	5e-05	0.000683699	yes		CCDC109B	XLOC_019593	Q	SIPS	16.4586	11.9076	-0.466958	-1.50244	0.0088	0.0521235	no		PLA2G6	XLOC_017620	Q	Q1201	1.29329	1.93214	0.579155	1.22287	0.035	0.14655	no		ERGIC2	XLOC_006252	Q	Q1201	18.5129	14.1952	-0.383124	-1.25596	0.02935	0.128689	no		TMEM155	XLOC_020068
CCND3	XLOC_022555	Q	SIPS	17.3965	37.4317	1.10547	4.18964	5e-05	0.000683699	yes		CCDC117	XLOC_017275	Q	SIPS	8.61108	5.64983	-0.607986	-2.06545	0.0006	0.00599089	yes		PLEK	XLOC_014455	Q	Q1201	0	1.26796	Inf	NA	5e-05	0.000683699	yes		ERH	XLOC_008090	Q	Q1201	173.527	129.544	-0.421721	-1.65488	0.0043	0.0295515	yes		TMEM180	XLOC_003095
CCNG1	XLOC_020833	Q	SIPS	24.1171	39.6714	0.718044	2.75319	5e-05	0.000683699	yes		CCDC14	XLOC_018859	Q	SIPS	8.95453	5.37338	-0.736787	-2.54113	5e-05	0.000683699	yes		PLEKHA4	XLOC_013915	Q	Q1201	2.55424	3.84011	0.588256	1.89604	0.00155	0.012933	yes		ERLIN1	XLOC_003547	Q	Q1201	28.2025	21.3554	-0.401224	-1.54971	0.00725	0.0448959	yes		TMEM194A	XLOC_006429
CCNYL1,MIR4775	XLOC_014905	Q	SIPS	10.0404	18.9578	0.916965	2.37165	5e-05	0.000683699	yes		CCDC149	XLOC_019840	Q	SIPS	4.84647	3.20636	-0.595996	-1.98245	0.0004	0.00424679	yes		PLXNB3	XLOC_028198	Q	Q1201	2.29509	3.05653	0.413346	1.30957	0.0233	0.108102	no		ERRFI1	XLOC_001331	Q	Q1201	10.3601	6.99569	-0.566505	-1.93238	0.0007	0.00679396	yes		TMEM47	XLOC_028314
CCR7	XLOC_011422	Q	SIPS	1.12001	1.90922	0.769471	2.01689	0.0009	0.00835003	yes		CCDC15	XLOC_004544	Q	SIPS	0.611483	0.188564	-1.69726	-2.24899	0.0008	0.0075838	yes		PODNL1	XLOC_013560	Q	Q1201	16.0723	21.4294	0.415015	1.37126	0.0182	0.08941	no		ESCO2	XLOC_025670	Q	Q1201	1.92161	0.975023	-0.978811	-1.8863	0.00185	0.0149162	yes		TMEM55B	XLOC_007893
CCT7	XLOC_014481	Q	SIPS	58.8143	83.3149	0.502409	2.00647	0.0005	0.00514644	yes		CCDC163P	XLOC_001615	Q	SIPS	1.6456	0.690909	-1.25205	-1.90104	0.00135	0.0115637	yes		POPDC3	XLOC_022713	Q	Q1201	7.5588	10.1222	0.42129	1.19941	0.0405	0.162798	no		ESPL1	XLOC_005708	Q	Q1201	1.67058	1.00517	-0.732909	-2.06705	0.00045	0.00470281	yes		TMEM8B	XLOC_026639
CD14	XLOC_021303	Q	SIPS	0.280038	1.06779	1.93093	2.02711	0.00125	0.0108394	yes		CCDC28A	XLOC_022171	Q	SIPS	6.51756	4.67643	-0.478923	-1.22409	0.0327	0.139414	no		POU6F1	XLOC_006338	Q	Q1201	0.756792	1.09146	0.528285	1.25023	0.02875	0.126797	no		ETS1	XLOC_005306	Q	Q1201	29.0619	19.9218	-0.54478	-2.17911	0.0001	0.00127649	yes		TMSB4X	XLOC_027734
CD24	XLOC_028915	Q	SIPS	0.394691	3.9134	3.30963	4.10798	5e-05	0.000683699	yes		CCDC40	XLOC_011051	Q	SIPS	2.30465	0.977523	-1.23734	-2.30051	0.00015	0.00183005	yes		PPFIA4	XLOC_001051	Q	Q1201	1.65917	2.41176	0.539622	1.60922	0.00555	0.0362362	yes		ETV5	XLOC_019064	Q	Q1201	23.2649	16.7949	-0.470129	-1.82347	0.00105	0.00947266	yes		TNFAIP8	XLOC_020635
CD2AP	XLOC_021968	Q	SIPS	4.6687	7.13973	0.612847	2.13387	0.0003	0.00332154	yes		CCDC57	XLOC_011839	Q	SIPS	2.13727	1.21895	-0.810127	-2.08859	0.00025	0.00284633	yes		PPP1R14A	XLOC_013738	Q	Q1201	16.6664	24.0477	0.528955	1.75552	0.0023	0.0178	yes		EVI5	XLOC_001771	Q	Q1201	7.5603	5.78172	-0.386946	-1.43169	0.0145	0.0750257	no		TNS3	XLOC_025017
CD320	XLOC_013470	Q	SIPS	14.3457	24.1699	0.752593	2.56574	5e-05	0.000683699	yes		CCDC59	XLOC_006508	Q	SIPS	9.87925	5.54516	-0.833171	-2.22571	0.00035	0.0037834	yes		PPP1R15A	XLOC_013068	Q	Q1201	26.1505	34.2632	0.38982	1.53217	0.0073	0.0451401	yes		EVL	XLOC_007730	Q	Q1201	17.709	14.0022	-0.338825	-1.24193	0.03195	0.137074	no		TOB1	XLOC_011615
CD36	XLOC_024502	Q	SIPS	0.446704	4.10755	3.20089	3.59009	5e-05	0.000683699	yes		CCDC71L	XLOC_025229	Q	SIPS	26.5052	18.7098	-0.502485	-1.9514	0.00055	0.00557148	yes		PPP1R3B	XLOC_026017	Q	Q1201	4.19151	6.32788	0.594251	2.08914	0.00055	0.00557148	yes		EXO1	XLOC_001208	Q	Q1201	2.81128	1.22869	-1.19411	-2.83732	5e-05	0.000683699	yes		TOB2	XLOC_017651
CD38	XLOC_019376	Q	SIPS	0	2.10581	Inf	NA	5e-05	0.000683699	yes		CCDC80	XLOC_018815	Q	SIPS	404.575	235.785	-0.778937	-3.05522	5e-05	0.000683699	yes		PRG2	XLOC_004877	Q	Q1201	0.16894	3.44353	4.34931	3.11061	0.0008	0.0075838	yes		EXOSC8	XLOC_006920	Q	Q1201	16.227	10.27	-0.659963	-1.29446	0.02455	0.112581	no		TOB2P1	XLOC_022386
CD46	XLOC_001091	Q	SIPS	44.2585	59.1867	0.419316	1.66605	0.0037	0.0261659	yes		CCDC85A	XLOC_014424	Q	SIPS	9.20113	7.12577	-0.368764	-1.33052	0.0195	0.0943382	no		PRICKLE2	XLOC_018742	Q	Q1201	2.68195	3.65099	0.445005	1.39791	0.0175	0.0867778	no		EZH2	XLOC_025367	Q	Q1201	4.88888	3.32383	-0.55666	-1.67449	0.0033	0.0238572	yes		TRAF1	XLOC_027390
CD63	XLOC_006401	Q	SIPS	796.81	1196.82	0.586904	2.22903	0.0001	0.00127649	yes		CCDC89	XLOC_005129	Q	SIPS	0.683037	0.272545	-1.32547	-1.65713	0.00935	0.0545704	no		PRKAR2B	XLOC_024621	Q	Q1201	0.376941	0.684124	0.85992	1.18745	0.04465	0.174651	no		FAF1	XLOC_001642	Q	Q1201	13.2384	10.4948	-0.335054	-1.20712	0.03575	0.14883	no		TRIM66	XLOC_004709
CD68,MPDU1	XLOC_010510	Q	SIPS	63.859	80.0926	0.32678	1.26461	0.0264	0.118942	no		CCHCR1	XLOC_022430	Q	SIPS	4.04464	2.74189	-0.560844	-1.73314	0.0025	0.0190516	yes		PRSS57	XLOC_013349	Q	Q1201	0	1.17558	Inf	NA	5e-05	0.000683699	yes		FAM101B	XLOC_011095	Q	Q1201	128.607	96.2747	-0.417745	-1.69006	0.00325	0.0235682	yes		TSNARE1	XLOC_026395
CD79A	XLOC_012954	Q	SIPS	0.0900251	1.10085	3.61214	2.34567	0.0027	0.020293	yes		CCNA2	XLOC_020069	Q	SIPS	8.10379	2.60256	-1.63867	-2.34772	0.0015	0.0125884	yes		PRTN3	XLOC_012485	Q	Q1201	0	5.93864	Inf	NA	5e-05	0.000683699	yes		FAM111A	XLOC_004132	Q	Q1201	14.4631	11.0061	-0.394075	-1.27565	0.02695	0.120893	no		TSPY26P	XLOC_016539
CD81	XLOC_003868	Q	SIPS	361.095	453.703	0.329372	1.33636	0.01895	0.0922467	no		CCNB1	XLOC_020494	Q	SIPS	8.96183	4.18162	-1.09973	-3.25673	5e-05	0.000683699	yes		PRX	XLOC_013777	Q	Q1201	1.39771	1.89372	0.438159	1.31851	0.02315	0.107566	no		FAM111B	XLOC_004131	Q	Q1201	2.32143	1.01091	-1.19936	-2.61793	5e-05	0.000683699	yes		UAP1L1	XLOC_027006
CD82	XLOC_004041	Q	SIPS	0.498896	1.68505	1.75598	2.54308	0.0004	0.00424679	yes		CCNB1IP1	XLOC_007887	Q	SIPS	27.1333	9.14689	-1.56871	-2.97348	5e-05	0.000683699	yes		PSD4	XLOC_014643	Q	Q1201	0.362086	0.557742	0.623265	1.21466	0.0403	0.162243	no		FAM129A	XLOC_002205	Q	Q1201	29.9797	24.0537	-0.317725	-1.28679	0.02635	0.118768	no		UBAP1L	XLOC_008995
CD99L2	XLOC_028682	Q	SIPS	34.128	43.9039	0.363396	1.47555	0.01045	0.0592125	no		CCNB2	XLOC_008550	Q	SIPS	8.13956	1.17311	-2.79462	-5.33445	5e-05	0.000683699	yes		PSMB8	XLOC_022480	Q	Q1201	6.44574	10.508	0.705065	1.25707	0.0318	0.136549	no		FAM188A	XLOC_003272	Q	Q1201	20.1977	14.2019	-0.508109	-1.82164	0.0023	0.0178	yes		VSIG10L	XLOC_013994
CDA	XLOC_000170	Q	SIPS	8.75938	16.8419	0.943158	2.73247	5e-05	0.000683699	yes		CCNE2	XLOC_026277	Q	SIPS	3.89476	0.94541	-2.04252	-2.25543	0.00375	0.0264479	yes		PSMB9	XLOC_021853	Q	Q1201	0.408907	1.65077	2.01329	2.12554	0.0027	0.020293	yes		FAM192A	XLOC_010143	Q	Q1201	17.5664	13.9675	-0.330744	-1.2276	0.0326	0.139209	no		WASH5P	XLOC_013338
CDC14B	XLOC_027297	Q	SIPS	10.883	14.3363	0.397594	1.26987	0.02775	0.123569	no		CCNF	XLOC_009363	Q	SIPS	2.45967	0.854742	-1.5249	-3.81913	5e-05	0.000683699	yes		PTK7	XLOC_021938	Q	Q1201	29.9602	39.618	0.40311	1.61026	0.0049	0.0327422	yes		FAM213B	XLOC_000040	Q	Q1201	3.97935	3.01042	-0.402565	-1.12072	0.049	0.186903	no		WDR66	XLOC_006016
CDC42EP2	XLOC_004235	Q	SIPS	14.2254	19.3112	0.440967	1.61846	0.00455	0.0309218	yes		CCNI	XLOC_019957	Q	SIPS	128.993	75.5856	-0.771107	-2.95201	5e-05	0.000683699	yes		PTPN6	XLOC_005513	Q	Q1201	0.0366845	0.59393	4.01705	2.21695	0.00095	0.00873382	yes		FAM64A	XLOC_010478	Q	Q1201	3.85919	2.14569	-0.846858	-1.93136	0.00135	0.0115637	yes		WDR90	XLOC_009314
CDCP1	XLOC_018595	Q	SIPS	0.87739	2.2927	1.38576	2.86459	5e-05	0.000683699	yes		CCNY	XLOC_002824	Q	SIPS	28.0886	17.4949	-0.683054	-2.67318	5e-05	0.000683699	yes		PTPRC	XLOC_002653	Q	Q1201	4.9312	7.50446	0.605808	1.30587	0.02305	0.107265	no		FAM83G	XLOC_011289	Q	Q1201	6.44146	4.7147	-0.450221	-1.51079	0.0087	0.0517921	no		WHAMM	XLOC_008695
CDH10	XLOC_020989	Q	SIPS	1.66439	3.24174	0.961775	2.53397	5e-05	0.000683699	yes		CCP110	XLOC_009471	Q	SIPS	3.09816	1.5979	-0.955234	-2.70521	5e-05	0.000683699	yes		PTPRCAP	XLOC_005031	Q	Q1201	0.238385	3.72758	3.96688	3.87897	0.0002	0.00234811	yes		FANCD2	XLOC_017820	Q	Q1201	1.73237	1.24193	-0.480157	-1.2394	0.0319	0.13691	no		WHAMMP3	XLOC_008797
CDH19	XLOC_012394	Q	SIPS	0.0359008	0.81057	4.49685	3.36838	0.00055	0.00557148	yes		CCPG1,DYX1C1,DYX1C1-CCPG1,PIGB	XLOC_008949	Q	SIPS	70.0149	38.4812	-0.863506	-3.18864	5e-05	0.000683699	yes		PTPRN	XLOC_015758	Q	Q1201	18.3484	23.8987	0.38128	1.46496	0.0099	0.0569049	no		FANCI	XLOC_008725	Q	Q1201	6.15293	3.41366	-0.849955	-1.40239	0.0163	0.082236	no		ZDHHC23	XLOC_018166
CDH24	XLOC_007922	Q	SIPS	2.15554	3.4437	0.67591	2.04481	0.00045	0.00470281	yes		CCT2	XLOC_005832	Q	SIPS	55.9842	40.7853	-0.456969	-1.79554	0.0022	0.0171645	yes		PTPRU	XLOC_000257	Q	Q1201	1.22236	1.70315	0.478541	1.42246	0.014	0.0730736	no		FAR1	XLOC_003958	Q	Q1201	22.0498	15.4345	-0.514608	-1.99233	0.0004	0.00424679	yes		ZFP14	XLOC_013714
CDH6	XLOC_020410	Q	SIPS	2.98956	7.86735	1.39595	5.09973	5e-05	0.000683699	yes		CCZ1	XLOC_024252	Q	SIPS	3.85768	2.61867	-0.558897	-1.33036	0.02325	0.10794	no		QPRT	XLOC_009533	Q	Q1201	0.301349	0.661606	1.13454	1.28801	0.03525	0.147322	no		FBXO28	XLOC_001143	Q	Q1201	10.6231	8.03149	-0.403465	-1.48769	0.0104	0.0591	no		ZFP90	XLOC_009700
CDIP1	XLOC_009932	Q	SIPS	8.15384	11.5094	0.497261	1.74906	0.00205	0.0162229	yes		CD27-AS1	XLOC_006118	Q	SIPS	13.0324	8.87471	-0.554335	-1.52686	0.0082	0.0494286	yes		RAB11B	XLOC_012601	Q	Q1201	35.1012	44.5733	0.344661	1.3266	0.02235	0.104885	no		FBXO33	XLOC_007992	Q	Q1201	3.92189	2.77654	-0.49826	-1.4827	0.0107	0.0602624	no		ZNF44	XLOC_013531
CDIPT	XLOC_010054	Q	SIPS	66.496	90.443	0.443741	1.79281	0.0019	0.0152605	yes		CDC20	XLOC_000358	Q	SIPS	9.13266	1.85105	-2.30269	-5.30022	5e-05	0.000683699	yes		RAB20	XLOC_007351	Q	Q1201	0.755124	1.29504	0.778214	1.22289	0.0372	0.153151	no		FBXO45	XLOC_018459	Q	Q1201	3.84031	2.8699	-0.42022	-1.1363	0.0491	0.187178	no		ZNF536	XLOC_012804
CDK6	XLOC_025129	Q	SIPS	3.73799	8.03721	1.10443	4.13055	5e-05	0.000683699	yes		CDC40	XLOC_022089	Q	SIPS	9.6324	6.77294	-0.508114	-1.80019	0.0021	0.0165434	yes		RABAC1	XLOC_013795	Q	Q1201	151.809	187.027	0.300988	1.19136	0.0372	0.153151	no		FBXO5	XLOC_022847	Q	Q1201	6.33139	4.46958	-0.502384	-1.41768	0.01595	0.0808256	no		ZNF540,ZNF571-AS1	XLOC_012888
CDKN1A	XLOC_021899	Q	SIPS	145.109	310.525	1.09757	4.46709	5e-05	0.000683699	yes		CDC42BPA	XLOC_002363	Q	SIPS	16.9821	9.97534	-0.767573	-3.06255	5e-05	0.000683699	yes		RARRES2	XLOC_025376	Q	Q1201	17.5071	22.8606	0.384927	1.27808	0.0237	0.10951	no		FEN1	XLOC_004177	Q	Q1201	8.73122	6.18013	-0.498546	-1.69173	0.0032	0.0232756	yes		ZNF677	XLOC_014031
CDR2L	XLOC_010997	Q	SIPS	15.0586	20.4736	0.443181	1.74975	0.0026	0.0196814	yes		CDC42EP1	XLOC_017331	Q	SIPS	48.6819	34.272	-0.506356	-1.98538	0.00065	0.00640114	yes		RASGRP2	XLOC_004972	Q	Q1201	0.0947392	0.528834	2.48078	2.34412	0.0022	0.0171645	yes		FERMT2	XLOC_008025	Q	Q1201	67.8621	54.3743	-0.319682	-1.28922	0.0253	0.115167	no		ZNF818P	XLOC_013169
CDS2	XLOC_016081	Q	SIPS	4.57713	5.79668	0.340782	1.27768	0.03225	0.13809	no		CDC42EP3	XLOC_015189	Q	SIPS	60.8833	43.6838	-0.478949	-1.93136	0.00095	0.00873382	yes		RFTN1	XLOC_018530	Q	Q1201	15.5652	19.1737	0.300812	1.16069	0.04215	0.167547	no		FGF1	XLOC_021318	Q	Q1201	3.76545	2.82703	-0.413536	-1.22082	0.03105	0.134149	no		ZNF836	XLOC_014017
CEBPA	XLOC_013681	Q	SIPS	0.0583754	0.620603	3.41024	2.73398	0.00155	0.012933	yes		CDC45	XLOC_017190	Q	SIPS	3.16735	0.781857	-2.0183	-3.80235	5e-05	0.000683699	yes		RGAG4	XLOC_028442	Q	Q1201	1.24234	1.79299	0.529303	1.41322	0.0133	0.070187	no		FGF5	XLOC_019531	Q	Q1201	23.9313	16.706	-0.518533	-1.40454	0.01335	0.0704035	no
CEBPE	XLOC_007924	Q	SIPS	0	2.41254	Inf	NA	5e-05	0.000683699	yes		CDC6	XLOC_010743	Q	SIPS	6.58495	1.97549	-1.73696	-4.80607	5e-05	0.000683699	yes		RGS19	XLOC_016727	Q	Q1201	5.69527	7.98644	0.487788	1.43397	0.01445	0.0748328	no		FJX1	XLOC_004021	Q	Q1201	21.9634	14.9465	-0.555297	-2.15537	0.0002	0.00234811	yes
CELF2	XLOC_002754	Q	SIPS	1.70022	2.48383	0.546851	1.64534	0.0046	0.0311558	yes		CDC7	XLOC_000539	Q	SIPS	2.05206	1.17043	-0.810033	-1.74704	0.00235	0.018114	yes		RHOB	XLOC_014300	Q	Q1201	51.9122	66.4879	0.357018	1.42877	0.0139	0.0726564	no		FLG	XLOC_001961	Q	Q1201	0.902484	0.562831	-0.681199	-2.05502	0.00035	0.0037834	yes
CELSR3,MIR4793	XLOC_018633	Q	SIPS	0.271307	16.0369	5.88532	2.02382	5e-05	0.000683699	yes		CDCA2	XLOC_025661	Q	SIPS	2.63061	0.888963	-1.5652	-2.62961	5e-05	0.000683699	yes		RHOQ	XLOC_014400	Q	Q1201	19.3552	24.8315	0.35945	1.2844	0.02665	0.119868	no		FNBP1L	XLOC_000552	Q	Q1201	7.86904	6.2745	-0.326687	-1.15016	0.04785	0.183723	no
CEMIP	XLOC_008677	Q	SIPS	455.041	606.644	0.414852	1.51669	0.0087	0.0517921	no		CDCA3	XLOC_006131	Q	SIPS	4.1885	0.716257	-2.54788	-3.87359	5e-05	0.000683699	yes		RIMS1	XLOC_022011	Q	Q1201	2.63023	3.61063	0.457062	1.20282	0.028	0.124376	no		FNBP4	XLOC_004845	Q	Q1201	15.798	11.8128	-0.419393	-1.46515	0.0119	0.0652095	no
CEND1	XLOC_004600	Q	SIPS	0.504304	1.13676	1.17256	1.7495	0.0051	0.0338025	yes		CDCA4	XLOC_008225	Q	SIPS	8.57305	3.51869	-1.28477	-3.83871	5e-05	0.000683699	yes		RPL37A	XLOC_014927	Q	Q1201	1182.92	1482.23	0.325416	1.2975	0.02195	0.103456	no		FOPNL	XLOC_009981	Q	Q1201	17.815	13.1118	-0.442219	-1.50912	0.0091	0.0534796	no
CEP170B	XLOC_007861	Q	SIPS	10.9016	13.4834	0.306636	1.2317	0.03265	0.139327	no		CDCA5	XLOC_004988	Q	SIPS	7.11837	2.18612	-1.70317	-4.62361	5e-05	0.000683699	yes		RPS6KA1	XLOC_000225	Q	Q1201	0.304254	0.944393	1.63411	2.57274	0.0001	0.00127649	yes		FOSL1	XLOC_005009	Q	Q1201	47.9065	26.8415	-0.835757	-2.04181	0.0004	0.00424679	yes
CERK	XLOC_017696	Q	SIPS	16.56	23.1209	0.481493	1.89238	0.00085	0.0079766	yes		CDCA8	XLOC_000307	Q	SIPS	4.57668	0.837685	-2.44982	-5.15193	5e-05	0.000683699	yes		RRAS	XLOC_013940	Q	Q1201	62.6639	81.1095	0.372235	1.46382	0.01125	0.0625771	no		FOXC2	XLOC_009796	Q	Q1201	3.63574	2.39986	-0.599299	-1.47187	0.0162	0.0818456	no
CES4A	XLOC_009672	Q	SIPS	0.295779	1.30942	2.14634	2.8945	5e-05	0.000683699	yes		CDH11	XLOC_010163	Q	SIPS	176.051	98.6637	-0.835398	-3.36988	5e-05	0.000683699	yes		RRBP1	XLOC_016476	Q	Q1201	53.1188	67.4885	0.345419	1.34421	0.02015	0.096791	no		FOXJ2	XLOC_005525	Q	Q1201	10.5672	7.50892	-0.492918	-1.87265	0.0016	0.013262	yes
CETN2	XLOC_028693	Q	SIPS	27.251	34.9741	0.359978	1.29866	0.0253	0.115167	no		CDH13	XLOC_009767	Q	SIPS	35.4116	21.4826	-0.721055	-2.33826	5e-05	0.000683699	yes		RSPO3	XLOC_022137	Q	Q1201	0.768629	1.16019	0.593997	1.17918	0.0383	0.156482	no		FOXM1	XLOC_006104	Q	Q1201	7.95784	4.54635	-0.807669	-2.20043	5e-05	0.000683699	yes
CFLAR	XLOC_014870	Q	SIPS	11.7185	17.0947	0.544768	1.21806	0.0326	0.139209	no		CDH2	XLOC_012301	Q	SIPS	260.758	114.088	-1.19256	-4.78887	5e-05	0.000683699	yes		S100A9	XLOC_000784	Q	Q1201	0	1.48986	Inf	NA	5e-05	0.000683699	yes		FRMD8	XLOC_004238	Q	Q1201	14.5249	11.8203	-0.297262	-1.13962	0.0498	0.189157	no
CGA	XLOC_022677	Q	SIPS	1.42748	7.23189	2.3409	3.18477	5e-05	0.000683699	yes		CDK1	XLOC_002894	Q	SIPS	12.0618	1.80361	-2.74148	-5.41747	5e-05	0.000683699	yes		S1PR4	XLOC_012527	Q	Q1201	0	0.549515	Inf	NA	5e-05	0.000683699	yes		FRS2	XLOC_005830	Q	Q1201	7.39014	5.85182	-0.336716	-1.21303	0.03615	0.150043	no
CGREF1	XLOC_015149	Q	SIPS	5.02929	11.847	1.2361	3.78911	5e-05	0.000683699	yes		CDK2	XLOC_005755	Q	SIPS	13.2602	7.57098	-0.808547	-2.68771	5e-05	0.000683699	yes		SAMD1	XLOC_013564	Q	Q1201	11.7877	15.2143	0.368143	1.2681	0.03075	0.133238	no		FRYL	XLOC_019882	Q	Q1201	3.42689	2.58987	-0.40402	-1.46109	0.01265	0.0678004	no
CHCHD10	XLOC_017515	Q	SIPS	13.216	39.7031	1.58697	4.88851	5e-05	0.000683699	yes		CDK4	XLOC_006440	Q	SIPS	36.1469	16.998	-1.08851	-3.40179	5e-05	0.000683699	yes		SAPCD2	XLOC_027537	Q	Q1201	0.652181	1.12693	0.789051	1.7085	0.0048	0.0321906	yes		FSTL3	XLOC_012477	Q	Q1201	69.1832	57.0004	-0.27945	-1.12853	0.049	0.186903	no
CHCHD7	XLOC_025742	Q	SIPS	4.909	11.7806	1.26291	3.56204	5e-05	0.000683699	yes		CDK5RAP2	XLOC_027385	Q	SIPS	7.9309	5.56007	-0.51238	-1.74412	0.00235	0.018114	yes		SCAND1	XLOC_016571	Q	Q1201	19.9249	28.0572	0.4938	1.67801	0.00475	0.0319327	yes		FUS	XLOC_009568	Q	Q1201	51.8306	39.265	-0.40056	-1.61485	0.00585	0.0377729	yes
CHI3L1	XLOC_002262	Q	SIPS	0	0.757203	Inf	NA	5e-05	0.000683699	yes		CDK5RAP3	XLOC_010841	Q	SIPS	22.4746	15.617	-0.525181	-1.9661	0.0003	0.00332154	yes		SCN1B	XLOC_012832	Q	Q1201	5.01427	7.3905	0.559632	1.62156	0.00695	0.0434038	yes		G0S2	XLOC_001095	Q	Q1201	28.5287	16.6739	-0.774823	-2.74562	5e-05	0.000683699	yes
CHMP4B	XLOC_016185	Q	SIPS	40.1466	53.7185	0.420141	1.65925	0.0039	0.0273215	yes		CDKAL1	XLOC_021699	Q	SIPS	2.27988	1.36275	-0.742432	-1.69865	0.0044	0.0301068	yes		SCUBE3	XLOC_021882	Q	Q1201	8.63106	13.5186	0.64734	2.5548	5e-05	0.000683699	yes		GABPB2	XLOC_000741	Q	Q1201	8.97795	6.97997	-0.363165	-1.19755	0.0406	0.163046	no
CHN2	XLOC_024319	Q	SIPS	1.16274	2.01766	0.795159	1.55395	0.00315	0.0229919	yes		CDKN1B	XLOC_005561	Q	SIPS	11.3084	6.40452	-0.820236	-2.72163	5e-05	0.000683699	yes		SDC1	XLOC_015122	Q	Q1201	33.9193	44.7069	0.39839	1.61679	0.00415	0.02872	yes		GABRE,MIR452	XLOC_028683	Q	Q1201	30.6404	15.2754	-1.00422	-3.04896	5e-05	0.000683699	yes
CHPF2,MIR671	XLOC_024811	Q	SIPS	32.8502	96.986	1.56187	0.749399	0.0062	0.0395845	yes		CDKN2B	XLOC_027088	Q	SIPS	10.534	2.17855	-2.27361	-6.41552	5e-05	0.000683699	yes		SDC2	XLOC_025835	Q	Q1201	47.3874	57.5548	0.280435	1.13289	0.04815	0.184536	no		GAL	XLOC_004302	Q	Q1201	12.4565	8.69912	-0.517963	-1.37726	0.0199	0.0959182	no
CHST12	XLOC_024234	Q	SIPS	10.2354	15.7987	0.626243	2.26699	0.0001	0.00127649	yes		CDKN2C	XLOC_000413	Q	SIPS	10.4751	2.41065	-2.11947	-5.14222	5e-05	0.000683699	yes		SEC61G	XLOC_025028	Q	Q1201	199.108	245.392	0.301535	1.15843	0.04515	0.176065	no		GALNT6	XLOC_006342	Q	Q1201	4.89834	3.7187	-0.397493	-1.23437	0.03055	0.132579	no
CHST2	XLOC_018291	Q	SIPS	1.89755	2.95294	0.638013	1.8414	0.0016	0.013262	yes		CDKN3	XLOC_007548	Q	SIPS	5.2036	1.09398	-2.24992	-3.14419	5e-05	0.000683699	yes		SELM	XLOC_017569	Q	Q1201	169.927	211.667	0.31688	1.27038	0.0284	0.125666	no		GCLM	XLOC_001777	Q	Q1201	17.8017	12.9679	-0.457065	-1.63512	0.0045	0.0306395	yes
CHST7	XLOC_027825	Q	SIPS	1.54973	5.32361	1.78039	4.46243	5e-05	0.000683699	yes		CDR2	XLOC_010017	Q	SIPS	25.0252	18.0304	-0.472954	-1.83569	0.0013	0.0112037	yes		SFRP1	XLOC_026137	Q	Q1201	98.6815	139.833	0.502856	2.04378	0.0005	0.00514644	yes		GCOM1,MYZAP,POLR2M	XLOC_008544	Q	Q1201	18.3681	14.8519	-0.306553	-1.1538	0.04665	0.180375	no
CHSY3	XLOC_020665	Q	SIPS	2.24821	3.50691	0.641424	1.82846	0.0023	0.0178	yes		CDT1	XLOC_009814	Q	SIPS	4.8908	1.23416	-1.98655	-4.89389	5e-05	0.000683699	yes		SFRP4	XLOC_024977	Q	Q1201	30.8209	44.5713	0.532204	2.11264	0.0002	0.00234811	yes		GDI2	XLOC_003237	Q	Q1201	95.8669	74.1025	-0.37151	-1.26061	0.03495	0.146419	no
CKB	XLOC_008214	Q	SIPS	8.24623	28.8042	1.80447	6.46746	5e-05	0.000683699	yes		CEACAM19	XLOC_012989	Q	SIPS	8.59494	3.1887	-1.43052	-3.67112	5e-05	0.000683699	yes		SH3BP5	XLOC_018523	Q	Q1201	15.0407	19.471	0.372453	1.38533	0.0159	0.0806244	no		GFRA1	XLOC_003607	Q	Q1201	3.01497	2.07303	-0.540402	-1.83057	0.0017	0.0139446	yes
CLCNKA	XLOC_000141	Q	SIPS	0.0878014	1.09624	3.64218	2.75724	0.00055	0.00557148	yes		CEBPD	XLOC_026149	Q	SIPS	50.7344	33.6942	-0.590465	-1.91996	0.0013	0.0112037	yes		SIRPA	XLOC_016048	Q	Q1201	42.495	52.8214	0.31383	1.25562	0.0333	0.141255	no		GGNBP2	XLOC_010698	Q	Q1201	23.4652	17.7478	-0.402885	-1.55924	0.0067	0.0421588	yes
CLDN11	XLOC_018362	Q	SIPS	40.275	49.6414	0.301658	1.18009	0.03965	0.160395	no		CEBPG	XLOC_012818	Q	SIPS	16.5896	6.34837	-1.38582	-5.01928	5e-05	0.000683699	yes		SLC12A7	XLOC_020935	Q	Q1201	2.69886	3.5692	0.40325	1.37176	0.01655	0.0831628	no		GINS3	XLOC_009658	Q	Q1201	2.62053	1.74115	-0.589823	-1.29489	0.0234	0.10847	no
CLEC11A	XLOC_013123	Q	SIPS	45.6703	85.9456	0.912169	3.61367	5e-05	0.000683699	yes		CELF1	XLOC_004840	Q	SIPS	26.6009	19.4618	-0.450832	-1.73007	0.00315	0.0229919	yes		SLC16A8	XLOC_017618	Q	Q1201	0.269526	0.839756	1.63955	1.79881	0.0045	0.0306395	yes		GJA9,GJA9-MYCBP,MYCBP	XLOC_001565	Q	Q1201	10.7413	7.8297	-0.456137	-1.45034	0.01195	0.0654263	no
CLEC3B	XLOC_017950	Q	SIPS	0.838595	9.09284	3.43869	5.26172	5e-05	0.000683699	yes		CENPA	XLOC_014321	Q	SIPS	2.28367	1.02629	-1.15391	-1.79098	0.00475	0.0319327	yes		SLC17A5	XLOC_022651	Q	Q1201	5.5404	7.51526	0.439832	1.42496	0.0129	0.068584	no		GJC1	XLOC_011534	Q	Q1201	7.67309	5.24482	-0.548916	-2.00431	0.0004	0.00424679	yes
CLIC1	XLOC_022449	Q	SIPS	162.446	223.539	0.460562	1.88019	0.00105	0.00947266	yes		CENPE	XLOC_020024	Q	SIPS	0.882806	0.264156	-1.74071	-3.66724	5e-05	0.000683699	yes		SLC25A1	XLOC_017469	Q	Q1201	30.1591	38.7862	0.362948	1.39431	0.0162	0.0818456	no		GLCE	XLOC_008602	Q	Q1201	4.65234	3.49489	-0.412709	-1.15834	0.0455	0.177049	no
CLIP2	XLOC_024466	Q	SIPS	7.36287	12.8062	0.798506	3.15531	5e-05	0.000683699	yes		CENPF	XLOC_001119	Q	SIPS	3.01109	0.734393	-2.03566	-6.41769	5e-05	0.000683699	yes		SLC25A38	XLOC_017912	Q	Q1201	10.0297	12.936	0.367104	1.26125	0.0253	0.115167	no		GLRX3	XLOC_003193	Q	Q1201	42.059	29.634	-0.505161	-1.85169	0.00145	0.0122452	yes
CLMP	XLOC_005272	Q	SIPS	126.932	174.379	0.458167	1.65792	0.00365	0.0258999	yes		CENPH	XLOC_020495	Q	SIPS	3.06748	0.752682	-2.02694	-2.95499	5e-05	0.000683699	yes		SLC2A11	XLOC_017241	Q	Q1201	1.52505	2.42026	0.666307	1.54906	0.00705	0.0439001	yes		GLRX5	XLOC_007711	Q	Q1201	29.3444	23.1231	-0.343749	-1.21165	0.03755	0.154201	no
CLN5	XLOC_007021	Q	SIPS	11.8818	15.9286	0.42287	1.50709	0.0102	0.0582485	no		CENPI	XLOC_028005	Q	SIPS	1.83959	0.549303	-1.74371	-2.94598	5e-05	0.000683699	yes		SLC2A5	XLOC_001336	Q	Q1201	0.351989	2.13225	2.59877	3.12413	5e-05	0.000683699	yes		GLT8D2	XLOC_006569	Q	Q1201	22.3372	17.9126	-0.318473	-1.15576	0.044	0.17282	no
CLPTM1	XLOC_013001	Q	SIPS	37.8861	58.8643	0.635723	2.51419	5e-05	0.000683699	yes		CENPJ	XLOC_007137	Q	SIPS	1.39627	0.643564	-1.11742	-2.62428	5e-05	0.000683699	yes		SLC39A10	XLOC_014852	Q	Q1201	8.74087	10.9401	0.323772	1.17098	0.0478	0.183584	no		GMFB	XLOC_008030	Q	Q1201	36.7422	28.8335	-0.349691	-1.37105	0.0203	0.0973376	no
CLPTM1L	XLOC_020940	Q	SIPS	43.3867	66.5605	0.617413	2.47207	5e-05	0.000683699	yes		CENPK	XLOC_021090	Q	SIPS	6.61932	1.46009	-2.18063	-3.96452	5e-05	0.000683699	yes		SLC4A3	XLOC_014965	Q	Q1201	1.8308	2.53393	0.468908	1.41244	0.0133	0.070187	no		GMPS	XLOC_018323	Q	Q1201	18.4899	14.3954	-0.361127	-1.30261	0.02275	0.106285	no
CLTA	XLOC_026646	Q	SIPS	88.9615	117.873	0.405984	1.6313	0.0055	0.0359797	yes		CENPL	XLOC_002158	Q	SIPS	3.9436	1.79603	-1.1347	-2.00349	0.0009	0.00835003	yes		SLC6A6	XLOC_017842	Q	Q1201	2.59627	4.46351	0.78174	2.51687	5e-05	0.000683699	yes		GNA13	XLOC_011692	Q	Q1201	13.0107	9.9668	-0.384501	-1.46136	0.01275	0.0679824	no
CLTB	XLOC_021431	Q	SIPS	60.4619	82.4114	0.446819	1.80376	0.0014	0.0118977	yes		CENPN	XLOC_009756	Q	SIPS	12.2375	8.73012	-0.487239	-1.2892	0.02775	0.123569	no		SLC6A8	XLOC_028196	Q	Q1201	8.91356	11.5858	0.378288	1.37403	0.01555	0.0792641	no		GNAI3	XLOC_000608	Q	Q1201	31.5303	23.6548	-0.41461	-1.64178	0.0059	0.0380383	yes
CLU	XLOC_026091	Q	SIPS	57.2495	82.8453	0.533158	2.15957	0.0001	0.00127649	yes		CENPQ	XLOC_021972	Q	SIPS	2.97113	1.03541	-1.52081	-2.48472	0.0002	0.00234811	yes		SLC7A8	XLOC_007925	Q	Q1201	5.41588	7.0223	0.374748	1.28982	0.0247	0.11312	no		GNG12	XLOC_001703	Q	Q1201	108.424	83.0791	-0.384129	-1.41463	0.01445	0.0748328	no
CMBL	XLOC_020970	Q	SIPS	2.94543	5.11399	0.795968	2.55837	0.0001	0.00127649	yes		CENPU	XLOC_020183	Q	SIPS	4.71768	1.10936	-2.08835	-3.48976	5e-05	0.000683699	yes		SMYD5	XLOC_014480	Q	Q1201	5.74949	7.29193	0.342868	1.15656	0.04625	0.179196	no		GNPDA2	XLOC_019871	Q	Q1201	13.8348	10.2307	-0.435386	-1.46062	0.012	0.0656389	no
CMTM6	XLOC_018555	Q	SIPS	34.4761	45.3901	0.396779	1.566	0.0077	0.047066	yes		CENPW	XLOC_022136	Q	SIPS	3.39403	1.75609	-0.950627	-1.55602	0.0098	0.0564889	no		SNHG18	XLOC_020389	Q	Q1201	5.97465	8.01995	0.424739	1.22581	0.03325	0.141094	no		GNPNAT1	XLOC_008024	Q	Q1201	26.3568	17.261	-0.610656	-1.65639	0.00395	0.0276121	yes
CNGA3	XLOC_014576	Q	SIPS	1.05786	1.84765	0.804546	1.90357	0.00165	0.0136081	yes		CEP120	XLOC_021219	Q	SIPS	4.81782	2.934	-0.715508	-2.30907	5e-05	0.000683699	yes		SNHG6,SNORD87	XLOC_026196	Q	Q1201	75.8092	116.948	0.625427	2.45822	0.0002	0.00234811	yes		GOT1	XLOC_003542	Q	Q1201	34.6179	25.4335	-0.444786	-1.71658	0.0029	0.0215059	yes
CNIH3	XLOC_001147	Q	SIPS	0.520944	2.31452	2.15152	3.59797	5e-05	0.000683699	yes		CEP128	XLOC_008143	Q	SIPS	0.742569	0.421403	-0.817326	-1.5612	0.00815	0.0491681	yes		SNORD93	XLOC_024291	Q	Q1201	2.06931	16.9695	3.03573	4.16629	5e-05	0.000683699	yes		GPAM	XLOC_003597	Q	Q1201	10.4473	7.57895	-0.463059	-1.74925	0.00265	0.0199955	yes
CNPPD1	XLOC_015753	Q	SIPS	21.629	37.8165	0.80605	3.06247	5e-05	0.000683699	yes		CEP135	XLOC_019454	Q	SIPS	2.04171	1.08555	-0.911353	-2.44699	0.0001	0.00127649	yes		SNPH	XLOC_016045	Q	Q1201	3.04064	3.91958	0.366323	1.23308	0.03075	0.133238	no		GPATCH4	XLOC_002041	Q	Q1201	5.98127	4.56636	-0.389409	-1.29096	0.02575	0.116673	no
CNTN3	XLOC_018762	Q	SIPS	6.61255	11.076	0.744161	2.70575	5e-05	0.000683699	yes		CEP162	XLOC_022670	Q	SIPS	0.827371	0.437274	-0.919997	-1.79755	0.0042	0.0290063	yes		SNTA1	XLOC_016546	Q	Q1201	9.66271	13.282	0.458976	1.66557	0.00425	0.0292721	yes		GPBP1L1	XLOC_001618	Q	Q1201	21.9738	17.7178	-0.310585	-1.20532	0.0374	0.153699	no
COG6	XLOC_006926	Q	SIPS	8.45279	12.4268	0.555953	1.71544	0.003	0.0220994	yes		CEP192	XLOC_012090	Q	SIPS	4.29664	2.79356	-0.621105	-1.34074	0.0224	0.105062	no		SNX18	XLOC_020460	Q	Q1201	10.2072	14.9623	0.551754	2.11953	0.0002	0.00234811	yes		GPR126	XLOC_022179	Q	Q1201	4.61911	3.35537	-0.461146	-1.5938	0.0067	0.0421588	yes
COL18A1	XLOC_016940	Q	SIPS	1.87615	3.92497	1.0649	3.1344	5e-05	0.000683699	yes		CEP55	XLOC_003028	Q	SIPS	6.47796	0.832491	-2.96003	-6.17881	5e-05	0.000683699	yes		SOX4	XLOC_021700	Q	Q1201	11.0946	14.4559	0.381804	1.46316	0.0094	0.0546689	no		GPR68	XLOC_008161	Q	Q1201	1.55135	1.09095	-0.507935	-1.13651	0.0484	0.185215	no
COL4A3BP	XLOC_021119	Q	SIPS	7.1457	12.1219	0.762469	2.28131	0.0001	0.00127649	yes		CEP57	XLOC_004420	Q	SIPS	9.99131	5.62593	-0.828583	-2.84302	5e-05	0.000683699	yes		SPEG	XLOC_014958	Q	Q1201	5.62295	7.7555	0.463893	1.32437	0.0236	0.109161	no		GPT2	XLOC_009587	Q	Q1201	11.0851	8.20914	-0.433314	-1.60482	0.00485	0.0324842	yes
COLEC12	XLOC_012241	Q	SIPS	33.2354	44.6851	0.427071	1.70565	0.00225	0.017485	yes		CEP78	XLOC_026707	Q	SIPS	3.27234	2.27712	-0.523114	-1.32752	0.02165	0.102299	no		SPINT2	XLOC_012891	Q	Q1201	4.3558	6.38273	0.551234	1.5538	0.0078	0.0475259	yes		GSK3B	XLOC_018839	Q	Q1201	18.7347	12.717	-0.558952	-2.18734	0.0001	0.00127649	yes
COLGALT1	XLOC_012735	Q	SIPS	40.7641	56.1993	0.463253	1.8628	0.0013	0.0112037	yes		CEP85	XLOC_000219	Q	SIPS	2.47323	1.27932	-0.951022	-2.24603	0.00035	0.0037834	yes		SPN	XLOC_009532	Q	Q1201	0.211988	1.02803	2.27783	4.10711	5e-05	0.000683699	yes		GSKIP	XLOC_007718	Q	Q1201	16.4134	12.7917	-0.359673	-1.22229	0.035	0.14655	no
COMMD7	XLOC_016543	Q	SIPS	14.5329	19.9782	0.459106	1.66854	0.004	0.0278809	yes		CEP97	XLOC_018132	Q	SIPS	2.19306	1.20692	-0.861617	-2.07703	0.0008	0.0075838	yes		SPP1	XLOC_019551	Q	Q1201	0.506063	1.00567	0.990776	1.20649	0.02365	0.109322	no		GSPT1	XLOC_009966	Q	Q1201	29.2128	21.3352	-0.453368	-1.81482	0.00145	0.0122452	yes
COMP	XLOC_013626	Q	SIPS	41.3021	76.4014	0.887385	3.56454	5e-05	0.000683699	yes		CES2	XLOC_009670	Q	SIPS	11.4512	8.57226	-0.417754	-1.57352	0.006	0.0385509	yes		SPTBN1	XLOC_014418	Q	Q1201	39.5711	50.4205	0.349563	1.38961	0.0178	0.0879455	no		GTF2F2	XLOC_006950	Q	Q1201	13.7262	10.4345	-0.395563	-1.24892	0.0299	0.13045	no
COMT,MIR4761	XLOC_017193	Q	SIPS	43.7534	68.0401	0.636991	2.37334	5e-05	0.000683699	yes		CFB	XLOC_021837	Q	SIPS	2.41288	1.03477	-1.22144	-2.8285	5e-05	0.000683699	yes		SQSTM1	XLOC_020911	Q	Q1201	81.7771	151.843	0.892812	2.83123	5e-05	0.000683699	yes		GTF2H3	XLOC_006035	Q	Q1201	15.2617	10.6987	-0.51248	-1.29079	0.0264	0.118942	no
COPB2	XLOC_018934	Q	SIPS	73.679	90.8636	0.302448	1.17663	0.04205	0.167256	no		CFDP1	XLOC_010245	Q	SIPS	16.0854	12.6059	-0.35165	-1.18254	0.03985	0.16099	no		SRC	XLOC_016214	Q	Q1201	13.5662	16.7326	0.302649	1.18701	0.03985	0.16099	no		GTPBP8	XLOC_018159	Q	Q1201	8.76385	6.29894	-0.476457	-1.26609	0.0293	0.128542	no
COPE	XLOC_013628	Q	SIPS	50.9954	68.3915	0.423451	1.66801	0.00425	0.0292721	yes		CFI	XLOC_020040	Q	SIPS	0.640723	0.0529772	-3.59626	-2.13431	0.0359	0.149289	no		SREBF2	XLOC_017384	Q	Q1201	13.811	17.1916	0.31588	1.24221	0.03235	0.13843	no		GTSE1	XLOC_017420	Q	Q1201	2.79347	1.73427	-0.68773	-1.76998	0.00315	0.0229919	yes
COPS8	XLOC_015022	Q	SIPS	23.5477	38.8398	0.721949	2.7714	5e-05	0.000683699	yes		CH25H	XLOC_003492	Q	SIPS	30.0265	10.0686	-1.57637	-4.99215	5e-05	0.000683699	yes		SRGN	XLOC_002916	Q	Q1201	55.0141	78.1883	0.507152	1.85387	0.00145	0.0122452	yes		GUF1	XLOC_019427	Q	Q1201	9.37628	7.11557	-0.398035	-1.38624	0.01665	0.0835448	no
CORO1A,LOC606724	XLOC_009544	Q	SIPS	0.158916	8.80027	5.79122	4.87438	5e-05	0.000683699	yes		CHAC1	XLOC_008468	Q	SIPS	30.0531	11.2908	-1.41237	-5.01599	5e-05	0.000683699	yes		SRRM3	XLOC_024483	Q	Q1201	1.89819	2.91061	0.616701	1.6735	0.0045	0.0306395	yes		H2AFX	XLOC_005253	Q	Q1201	36.5894	25.616	-0.514377	-1.95897	0.00065	0.00640114	yes
CORO1B	XLOC_005032	Q	SIPS	26.89	34.4879	0.359023	1.42487	0.01465	0.0756354	no		CHAF1A	XLOC_012547	Q	SIPS	3.51831	2.07028	-0.76506	-2.36642	5e-05	0.000683699	yes		SSR4P1	XLOC_017115	Q	Q1201	1.38394	2.1811	0.656274	1.39746	0.018	0.0886915	no		HAUS2	XLOC_008483	Q	Q1201	7.8296	5.7644	-0.441769	-1.49546	0.00915	0.0536929	no
CORO1C	XLOC_006587	Q	SIPS	115.225	143.268	0.31426	1.27376	0.02795	0.124189	no		CHAF1B	XLOC_016876	Q	SIPS	3.16826	1.19027	-1.4124	-3.11818	5e-05	0.000683699	yes		ST13	XLOC_017645	Q	Q1201	34.7988	43.315	0.315832	1.27873	0.0299	0.13045	no		HAX1	XLOC_000796	Q	Q1201	56.1927	42.9472	-0.387818	-1.47889	0.0101	0.0578248	no
CORO2A	XLOC_027310	Q	SIPS	0.262765	0.594545	1.17802	2.057	0.00095	0.00873382	yes		CHAMP1	XLOC_007108	Q	SIPS	11.515	6.79578	-0.760804	-2.67983	5e-05	0.000683699	yes		STEAP3	XLOC_014658	Q	Q1201	3.4094	4.37577	0.360018	1.17668	0.04015	0.16182	no		HBEGF	XLOC_021300	Q	Q1201	3.51651	2.43076	-0.532736	-1.37159	0.01815	0.0892249	no
CORO2B	XLOC_008598	Q	SIPS	2.1165	4.30989	1.02597	3.08244	5e-05	0.000683699	yes		CHD1L	XLOC_000699	Q	SIPS	17.2095	11.054	-0.638639	-2.36011	5e-05	0.000683699	yes		STMN2	XLOC_025796	Q	Q1201	22.4027	34.0516	0.604053	2.3111	5e-05	0.000683699	yes		HDGF	XLOC_002046	Q	Q1201	62.5521	51.4052	-0.283144	-1.1317	0.0495	0.188306	no
COX5B	XLOC_014572	Q	SIPS	82.5716	110.604	0.421687	1.56467	0.0065	0.0411535	yes		CHD4	XLOC_006123	Q	SIPS	24.1781	17.1866	-0.492415	-1.96299	0.0003	0.00332154	yes		STOM	XLOC_027394	Q	Q1201	40.3593	50.119	0.312456	1.24277	0.03215	0.137725	no		HDHD2	XLOC_012343	Q	Q1201	13.109	9.66582	-0.439589	-1.46478	0.0118	0.0647747	no
COX6B1	XLOC_012853	Q	SIPS	93.3292	144.799	0.633654	2.40634	5e-05	0.000683699	yes		CHEK1	XLOC_004549	Q	SIPS	5.25216	3.38811	-0.632429	-1.76423	0.00145	0.0122452	yes		STXBP2	XLOC_012586	Q	Q1201	5.36449	6.99752	0.383401	1.13609	0.04595	0.178291	no		HEG1	XLOC_018863	Q	Q1201	131.376	106.276	-0.305877	-1.22619	0.03205	0.137403	no
COX7A1	XLOC_013711	Q	SIPS	16.5957	32.1068	0.952073	3.136	5e-05	0.000683699	yes		CHIC2	XLOC_019891	Q	SIPS	35.2465	24.2932	-0.53693	-1.88601	0.00115	0.0101367	yes		SULF2	XLOC_016642	Q	Q1201	5.7512	8.02678	0.48096	1.7399	0.00265	0.0199955	yes		HELLS	XLOC_003035	Q	Q1201	2.33683	1.42339	-0.715219	-1.57653	0.00545	0.0357196	yes
COX7A2	XLOC_022654	Q	SIPS	60.8476	83.8379	0.462403	1.69813	0.0036	0.0256108	yes		CHML,OPN3	XLOC_002422	Q	SIPS	3.73005	2.26742	-0.718142	-1.79738	0.0028	0.0209077	yes		SUPT5H	XLOC_012913	Q	Q1201	18.2102	23.0685	0.341178	1.35015	0.01765	0.087342	no		HERC4	XLOC_003414	Q	Q1201	29.388	20.6368	-0.510011	-1.88874	0.0009	0.00835003	yes
CPEB2	XLOC_019371	Q	SIPS	3.71554	5.73492	0.626199	2.12566	0.00015	0.00183005	yes		CHMP6	XLOC_011059	Q	SIPS	13.5054	10.0566	-0.425386	-1.45033	0.01225	0.0664073	no		TANC1	XLOC_014751	Q	Q1201	4.818	6.13574	0.348804	1.17869	0.04025	0.162105	no		HES1	XLOC_018448	Q	Q1201	10.753	5.16646	-1.05749	-3.02521	5e-05	0.000683699	yes
CPED1	XLOC_024653	Q	SIPS	1.70829	3.77397	1.14353	3.23238	5e-05	0.000683699	yes		CHN1	XLOC_015609	Q	SIPS	11.208	6.05254	-0.88892	-2.82545	5e-05	0.000683699	yes		TANGO2	XLOC_017194	Q	Q1201	10.0692	13.6245	0.436245	1.51894	0.0071	0.0441588	yes		HEXIM1	XLOC_010812	Q	Q1201	13.9048	10.7158	-0.37585	-1.44305	0.01215	0.0662514	no
CPNE1,RBM12	XLOC_016568	Q	SIPS	38.4278	55.5658	0.532048	2.00905	0.0005	0.00514644	yes		CHRD	XLOC_018411	Q	SIPS	1.43734	0.588841	-1.28745	-2.66981	5e-05	0.000683699	yes		TBCB	XLOC_012869	Q	Q1201	40.9716	52.5353	0.358664	1.20694	0.03795	0.155443	no		HIF1A	XLOC_007579	Q	Q1201	205.752	161.211	-0.351955	-1.31746	0.02295	0.106953	no
CPNE3	XLOC_025811	Q	SIPS	16.2914	25.196	0.629089	2.45395	5e-05	0.000683699	yes		CHRNB1	XLOC_010502	Q	SIPS	1.66769	1.08227	-0.623789	-1.24895	0.03305	0.140467	no		TCEA2	XLOC_016392	Q	Q1201	7.82562	10.7875	0.463077	1.55662	0.00665	0.0419002	yes		HIPK3	XLOC_004011	Q	Q1201	12.8558	10.4256	-0.302295	-1.16147	0.0467	0.180494	no
CPOX	XLOC_018782	Q	SIPS	6.06139	8.99754	0.569884	1.8792	0.00085	0.0079766	yes		CHST14	XLOC_008458	Q	SIPS	22.7059	13.4027	-0.760543	-2.83576	5e-05	0.000683699	yes		TCEAL4	XLOC_028026	Q	Q1201	18.5665	23.5357	0.342154	1.26791	0.0307	0.133071	no		HJURP	XLOC_015811	Q	Q1201	3.35697	2.19026	-0.616056	-1.71929	0.00335	0.0241574	yes
CPPED1	XLOC_009967	Q	SIPS	7.54706	13.2981	0.817233	3.1494	5e-05	0.000683699	yes		CHSY1	XLOC_009178	Q	SIPS	15.9234	11.0003	-0.533607	-2.05482	0.00035	0.0037834	yes		TCF7	XLOC_020683	Q	Q1201	0.454734	0.73316	0.689105	1.15665	0.03775	0.154826	no		HLTF	XLOC_018953	Q	Q1201	8.2752	5.59281	-0.565221	-1.9793	0.001	0.00910716	yes
CPXM1	XLOC_016422	Q	SIPS	0.0637752	0.721671	3.50028	2.70548	0.0012	0.0104821	yes		CHTF18	XLOC_009323	Q	SIPS	3.44591	1.0732	-1.68297	-3.88076	5e-05	0.000683699	yes		TCF7L1	XLOC_014519	Q	Q1201	7.8642	10.3449	0.395545	1.42578	0.01475	0.0760515	no		HMGB1	XLOC_007163	Q	Q1201	80.2391	58.7856	-0.448841	-1.79496	0.0017	0.0139446	yes
CPZ	XLOC_019343	Q	SIPS	6.60946	11.1882	0.759371	2.6625	5e-05	0.000683699	yes		CIART	XLOC_000725	Q	SIPS	7.9102	3.30873	-1.25744	-3.07273	5e-05	0.000683699	yes		TEAD2	XLOC_013933	Q	Q1201	7.38302	10.9843	0.573157	1.9221	0.00105	0.00947266	yes		HMGN2	XLOC_000224	Q	Q1201	118.07	93.5343	-0.336075	-1.3457	0.01905	0.0925897	no
CREB5	XLOC_024316	Q	SIPS	1.96075	3.05149	0.638112	1.99904	0.0008	0.0075838	yes		CIRH1A	XLOC_009705	Q	SIPS	25.8141	16.9262	-0.608906	-2.25979	0.0001	0.00127649	yes		TGM2	XLOC_016585	Q	Q1201	10.234	23.3607	1.19072	4.49045	5e-05	0.000683699	yes		HMMR	XLOC_020834	Q	Q1201	1.58583	0.920006	-0.785528	-1.49759	0.01055	0.0596677	no
CRELD1	XLOC_017817	Q	SIPS	6.09062	11.1576	0.873361	2.93474	5e-05	0.000683699	yes		CIT,MIR1178	XLOC_006642	Q	SIPS	2.16564	0.577165	-1.90774	-1.37458	0.00045	0.00470281	yes		THBS2	XLOC_022903	Q	Q1201	261.613	338.429	0.371419	1.43607	0.0133	0.070187	no		HN1	XLOC_011737	Q	Q1201	36.2491	29.0333	-0.320235	-1.19898	0.0363	0.150507	no
CRELD2	XLOC_017431	Q	SIPS	20.8969	29.2102	0.483181	1.82876	0.00195	0.0155796	yes		CKAP2	XLOC_006985	Q	SIPS	9.66711	5.09038	-0.925313	-2.92744	5e-05	0.000683699	yes		THEMIS2	XLOC_000242	Q	Q1201	0.213703	0.781337	1.87034	1.69899	0.00195	0.0155796	yes		HN1L	XLOC_009337	Q	Q1201	17.7103	12.7548	-0.473555	-1.79103	0.00165	0.0136081	yes
CRIM1	XLOC_014369	Q	SIPS	177.014	228.627	0.369131	1.46429	0.01135	0.0630476	no		CKAP2L	XLOC_015459	Q	SIPS	1.8935	0.230964	-3.03532	-4.42783	5e-05	0.000683699	yes		THRB	XLOC_018541	Q	Q1201	2.90573	3.77006	0.37569	1.26408	0.0312	0.134686	no		HNRNPA1,HNRNPA1P10	XLOC_005728	Q	Q1201	231.361	163.191	-0.50358	-2.00748	0.00065	0.00640114	yes
CRYAB	XLOC_005206	Q	SIPS	147.006	513.123	1.80343	6.95248	5e-05	0.000683699	yes		CKS1B	XLOC_000802	Q	SIPS	31.0307	12.9587	-1.25978	-3.60596	5e-05	0.000683699	yes		TKT	XLOC_018708	Q	Q1201	39.2958	53.8103	0.453508	1.80359	0.0018	0.0146057	yes		HNRNPD	XLOC_019965	Q	Q1201	66.3636	51.0184	-0.379376	-1.48964	0.00885	0.052357	no
CRYL1	XLOC_007119	Q	SIPS	7.0019	10.1651	0.537804	1.65752	0.004	0.0278809	yes		CLCN7	XLOC_009868	Q	SIPS	17.4212	12.1396	-0.52112	-2.03348	0.0005	0.00514644	yes		TLE2	XLOC_013389	Q	Q1201	7.29531	9.99434	0.454142	1.56718	0.00505	0.0335278	yes		HNRNPDL	XLOC_019966	Q	Q1201	46.5727	37.6086	-0.308423	-1.13493	0.04795	0.184002	no
CSF2RB	XLOC_017326	Q	SIPS	1.28328	3.21283	1.324	3.87434	5e-05	0.000683699	yes		CLDN14	XLOC_016877	Q	SIPS	3.09134	0.893669	-1.79042	-2.07032	0.0018	0.0146057	yes		TMEM155	XLOC_020068	Q	Q1201	1.73254	2.66124	0.619213	1.17535	0.0463	0.179353	no		HNRNPF	XLOC_003340	Q	Q1201	61.4398	47.1515	-0.381869	-1.52558	0.00755	0.046357	yes
CSMD2	XLOC_001530	Q	SIPS	4.24506	5.9226	0.480446	1.26761	0.02745	0.122534	no		CLIP1	XLOC_006670	Q	SIPS	34.7407	24.8847	-0.481369	-1.96696	0.0004	0.00424679	yes		TMEM200A	XLOC_022142	Q	Q1201	74.9534	95.8446	0.354704	1.41465	0.01585	0.0804142	no		HNRNPR	XLOC_001439	Q	Q1201	36.6453	29.4868	-0.31356	-1.23672	0.0328	0.13972	no
CST2	XLOC_016509	Q	SIPS	0.845974	6.30912	2.89875	3.67222	5e-05	0.000683699	yes		CLK2	XLOC_002018	Q	SIPS	10.1952	5.64739	-0.852235	-2.83691	5e-05	0.000683699	yes		TMSB10	XLOC_014517	Q	Q1201	1489.9	1948.09	0.386845	1.54672	0.0067	0.0421588	yes		HNRNPU	XLOC_002431	Q	Q1201	53.5688	42.8806	-0.321069	-1.29678	0.025	0.114171	no
CST6	XLOC_004260	Q	SIPS	0.404455	2.49929	2.62747	2.48723	0.0015	0.0125884	yes		CLN6	XLOC_009020	Q	SIPS	12.1976	6.05317	-1.01084	-3.15508	5e-05	0.000683699	yes		TNFAIP8	XLOC_020635	Q	Q1201	3.09527	4.45181	0.524325	1.23499	0.0359	0.149289	no		HOXC8	XLOC_005722	Q	Q1201	30.0816	23.7462	-0.341184	-1.27246	0.0279	0.124037	no
CSTB	XLOC_017092	Q	SIPS	108.519	166.649	0.618868	2.43331	5e-05	0.000683699	yes		CLNS1A	XLOC_005108	Q	SIPS	31.4372	22.8908	-0.457707	-1.67119	0.0034	0.0244617	yes		TNS3	XLOC_025017	Q	Q1201	11.2674	15.9567	0.502011	1.87507	0.00095	0.00873382	yes		HRH4,IMPACT	XLOC_012114	Q	Q1201	15.4101	12.1654	-0.341093	-1.26069	0.03015	0.131279	no
CTNNAL1	XLOC_027337	Q	SIPS	15.6333	23.3299	0.577559	2.17058	0.00025	0.00284633	yes		CLOCK	XLOC_019895	Q	SIPS	6.51763	4.32926	-0.590228	-2.21052	0.0002	0.00234811	yes		TOB2P1	XLOC_022386	Q	Q1201	1.09458	1.68107	0.619008	1.40481	0.0172	0.0856921	no		HSBP1	XLOC_009771	Q	Q1201	49.5269	40.1633	-0.302333	-1.16574	0.04205	0.167256	no
CTNNB1	XLOC_017924	Q	SIPS	73.001	112.657	0.625951	2.53696	5e-05	0.000683699	yes		CLPX	XLOC_008997	Q	SIPS	14.2167	10.5424	-0.431385	-1.50842	0.0091	0.0534796	no		TOM1	XLOC_017317	Q	Q1201	14.2907	18.7913	0.394989	1.48834	0.00955	0.0553633	no		HSD17B12	XLOC_004034	Q	Q1201	39.0754	31.5525	-0.308509	-1.17495	0.04175	0.166365	no
CTSB	XLOC_026027	Q	SIPS	396.042	640.584	0.693733	2.71636	5e-05	0.000683699	yes		CLSPN	XLOC_001540	Q	SIPS	2.43875	0.522976	-2.22133	-5.91789	5e-05	0.000683699	yes		TP53INP2	XLOC_016193	Q	Q1201	6.01897	8.43324	0.486571	1.72054	0.0039	0.0273215	yes		HSD3B7	XLOC_009562	Q	Q1201	24.0061	16.8232	-0.512949	-1.94761	0.00075	0.00718803	yes
CTSH	XLOC_009090	Q	SIPS	1.2148	1.95827	0.688861	1.20046	0.03825	0.156325	no		CLUAP1	XLOC_009401	Q	SIPS	4.49446	3.03636	-0.565805	-1.62054	0.00595	0.0383055	yes		TPD52L1	XLOC_022130	Q	Q1201	15.7157	23.8557	0.602128	2.11587	0.00025	0.00284633	yes		HSPA14	XLOC_002768	Q	Q1201	10.682	7.65451	-0.480802	-1.44687	0.01275	0.0679824	no
CTSL	XLOC_026727	Q	SIPS	79.8223	112.996	0.501409	2.00688	0.00075	0.00718803	yes		CMAHP	XLOC_022344	Q	SIPS	10.9595	2.44357	-2.16512	-5.89315	5e-05	0.000683699	yes		TPM2	XLOC_027148	Q	Q1201	259.154	354.254	0.450971	1.82564	0.00115	0.0101367	yes		HSPA8	XLOC_005271	Q	Q1201	362.422	283.566	-0.353988	-1.41796	0.013	0.0690064	no
CTSS	XLOC_001933	Q	SIPS	0.433602	0.782294	0.851338	1.30872	0.02805	0.124533	no		CMTM3	XLOC_009667	Q	SIPS	20.1163	13.4652	-0.579127	-2.05317	0.00055	0.00557148	yes		TPM4	XLOC_012713	Q	Q1201	361.764	442.676	0.291203	1.16703	0.04245	0.168363	no		HTRA3	XLOC_019340	Q	Q1201	27.6242	19.2702	-0.519565	-1.91502	0.0009	0.00835003	yes
CTSZ	XLOC_016686	Q	SIPS	124.645	208.95	0.745337	3.01539	5e-05	0.000683699	yes		CMTR2	XLOC_010220	Q	SIPS	7.89518	5.01976	-0.653352	-1.57848	0.00615	0.0393079	yes		TPST2	XLOC_017534	Q	Q1201	9.52428	12.2066	0.357975	1.22594	0.0316	0.135957	no		IDE	XLOC_003508	Q	Q1201	12.3401	9.82793	-0.328394	-1.23807	0.0325	0.138939	no
CTXN1	XLOC_013466	Q	SIPS	5.06074	10.0153	0.984788	2.84164	5e-05	0.000683699	yes		CNIH4	XLOC_001146	Q	SIPS	37.8924	26.8238	-0.498394	-1.58649	0.00585	0.0377729	yes		TRANK1	XLOC_018563	Q	Q1201	1.68869	2.60756	0.626794	2.18615	0.00035	0.0037834	yes		IER5	XLOC_000981	Q	Q1201	18.0865	14.6366	-0.305327	-1.15424	0.04735	0.182362	no
CXCL1	XLOC_019504	Q	SIPS	14.3172	18.8071	0.393524	1.23856	0.0304	0.132068	no		CNN1	XLOC_012647	Q	SIPS	14.8398	11.3498	-0.386812	-1.34781	0.0177	0.087548	no		TRAPPC5	XLOC_012589	Q	Q1201	28.7078	40.3222	0.490131	1.69767	0.00495	0.0330013	yes		IFI16	XLOC_000857	Q	Q1201	28.8436	22.483	-0.359413	-1.3947	0.01705	0.0851658	no
CXCL14	XLOC_021266	Q	SIPS	0.854861	2.07056	1.27626	2.20456	0.0007	0.00679396	yes		CNN2	XLOC_012492	Q	SIPS	202.64	97.998	-1.04809	-4.24263	5e-05	0.000683699	yes		TRAPPC6A	XLOC_013845	Q	Q1201	2.41939	4.79761	0.987672	1.66466	0.00465	0.0314243	yes		IGF1R	XLOC_008767	Q	Q1201	13.5242	10.9769	-0.301079	-1.21039	0.03525	0.147322	no
CXCL5	XLOC_019939	Q	SIPS	0.375121	1.27755	1.76795	2.07828	0.00285	0.0212036	yes		CNOT1	XLOC_010155	Q	SIPS	21.914	15.5967	-0.490616	-1.93079	0.0011	0.00979227	yes		TRIB2	XLOC_014287	Q	Q1201	5.91121	7.73167	0.387326	1.31056	0.02305	0.107265	no		IGF2BP2	XLOC_019062	Q	Q1201	22.9291	16.3166	-0.490841	-1.89316	0.00075	0.00718803	yes
CXCL6	XLOC_019502	Q	SIPS	18.2166	66.4625	1.86729	6.56775	5e-05	0.000683699	yes		CNOT10	XLOC_017884	Q	SIPS	4.76227	3.19543	-0.575641	-1.66794	0.0041	0.0284367	yes		TRIL	XLOC_024946	Q	Q1201	0.511245	0.823314	0.687428	1.32927	0.02265	0.105975	no		IL13RA2	XLOC_028550	Q	Q1201	7.20673	4.86025	-0.568314	-1.43663	0.0142	0.0738471	no
CXCL8	XLOC_019501	Q	SIPS	6.72262	18.194	1.43636	4.2493	5e-05	0.000683699	yes		CNOT2	XLOC_005834	Q	SIPS	16.7032	12.4587	-0.422975	-1.56585	0.00695	0.0434038	yes		TRPM4	XLOC_013081	Q	Q1201	13.4778	17.2331	0.354603	1.37201	0.01805	0.0888634	no		IL15RA	XLOC_003240	Q	Q1201	3.25975	2.21773	-0.555677	-1.24063	0.03	0.130765	no
CYB561	XLOC_011670	Q	SIPS	21.0705	35.4028	0.748637	2.90175	5e-05	0.000683699	yes		CNOT6L	XLOC_019958	Q	SIPS	3.68297	2.66587	-0.466265	-1.56335	0.0071	0.0441588	yes		TSC22D4	XLOC_025185	Q	Q1201	11.0627	13.7285	0.311469	1.16197	0.04495	0.175504	no		IL1RL1	XLOC_014595	Q	Q1201	3.03264	2.26035	-0.424031	-1.13196	0.04755	0.182892	no
CYB5R1	XLOC_002258	Q	SIPS	17.9275	35.0954	0.969105	3.57001	5e-05	0.000683699	yes		CNTROB	XLOC_010522	Q	SIPS	5.44779	3.92426	-0.473251	-1.65185	0.0037	0.0261659	yes		TSPO	XLOC_017398	Q	Q1201	174.727	220.869	0.338088	1.36629	0.019	0.0924279	no		IL20RB	XLOC_018265	Q	Q1201	14.8445	11.4718	-0.37184	-1.32873	0.02115	0.100446	no
CYB5R3	XLOC_017669	Q	SIPS	190.664	264.563	0.472577	1.89992	0.0007	0.00679396	yes		COASY	XLOC_010770	Q	SIPS	15.4214	11.2062	-0.460638	-1.67608	0.00415	0.02872	yes		TSPY26P	XLOC_016539	Q	Q1201	1.04902	1.51114	0.526596	1.17536	0.04065	0.163185	no		IL21R	XLOC_009514	Q	Q1201	4.43655	2.88235	-0.62219	-1.70049	0.0032	0.0232756	yes
CYBA	XLOC_010297	Q	SIPS	96.3666	188.255	0.966084	3.75217	5e-05	0.000683699	yes		COG2	XLOC_001175	Q	SIPS	6.80862	4.43159	-0.619539	-1.98932	0.0003	0.00332154	yes		TWIST1	XLOC_024904	Q	Q1201	28.9088	37.4064	0.371776	1.4489	0.01295	0.0687876	no		INCENP	XLOC_004180	Q	Q1201	4.79051	3.15698	-0.601636	-2.06433	0.0005	0.00514644	yes
CYBB	XLOC_027802	Q	SIPS	0	1.80633	Inf	NA	5e-05	0.000683699	yes		COIL	XLOC_011627	Q	SIPS	4.41432	2.94351	-0.584654	-1.62438	0.0056	0.0364766	yes		TWIST2	XLOC_015036	Q	Q1201	269.777	348.317	0.368634	1.40591	0.0156	0.07945	no		INHBE	XLOC_005782	Q	Q1201	1.46761	0.96669	-0.602348	-1.19777	0.03915	0.158912	no
CYBRD1	XLOC_014788	Q	SIPS	122.399	175.202	0.517428	2.09798	0.0003	0.00332154	yes		COL11A1	XLOC_001800	Q	SIPS	37.237	2.636	-3.82031	-14.4203	5e-05	0.000683699	yes		UAP1L1	XLOC_027006	Q	Q1201	1.34078	2.41749	0.850437	2.22292	0.00035	0.0037834	yes		INTS7	XLOC_002313	Q	Q1201	5.7667	3.62928	-0.668064	-1.47114	0.0098	0.0564889	no
CYCS	XLOC_024923	Q	SIPS	15.5113	22.5232	0.538091	2.12296	0.00025	0.00284633	yes		COL12A1	XLOC_022653	Q	SIPS	575.88	277.558	-1.05298	-3.7555	5e-05	0.000683699	yes		UBL5	XLOC_012612	Q	Q1201	118.614	160.624	0.437412	1.61854	0.00425	0.0292721	yes		IPO5	XLOC_007049	Q	Q1201	99.3556	71.6103	-0.472435	-1.93529	0.00125	0.0108394	yes
CYFIP2	XLOC_020816	Q	SIPS	0.556894	1.31447	1.23901	2.96917	5e-05	0.000683699	yes		COL14A1	XLOC_025881	Q	SIPS	2.01478	1.03319	-0.963511	-2.82003	5e-05	0.000683699	yes		UXS1	XLOC_015433	Q	Q1201	13.3083	17.0258	0.3554	1.29618	0.0253	0.115167	no		IPO7	XLOC_003937	Q	Q1201	52.6976	35.4225	-0.573069	-2.33461	5e-05	0.000683699	yes
CYLD	XLOC_009603	Q	SIPS	5.1466	7.82826	0.605071	2.26863	0.0002	0.00234811	yes		COL15A1	XLOC_026787	Q	SIPS	41.7564	16.6528	-1.32623	-5.31826	5e-05	0.000683699	yes		VASP	XLOC_013012	Q	Q1201	30.5701	37.3902	0.290538	1.15186	0.0446	0.174514	no		IQCB1	XLOC_018848	Q	Q1201	7.44072	5.6794	-0.389704	-1.25978	0.03025	0.131617	no
CYP1B1	XLOC_015193	Q	SIPS	92.9307	153.712	0.726004	2.89954	5e-05	0.000683699	yes		COL16A1	XLOC_001509	Q	SIPS	90.5163	25.7251	-1.815	-7.37329	5e-05	0.000683699	yes		VEGFC	XLOC_020167	Q	Q1201	30.0302	39.2822	0.387463	1.51507	0.00895	0.0527959	no		IQCJ,IQCJ-SCHIP1,SCHIP1	XLOC_018335	Q	Q1201	12.5489	8.86448	-0.501448	-1.7362	0.00195	0.0155796	yes
CYP2S1	XLOC_012939	Q	SIPS	0.055081	0.492181	3.15956	2.51807	0.00315	0.0229919	yes		COL3A1,MIR3606	XLOC_014835	Q	SIPS	811.805	385.869	-1.07302	-3.92717	5e-05	0.000683699	yes		VGLL3	XLOC_018771	Q	Q1201	15.5145	19.467	0.327408	1.32096	0.0226	0.105794	no		IQGAP3	XLOC_002040	Q	Q1201	4.33391	1.97718	-1.13223	-3.76654	5e-05	0.000683699	yes
CYP51A1	XLOC_025124	Q	SIPS	20.2109	32.2541	0.674349	2.61638	5e-05	0.000683699	yes		COL4A1	XLOC_007349	Q	SIPS	69.647	43.8228	-0.668378	-2.70739	5e-05	0.000683699	yes		VILL	XLOC_017899	Q	Q1201	1.50656	2.1466	0.510799	1.23872	0.03205	0.137403	no		IRAK3,MIR6502	XLOC_005816	Q	Q1201	44.5677	2.16568	-4.36311	-6.53373	5e-05	0.000683699	yes
CYSTM1	XLOC_020722	Q	SIPS	13.941	23.5603	0.757026	2.4511	5e-05	0.000683699	yes		COL4A2	XLOC_007077	Q	SIPS	96.1079	62.907	-0.611434	-2.45499	5e-05	0.000683699	yes		WAS	XLOC_027853	Q	Q1201	0.0394981	0.619666	3.97164	2.48619	0.0174	0.0864368	no		IRF2BPL	XLOC_008130	Q	Q1201	17.3803	13.7937	-0.333445	-1.32439	0.02495	0.113982	no
DAB2	XLOC_021025	Q	SIPS	166.106	201.873	0.281343	1.15244	0.04665	0.180375	no		COL5A1	XLOC_026972	Q	SIPS	456.934	167.506	-1.44778	-5.41878	5e-05	0.000683699	yes		WBP5	XLOC_028024	Q	Q1201	29.9919	38.0918	0.344909	1.24335	0.03445	0.144821	no		IRX3	XLOC_010133	Q	Q1201	10.9762	8.68842	-0.337212	-1.19735	0.04015	0.16182	no
DAG1	XLOC_017989	Q	SIPS	27.7813	42.3125	0.606972	2.42837	0.0001	0.00127649	yes		COL5A2	XLOC_015647	Q	SIPS	197.725	92.2427	-1.09999	-4.34581	5e-05	0.000683699	yes		WDR13	XLOC_027852	Q	Q1201	16.1409	20.1109	0.317258	1.19469	0.0385	0.157067	no		ISLR2	XLOC_008627	Q	Q1201	0.831081	0.545791	-0.60664	-1.17842	0.04225	0.167839	no
DAGLB	XLOC_024878	Q	SIPS	9.50856	12.1055	0.348361	1.26791	0.02705	0.121232	no		COL6A3	XLOC_015817	Q	SIPS	113.744	76.9215	-0.564328	-2.22095	0.0001	0.00127649	yes		WIPF1	XLOC_015607	Q	Q1201	38.1305	102.994	1.43354	6.49399	5e-05	0.000683699	yes		ISY1,ISY1-RAB43,RAB43	XLOC_018891	Q	Q1201	22.683	17.9986	-0.333731	-1.31327	0.02305	0.107265	no
DAPK1	XLOC_026726	Q	SIPS	0.241195	0.559566	1.21411	2.08422	0.00115	0.0101367	yes		COL8A2	XLOC_001541	Q	SIPS	12.4525	4.79442	-1.37701	-5.07584	5e-05	0.000683699	yes		WTIP	XLOC_012826	Q	Q1201	15.33	19.6814	0.360475	1.31982	0.0229	0.106784	no		ITGA2	XLOC_020455	Q	Q1201	8.48254	6.57423	-0.367675	-1.40835	0.0149	0.0766401	no
DAPK3	XLOC_013402	Q	SIPS	15.8512	27.6747	0.803969	3.11145	5e-05	0.000683699	yes		COPS3	XLOC_011271	Q	SIPS	23.3147	17.6525	-0.401362	-1.45513	0.0118	0.0647747	no		XAB2	XLOC_013458	Q	Q1201	7.61639	9.85958	0.37242	1.32921	0.0236	0.109161	no		ITGA6	XLOC_014793	Q	Q1201	13.588	9.91036	-0.455326	-1.74328	0.00285	0.0212036	yes
DBN1	XLOC_021444	Q	SIPS	106.955	152.521	0.512006	1.91185	0.00115	0.0101367	yes		COPZ1	XLOC_005729	Q	SIPS	67.0322	49.953	-0.424282	-1.67781	0.0032	0.0232756	yes		YIF1B	XLOC_013739	Q	Q1201	15.6926	19.4816	0.312023	1.18594	0.04245	0.168363	no		ITPRIP	XLOC_003587	Q	Q1201	13.0729	10.4356	-0.325068	-1.27686	0.02665	0.119868	no
DBNDD1	XLOC_010315	Q	SIPS	0.328408	1.87616	2.51422	2.32321	0.00375	0.0264479	yes		COQ2	XLOC_019975	Q	SIPS	7.22709	4.00992	-0.84984	-2.13723	0.0003	0.00332154	yes		ZCCHC3	XLOC_016036	Q	Q1201	3.36188	4.47673	0.413178	1.25752	0.0298	0.130165	no		ITPRIPL2	XLOC_009467	Q	Q1201	31.512	24.3625	-0.371236	-1.51521	0.00845	0.0506209	no
DCBLD2	XLOC_018784	Q	SIPS	21.1918	97.3697	2.19996	8.85501	5e-05	0.000683699	yes		COX18	XLOC_019934	Q	SIPS	4.20871	2.86922	-0.55272	-1.65569	0.0047	0.0316621	yes		ZNF227	XLOC_012985	Q	Q1201	2.15274	3.10245	0.527233	1.42361	0.01585	0.0804142	no		JAK1	XLOC_001694	Q	Q1201	62.8366	50.6611	-0.310727	-1.2572	0.02795	0.124189	no
DCLK1	XLOC_007177	Q	SIPS	0.392857	2.92191	2.89483	3.57447	5e-05	0.000683699	yes		CPE	XLOC_019707	Q	SIPS	21.0086	9.72568	-1.11111	-3.97894	5e-05	0.000683699	yes		ZNF337	XLOC_016520	Q	Q1201	2.94275	3.79266	0.366046	1.20708	0.04105	0.164314	no		KANSL2	XLOC_006301	Q	Q1201	10.8495	7.89061	-0.459413	-1.54421	0.00765	0.0468304	yes
DCTN1	XLOC_015323	Q	SIPS	36.9583	73.732	0.996393	3.988	5e-05	0.000683699	yes		CPEB1	XLOC_009110	Q	SIPS	2.46474	1.44951	-0.765869	-1.58356	0.0074	0.0456176	yes		ZNF395	XLOC_026099	Q	Q1201	7.07373	8.78959	0.313325	1.15921	0.0435	0.171479	no		KATNAL1	XLOC_007161	Q	Q1201	9.26171	7.0406	-0.395581	-1.46826	0.0114	0.063273	no
DCTN3	XLOC_027128	Q	SIPS	42.6704	55.387	0.37631	1.40768	0.0139	0.0726564	no		CPNE2	XLOC_009641	Q	SIPS	8.24131	6.47201	-0.34866	-1.18306	0.0403	0.162243	no		ZNF419	XLOC_013305	Q	Q1201	4.15609	5.83443	0.489365	1.40726	0.01655	0.0831628	no		KCNJ8	XLOC_006230	Q	Q1201	10.3121	7.82922	-0.397405	-1.34027	0.0216	0.102119	no
DDA1	XLOC_012729	Q	SIPS	13.53	22.7953	0.752569	2.74277	5e-05	0.000683699	yes		CPNE8	XLOC_006266	Q	SIPS	4.45818	2.59064	-0.783149	-2.13251	0.0003	0.00332154	yes		ZNF622	XLOC_020982	Q	Q1201	9.72577	13.123	0.432219	1.50818	0.00775	0.0473132	yes		KCNMA1	XLOC_003464	Q	Q1201	30.2611	16.4464	-0.879696	-2.28903	0.0001	0.00127649	yes
DDIT4L	XLOC_020014	Q	SIPS	5.32433	12.1337	1.18835	3.69288	5e-05	0.000683699	yes		CPQ	XLOC_025836	Q	SIPS	23.66	14.7485	-0.681886	-2.51498	5e-05	0.000683699	yes		ZNF862	XLOC_024790	Q	Q1201	1.95032	2.49852	0.35736	1.17979	0.03865	0.157467	no		KDELC2	XLOC_005195	Q	Q1201	23.2978	16.7005	-0.480297	-1.85653	0.0016	0.013262	yes
DDR1	XLOC_021802	Q	SIPS	6.11649	17.3956	1.50795	5.54134	5e-05	0.000683699	yes		CPS1	XLOC_014915	Q	SIPS	2.64158	1.50737	-0.80937	-2.08944	0.0009	0.00835003	yes		ZSCAN18	XLOC_014108	Q	Q1201	8.2344	10.5443	0.35673	1.2642	0.02765	0.12324	no		KDM5B	XLOC_002253	Q	Q1201	21.3473	17.3176	-0.301814	-1.21499	0.0356	0.148369	no
DDRGK1	XLOC_016427	Q	SIPS	14.4973	24.1657	0.737175	2.64576	5e-05	0.000683699	yes		CPSF2	XLOC_007689	Q	SIPS	17.5059	12.6709	-0.466317	-1.58859	0.0062	0.0395845	yes														KIAA0101	XLOC_008987	Q	Q1201	11.179	6.56183	-0.768617	-2.06954	0.00055	0.00557148	yes
DDX1	XLOC_014290	Q	SIPS	25.9867	34.589	0.412536	1.63301	0.005	0.0332686	yes		CPSF6	XLOC_005827	Q	SIPS	14.3128	9.71066	-0.55967	-2.1557	0.0001	0.00127649	yes														KIAA0754,MACF1	XLOC_000314	Q	Q1201	38.1425	28.2865	-0.431284	-1.75374	0.00285	0.0212036	yes
DDX41	XLOC_021447	Q	SIPS	13.5474	20.7695	0.616452	2.32367	0.0001	0.00127649	yes		CPSF7	XLOC_004917	Q	SIPS	23.0839	14.1913	-0.701879	-2.71708	5e-05	0.000683699	yes														KIAA1468	XLOC_012196	Q	Q1201	6.81555	4.86503	-0.486381	-1.72196	0.0032	0.0232756	yes
DDX58	XLOC_027103	Q	SIPS	1.63253	2.92936	0.843478	2.3835	5e-05	0.000683699	yes		CRABP2	XLOC_002043	Q	SIPS	126.31	50.3702	-1.32633	-5.2317	5e-05	0.000683699	yes														KIAA1524	XLOC_018802	Q	Q1201	2.71528	1.62774	-0.73823	-1.40066	0.01915	0.0929845	no
DECR2	XLOC_009303	Q	SIPS	8.29914	11.0919	0.41847	1.37976	0.0174	0.0864368	no		CRAMP1L	XLOC_009336	Q	SIPS	4.24944	2.71112	-0.648382	-2.3188	5e-05	0.000683699	yes														KIF11	XLOC_003023	Q	Q1201	5.47129	2.64486	-1.04869	-3.25925	5e-05	0.000683699	yes
DEDD2	XLOC_013800	Q	SIPS	6.22488	8.15116	0.388959	1.14459	0.0457	0.177606	no		CREB3L1	XLOC_004053	Q	SIPS	66.8562	44.2166	-0.596474	-2.42646	5e-05	0.000683699	yes														KIF14	XLOC_002233	Q	Q1201	1.04241	0.535593	-0.960711	-2.12408	0.0009	0.00835003	yes
DEFA4	XLOC_025985	Q	SIPS	0	0.873799	Inf	NA	5e-05	0.000683699	yes		CREBBP	XLOC_009923	Q	SIPS	10.9296	7.45128	-0.55268	-2.08704	0.00015	0.00183005	yes														KIF18B	XLOC_011537	Q	Q1201	3.17488	1.71564	-0.887952	-2.24716	0.00025	0.00284633	yes
DENND3	XLOC_025918	Q	SIPS	2.60569	5.49245	1.07579	2.6777	5e-05	0.000683699	yes		CREBZF	XLOC_005128	Q	SIPS	10.2751	7.35918	-0.48154	-1.70176	0.0029	0.0215059	yes														KIF1B	XLOC_000081	Q	Q1201	9.46611	7.53563	-0.329044	-1.25884	0.03175	0.136384	no
DGAT1,MIR6848	XLOC_026434	Q	SIPS	6.72166	42.8351	2.6719	4.45557	5e-05	0.000683699	yes		CRIP1	XLOC_007870	Q	SIPS	24.1848	9.85633	-1.29498	-3.06952	5e-05	0.000683699	yes														KIF20B	XLOC_003013	Q	Q1201	1.51018	0.798753	-0.9189	-2.19698	0.0004	0.00424679	yes
DGCR11,DGCR2	XLOC_017466	Q	SIPS	12.2194	16.853	0.46383	1.69685	0.0033	0.0238572	yes		CRIPAK	XLOC_019296	Q	SIPS	2.80363	1.656	-0.759597	-1.96223	0.00095	0.00873382	yes														KIF22	XLOC_009535	Q	Q1201	7.21618	5.10631	-0.498954	-1.58835	0.00645	0.0408893	yes
DGCR6L	XLOC_017485	Q	SIPS	9.17137	13.0847	0.512673	1.67143	0.00405	0.0281501	yes		CRISPLD2	XLOC_009781	Q	SIPS	38.3417	21.9252	-0.806322	-3.23238	5e-05	0.000683699	yes														KIF23	XLOC_008604	Q	Q1201	9.74876	5.11408	-0.930746	-3.15579	5e-05	0.000683699	yes
DHCR24	XLOC_001670	Q	SIPS	10.1932	12.8422	0.333283	1.25765	0.0298	0.130165	no		CRMP1	XLOC_019793	Q	SIPS	7.11681	3.55195	-1.00262	-2.36191	5e-05	0.000683699	yes														KIF2C	XLOC_000376	Q	Q1201	4.44197	2.23496	-0.990951	-2.81117	5e-05	0.000683699	yes
DHCR7	XLOC_005063	Q	SIPS	10.8686	20.1566	0.891089	3.3028	5e-05	0.000683699	yes		CRNDE	XLOC_010134	Q	SIPS	19.8547	7.46872	-1.41055	-3.82156	5e-05	0.000683699	yes														KIF4A	XLOC_027943	Q	Q1201	1.43491	0.928471	-0.628033	-1.44555	0.01275	0.0679824	no
DHRS13,FLOT2	XLOC_011329	Q	SIPS	15.9377	21.9752	0.463433	1.7724	0.0015	0.0125884	yes		CROCC	XLOC_000149	Q	SIPS	4.25836	2.81781	-0.595725	-1.9476	0.0013	0.0112037	yes														KIF5B	XLOC_003322	Q	Q1201	45.8707	34.5261	-0.409886	-1.66369	0.0038	0.0267464	yes
DHRS2	XLOC_007468	Q	SIPS	0.108006	0.555925	2.36378	1.96772	0.01035	0.0588835	no		CRTC3	XLOC_008738	Q	SIPS	12.4196	7.66722	-0.695843	-2.62401	5e-05	0.000683699	yes														KIFC1	XLOC_021867	Q	Q1201	3.62563	2.16982	-0.740658	-2.14567	0.00015	0.00183005	yes
DHRS7	XLOC_008051	Q	SIPS	28.179	42.1341	0.580372	2.17635	5e-05	0.000683699	yes		CRY1	XLOC_006579	Q	SIPS	6.29315	3.09279	-1.02487	-3.07052	5e-05	0.000683699	yes														KLF13	XLOC_008426	Q	Q1201	14.3192	11.0304	-0.376473	-1.48962	0.0089	0.0525834	no
DIRAS1	XLOC_013385	Q	SIPS	9.81883	12.5745	0.356881	1.34693	0.02105	0.100107	no		CRY2	XLOC_004049	Q	SIPS	8.63335	5.16948	-0.739902	-2.68752	5e-05	0.000683699	yes														KLF3	XLOC_019405	Q	Q1201	16.6264	11.9859	-0.472134	-1.81806	0.0012	0.0104821	yes
DIXDC1	XLOC_004460	Q	SIPS	4.82712	6.57805	0.446499	1.58551	0.00615	0.0393079	yes		CRYGS	XLOC_019067	Q	SIPS	3.20502	1.01773	-1.65499	-1.80259	0.00755	0.046357	yes														KLF6	XLOC_003225	Q	Q1201	52.0828	40.4128	-0.365996	-1.46038	0.01155	0.0636922	no
DKC1,SNORA36A,SNORA56	XLOC_028221	Q	SIPS	13.5449	26.387	0.962076	2.94377	0.0011	0.00979227	yes		CSNK2A2	XLOC_010153	Q	SIPS	19.1969	13.1426	-0.546621	-1.76059	0.00175	0.0142714	yes														KMT2A	XLOC_004493	Q	Q1201	4.29053	3.42617	-0.324557	-1.27625	0.02755	0.122893	no
DLX3	XLOC_011603	Q	SIPS	0.0258401	0.693444	4.7461	2.70883	0.03085	0.133542	no		CSPG4	XLOC_009068	Q	SIPS	2.50077	1.76107	-0.505922	-1.73625	0.00305	0.022408	yes														KNSTRN	XLOC_008455	Q	Q1201	7.34899	5.11992	-0.521424	-1.52207	0.00815	0.0491681	yes
DMPK,DMWD,SIX5	XLOC_013859	Q	SIPS	33.3375	65.2183	0.968132	3.55563	5e-05	0.000683699	yes		CSRNP1	XLOC_018574	Q	SIPS	7.33872	5.56745	-0.398513	-1.3786	0.0155	0.0790649	no														KNTC1	XLOC_006023	Q	Q1201	4.85476	2.85036	-0.768254	-2.05044	0.00045	0.00470281	yes
DNAJB4	XLOC_000508	Q	SIPS	18.8284	63.9519	1.76407	6.48872	5e-05	0.000683699	yes		CSRP2	XLOC_006500	Q	SIPS	15.4096	7.18851	-1.10007	-2.97746	5e-05	0.000683699	yes														KPNA1	XLOC_018852	Q	Q1201	19.0791	14.0309	-0.443385	-1.7564	0.0031	0.0227062	yes
DNAJC25,DNAJC25-GNG10,GNG10	XLOC_026824	Q	SIPS	62.2994	86.4411	0.4725	1.71691	0.00245	0.0187343	yes		CSTA	XLOC_018192	Q	SIPS	5.77085	1.61534	-1.83695	-2.51324	0.00055	0.00557148	yes														KPNA2	XLOC_010959	Q	Q1201	46.6727	26.7979	-0.80046	-3.03517	5e-05	0.000683699	yes
DNAJC5	XLOC_016385	Q	SIPS	19.574	30.8895	0.658175	2.63513	5e-05	0.000683699	yes		CSTF2T	XLOC_003390	Q	SIPS	7.6506	4.80967	-0.669636	-1.64542	0.005	0.0332686	yes														KPNA4	XLOC_018999	Q	Q1201	20.433	14.9121	-0.45442	-1.8239	0.002	0.0159062	yes
DNASE1L3	XLOC_018728	Q	SIPS	8.09805	11.8506	0.549308	1.65303	0.0049	0.0327422	yes		CTAGE5	XLOC_007519	Q	SIPS	8.3358	5.62534	-0.56738	-1.89434	0.0014	0.0118977	yes														KPNB1	XLOC_010835	Q	Q1201	85.4182	64.365	-0.408266	-1.64007	0.00415	0.02872	yes
DNER	XLOC_015786	Q	SIPS	0.251198	3.35742	3.74046	5.52798	5e-05	0.000683699	yes		CTCF	XLOC_009685	Q	SIPS	8.97674	5.23134	-0.779011	-2.65758	5e-05	0.000683699	yes														KRAS	XLOC_006239	Q	Q1201	14.5223	10.7796	-0.429964	-1.5186	0.0085	0.0508524	no
DOCK2	XLOC_020844	Q	SIPS	0.16886	0.930173	2.46167	2.12343	0.00115	0.0101367	yes		CTDNEP1	XLOC_011192	Q	SIPS	58.954	41.0103	-0.523605	-1.90428	0.00065	0.00640114	yes														KRT14	XLOC_011473	Q	Q1201	4.36125	2.01219	-1.11597	-2.78867	5e-05	0.000683699	yes
DOCK3	XLOC_018008	Q	SIPS	0.182381	0.486355	1.41505	2.52964	0.00025	0.00284633	yes		CTDSP1	XLOC_014937	Q	SIPS	29.8553	18.5232	-0.688654	-2.64471	5e-05	0.000683699	yes														KRT19	XLOC_011470	Q	Q1201	27.0611	18.2967	-0.564641	-2.07289	0.0002	0.00234811	yes
DOCK4	XLOC_025242	Q	SIPS	0.139986	0.580837	2.05285	3.23297	5e-05	0.000683699	yes		CTDSP2	XLOC_006445	Q	SIPS	68.2949	38.9158	-0.811422	-3.20227	5e-05	0.000683699	yes														KRT34	XLOC_011461	Q	Q1201	30.4879	16.0037	-0.929834	-3.46822	5e-05	0.000683699	yes
DOCK8	XLOC_026552	Q	SIPS	0.0417693	0.652606	3.9657	3.49937	0.0001	0.00127649	yes		CTDSPL2	XLOC_008497	Q	SIPS	7.91352	4.00504	-0.982504	-3.27008	5e-05	0.000683699	yes														KRTAP2-3	XLOC_011445	Q	Q1201	5.99914	3.8384	-0.64425	-1.22262	0.03635	0.150641	no
DOK3	XLOC_021446	Q	SIPS	0.288284	0.525466	0.866105	1.07614	0.04105	0.164314	no		CTF1	XLOC_009558	Q	SIPS	5.97347	3.70987	-0.687201	-1.6857	0.00505	0.0335278	yes														KTI12,TXNDC12	XLOC_001647	Q	Q1201	49.5906	39.2655	-0.336805	-1.33406	0.01995	0.0961199	no
DOK5	XLOC_016312	Q	SIPS	16.9775	21.1926	0.319929	1.14961	0.0459	0.178156	no		CTGF	XLOC_022780	Q	SIPS	1920.85	844.325	-1.18587	-4.49786	5e-05	0.000683699	yes														KTN1	XLOC_007555	Q	Q1201	35.6327	28.7039	-0.311955	-1.27321	0.03115	0.134513	no
DPH3	XLOC_018529	Q	SIPS	8.25768	12.5604	0.60507	2.18428	0.00025	0.00284633	yes		CTH	XLOC_000491	Q	SIPS	13.0509	5.48277	-1.25118	-3.78607	5e-05	0.000683699	yes														LACC1	XLOC_006942	Q	Q1201	30.7443	20.6876	-0.571553	-2.17218	0.00015	0.00183005	yes
DPP4	XLOC_015566	Q	SIPS	15.6097	20.322	0.380592	1.4715	0.0124	0.0668168	no		CTHRC1	XLOC_025859	Q	SIPS	132.581	80.4392	-0.720908	-2.87388	5e-05	0.000683699	yes														LAMA3	XLOC_012110	Q	Q1201	0.902367	0.580892	-0.635443	-1.52889	0.007	0.0436581	yes
DRAP1	XLOC_004256	Q	SIPS	89.8582	158.572	0.819418	2.81862	5e-05	0.000683699	yes		CTIF	XLOC_012157	Q	SIPS	34.6724	19.1047	-0.859857	-3.47687	5e-05	0.000683699	yes														LAMC2	XLOC_000990	Q	Q1201	0.901381	0.512509	-0.81456	-1.70444	0.0042	0.0290063	yes
DSP	XLOC_021661	Q	SIPS	22.4075	39.7615	0.827387	3.37005	5e-05	0.000683699	yes		CTPS1	XLOC_000331	Q	SIPS	21.9024	13.1912	-0.731507	-2.7381	5e-05	0.000683699	yes														LEPRE1	XLOC_001590	Q	Q1201	64.8972	49.9131	-0.378738	-1.51788	0.00815	0.0491681	yes
DST	XLOC_022625	Q	SIPS	27.3983	36.9167	0.430188	1.36542	0.0065	0.0411535	yes		CTSK	XLOC_001934	Q	SIPS	30.6837	21.7825	-0.494298	-1.86402	0.001	0.00910716	yes														LGR4	XLOC_004779	Q	Q1201	37.0779	30.2388	-0.294159	-1.17459	0.0428	0.169351	no
DSTN	XLOC_016109	Q	SIPS	206.418	296.449	0.522218	2.09973	0.0003	0.00332154	yes		CUL9	XLOC_021940	Q	SIPS	2.57852	1.82987	-0.494805	-1.6944	0.0029	0.0215059	yes														LIF	XLOC_017556	Q	Q1201	3.97852	3.09476	-0.362403	-1.14285	0.04415	0.17325	no
DUSP14	XLOC_010706	Q	SIPS	79.6726	102.373	0.361682	1.43417	0.0126	0.0676388	no		CXCL2	XLOC_019942	Q	SIPS	9.6786	3.85664	-1.32745	-3.0312	5e-05	0.000683699	yes														LIN7C	XLOC_004780	Q	Q1201	15.2508	11.8914	-0.358969	-1.30407	0.0241	0.110966	no
DUSP3	XLOC_011514	Q	SIPS	16.4961	26.1079	0.66236	2.58597	5e-05	0.000683699	yes		CXXC1	XLOC_012359	Q	SIPS	8.00976	5.19568	-0.624447	-2.19392	0.0001	0.00127649	yes														LIN9	XLOC_002359	Q	Q1201	1.59897	0.86524	-0.885972	-1.65924	0.00585	0.0377729	yes
DUSP4	XLOC_026104	Q	SIPS	1.06289	8.17206	2.94271	8.6227	5e-05	0.000683699	yes		CYB5B	XLOC_009709	Q	SIPS	23.4337	18.9604	-0.305595	-1.18356	0.0405	0.162798	no														LINC00294	XLOC_004009	Q	Q1201	10.1422	7.91935	-0.356915	-1.21728	0.03535	0.147648	no
DUSP5	XLOC_003116	Q	SIPS	10.0301	12.6901	0.339372	1.16891	0.0414	0.165356	no		CYB5R2	XLOC_004698	Q	SIPS	10.7683	5.10441	-1.07698	-2.2382	0.0004	0.00424679	yes														LINC00341	XLOC_008191	Q	Q1201	4.71912	2.60858	-0.855254	-2.42664	5e-05	0.000683699	yes
DUSP6	XLOC_006519	Q	SIPS	11.3618	17.7167	0.640918	2.30515	0.00015	0.00183005	yes		CYB5RL	XLOC_001665	Q	SIPS	0.814088	0.3126	-1.38087	-1.97882	0.00235	0.018114	yes														LINC00857	XLOC_002972	Q	Q1201	3.87156	2.46882	-0.649094	-1.69277	0.00395	0.0276121	yes
DYNC1I1	XLOC_024539	Q	SIPS	0.0341982	0.679257	4.31196	2.10073	0.0001	0.00127649	yes		CYR61	XLOC_000522	Q	SIPS	1149.01	555.189	-1.04934	-4.10229	5e-05	0.000683699	yes														LINC00968	XLOC_026172	Q	Q1201	7.7456	4.31042	-0.845548	-2.43902	0.0001	0.00127649	yes
DYNC1I2	XLOC_014789	Q	SIPS	25.5355	32.9453	0.367569	1.47536	0.0126	0.0676388	no		CYTH1	XLOC_011781	Q	SIPS	8.59471	5.96185	-0.527688	-1.84564	0.00105	0.00947266	yes														LINC01279	XLOC_018814	Q	Q1201	128.547	93.2469	-0.463165	-1.89857	0.00125	0.0108394	yes
DYNLL2	XLOC_010897	Q	SIPS	37.144	50.9086	0.45478	1.45924	0.01055	0.0596677	no		DAAM1	XLOC_007569	Q	SIPS	6.68798	3.21536	-1.05659	-3.70208	5e-05	0.000683699	yes														LLPH	XLOC_006466	Q	Q1201	25.4475	19.7473	-0.36587	-1.24017	0.0302	0.131454	no
DYNLRB1	XLOC_016191	Q	SIPS	84.3361	109.412	0.37555	1.44967	0.01255	0.0674089	no		DAAM2	XLOC_021911	Q	SIPS	2.7287	1.88914	-0.530483	-1.46882	0.0113	0.0628144	no														LMNB1	XLOC_020655	Q	Q1201	7.64646	4.60147	-0.732698	-2.19834	0.0001	0.00127649	yes
DYNLT3	XLOC_028317	Q	SIPS	7.28284	13.8968	0.932175	2.82516	5e-05	0.000683699	yes		DAB1	XLOC_001675	Q	SIPS	4.88551	1.44963	-1.75282	-2.13034	0.00105	0.00947266	yes														LOC100130705	XLOC_024683	Q	Q1201	0.765294	0.351314	-1.12325	-1.74345	0.0046	0.0311558	yes
DYSF	XLOC_014476	Q	SIPS	0.222064	0.587075	1.40257	2.54079	5e-05	0.000683699	yes		DACT1	XLOC_007567	Q	SIPS	78.1146	36.7912	-1.08623	-4.35249	5e-05	0.000683699	yes														LOC100288637	XLOC_008423	Q	Q1201	0.638495	0.34443	-0.890462	-1.61443	0.00695	0.0434038	yes
EBF3	XLOC_003655	Q	SIPS	0.986332	2.21143	1.16483	2.74424	5e-05	0.000683699	yes		DARS	XLOC_015527	Q	SIPS	23.0005	17.7123	-0.376913	-1.35411	0.02065	0.0986137	no														LOC100996758,NPY4R	XLOC_002858	Q	Q1201	3.77946	1.50627	-1.32719	-2.5579	5e-05	0.000683699	yes
ECE1	XLOC_001426	Q	SIPS	38.9221	51.3914	0.400937	1.57408	0.0058	0.0375144	yes		DAZAP1	XLOC_012503	Q	SIPS	29.9636	23.6815	-0.33945	-1.2943	0.02595	0.117398	no														LOC150381,MIR4763,MIRLET7A3,MIRLET7B,MIRLET7BHG	XLOC_017416	Q	Q1201	91.7273	3.41133	-4.74894	-4.44956	0.0078	0.0475259	yes
ECI2	XLOC_022294	Q	SIPS	32.1247	44.7482	0.478148	1.79751	0.00225	0.017485	yes		DBF4	XLOC_024509	Q	SIPS	1.58957	0.910726	-0.803546	-1.38024	0.02625	0.118408	no														LPGAT1	XLOC_002312	Q	Q1201	16.1403	12.7503	-0.340138	-1.33767	0.0219	0.103283	no
EDEM1	XLOC_017801	Q	SIPS	14.8431	19.212	0.372218	1.46718	0.01075	0.0604861	no		DBF4B	XLOC_010806	Q	SIPS	2.42221	1.03415	-1.22787	-2.00045	0.00055	0.00557148	yes														LPXN,OR5B21	XLOC_004893	Q	Q1201	67.9884	46.5372	-0.546905	-2.05599	0.00015	0.00183005	yes
EDEM3	XLOC_002204	Q	SIPS	14.1988	19.5211	0.459265	1.82708	0.00185	0.0149162	yes		DBP	XLOC_013906	Q	SIPS	6.87193	2.55244	-1.42884	-3.73073	5e-05	0.000683699	yes														LRRC8D	XLOC_000537	Q	Q1201	23.7101	17.3453	-0.450954	-1.72217	0.00225	0.017485	yes
EDN1	XLOC_021679	Q	SIPS	0.673876	2.97116	2.14047	3.65798	5e-05	0.000683699	yes		DCAF5	XLOC_008089	Q	SIPS	9.61151	7.22001	-0.412763	-1.56413	0.00775	0.0473132	yes														LUM	XLOC_006525	Q	Q1201	122.835	100.323	-0.292071	-1.17638	0.04125	0.164897	no
EDNRA	XLOC_019664	Q	SIPS	1.42048	2.59797	0.871002	2.05424	0.00065	0.00640114	yes		DCHS1	XLOC_004690	Q	SIPS	1.76819	0.935625	-0.918274	-3.01276	5e-05	0.000683699	yes														MAD2L1	XLOC_020062	Q	Q1201	10.84	6.80279	-0.672169	-1.82882	0.00185	0.0149162	yes
EDNRB	XLOC_007280	Q	SIPS	0.539757	5.42581	3.32945	5.39428	5e-05	0.000683699	yes		DCLK2	XLOC_019668	Q	SIPS	3.57683	1.54834	-1.20796	-3.30141	5e-05	0.000683699	yes														MALAT1	XLOC_004241	Q	Q1201	180.968	137.005	-0.401509	-1.57098	0.007	0.0436581	yes
EEF1A2	XLOC_016713	Q	SIPS	0.111296	1.19453	3.42397	3.47757	0.0002	0.00234811	yes		DCLRE1A	XLOC_003603	Q	SIPS	1.82333	0.90886	-1.00445	-2.19342	0.0001	0.00127649	yes														MALL	XLOC_015444	Q	Q1201	76.0472	59.6346	-0.350746	-1.41802	0.0134	0.0705999	no
EFNA5	XLOC_021190	Q	SIPS	0.182864	0.594202	1.70018	2.21779	0.00215	0.0168597	yes		DCLRE1B	XLOC_000648	Q	SIPS	3.64704	1.97714	-0.883314	-2.46417	0.00015	0.00183005	yes														MAP2K3	XLOC_010609	Q	Q1201	43.7939	35.7596	-0.292401	-1.1609	0.04225	0.167839	no
EFR3B	XLOC_014312	Q	SIPS	0.886283	1.48472	0.744356	2.09204	0.00045	0.00470281	yes		DCN	XLOC_006526	Q	SIPS	309.532	137.204	-1.17377	-4.76697	5e-05	0.000683699	yes														MAPK6	XLOC_008534	Q	Q1201	25.4074	18.984	-0.420469	-1.63783	0.0047	0.0316621	yes
EGFL7	XLOC_026989	Q	SIPS	5.72443	12.647	1.1436	3.43236	5e-05	0.000683699	yes		DCPS	XLOC_004558	Q	SIPS	5.86392	4.05454	-0.532327	-1.35818	0.02165	0.102299	no														MAPK8	XLOC_002870	Q	Q1201	8.13324	5.74428	-0.501705	-1.75972	0.0032	0.0232756	yes
EHD1	XLOC_004978	Q	SIPS	38.5929	62.6434	0.698829	2.83442	5e-05	0.000683699	yes		DCUN1D4	XLOC_019437	Q	SIPS	17.2121	13.3267	-0.369098	-1.34977	0.0196	0.0947441	no														MARCH5	XLOC_003021	Q	Q1201	19.3911	13.6623	-0.505198	-1.87881	0.0016	0.013262	yes
EHD3	XLOC_014357	Q	SIPS	2.99988	5.98964	0.997564	3.36307	5e-05	0.000683699	yes		DCUN1D5	XLOC_005176	Q	SIPS	4.95923	3.70776	-0.419571	-1.57125	0.00765	0.0468304	yes														MARS	XLOC_005784	Q	Q1201	92.5653	71.5848	-0.370819	-1.39025	0.01565	0.0796529	no
EIF1AX	XLOC_028291	Q	SIPS	45.4131	59.7467	0.39575	1.64208	0.0053	0.034919	yes		DDIT3	XLOC_006435	Q	SIPS	26.238	9.00834	-1.54232	-1.74804	0.0043	0.0295515	yes														MASP1	XLOC_019074	Q	Q1201	48.5551	32.6767	-0.571359	-2.29122	0.0001	0.00127649	yes
EIF2AK3	XLOC_015377	Q	SIPS	3.71585	5.52631	0.572625	1.93134	0.00085	0.0079766	yes		DDIT4	XLOC_002935	Q	SIPS	88.3812	18.0198	-2.29416	-8.81653	5e-05	0.000683699	yes														MASTL	XLOC_002808	Q	Q1201	5.85488	4.2576	-0.459601	-1.44691	0.01205	0.0658512	no
EIF3G	XLOC_013499	Q	SIPS	49.0151	67.0159	0.451276	1.54625	0.00745	0.0458687	yes		DDR2	XLOC_000904	Q	SIPS	62.7889	41.3381	-0.60304	-2.08905	0.0003	0.00332154	yes														MATN2	XLOC_025839	Q	Q1201	3.04357	1.68561	-0.852492	-2.47156	5e-05	0.000683699	yes
EIF4E	XLOC_020001	Q	SIPS	20.6909	27.0238	0.385231	1.46566	0.0116	0.063893	no		DDX11	XLOC_005622	Q	SIPS	1.85336	0.548721	-1.756	-3.35928	5e-05	0.000683699	yes														MBNL2	XLOC_007047	Q	Q1201	46.7802	36.4733	-0.35906	-1.43919	0.0144	0.0746643	no
EIF5B	XLOC_014582	Q	SIPS	9.62531	14.3581	0.576959	2.28673	5e-05	0.000683699	yes		DDX18	XLOC_014654	Q	SIPS	13.9313	10.6934	-0.381607	-1.42688	0.01515	0.077722	no														MBP	XLOC_012414	Q	Q1201	4.13691	3.14949	-0.393437	-1.25294	0.02605	0.117749	no
EIF6,MMP24-AS1	XLOC_016562	Q	SIPS	80.8288	120.985	0.581883	2.13228	0.0001	0.00127649	yes		DDX19B	XLOC_009717	Q	SIPS	6.2585	3.82279	-0.711193	-1.9829	0.0007	0.00679396	yes														MCM10	XLOC_002764	Q	Q1201	1.93912	1.00881	-0.942752	-2.34655	0.0001	0.00127649	yes
ELFN1	XLOC_024231	Q	SIPS	0.347779	0.905777	1.38099	2.42575	0.00025	0.00284633	yes		DDX20	XLOC_000635	Q	SIPS	7.45534	4.47193	-0.737378	-2.29909	0.00015	0.00183005	yes														MCM2	XLOC_018217	Q	Q1201	8.1071	6.27149	-0.370377	-1.33734	0.0204	0.0977374	no
ELL2	XLOC_021174	Q	SIPS	61.6698	104.273	0.757728	3.08371	5e-05	0.000683699	yes		DDX21	XLOC_002914	Q	SIPS	33.3223	24.6402	-0.435473	-1.75652	0.00175	0.0142714	yes														MCM8	XLOC_016085	Q	Q1201	2.44029	1.81295	-0.428717	-1.16236	0.04455	0.174391	no
ELOVL6	XLOC_020041	Q	SIPS	3.44774	5.63647	0.709141	2.20793	0.0002	0.00234811	yes		DDX47	XLOC_005564	Q	SIPS	31.7014	23.66	-0.4221	-1.56694	0.0055	0.0359797	yes														MCMBP	XLOC_003627	Q	Q1201	23.0958	17.1148	-0.432389	-1.67488	0.0033	0.0238572	yes
EMC3	XLOC_018495	Q	SIPS	25.28	40.0272	0.662987	2.40739	0.0001	0.00127649	yes		DDX50	XLOC_002913	Q	SIPS	14.7463	10.4306	-0.499526	-1.81457	0.0017	0.0139446	yes														ME2	XLOC_012164	Q	Q1201	9.75873	7.38793	-0.401522	-1.42607	0.01255	0.0674089	no
EMCN	XLOC_020015	Q	SIPS	3.5776	6.22865	0.799928	1.50868	0.0091	0.0534796	no		DDX54	XLOC_006618	Q	SIPS	10.621	7.82109	-0.441472	-1.64374	0.004	0.0278809	yes														MEDAG	XLOC_006904	Q	Q1201	29.012	21.6475	-0.42245	-1.60693	0.00505	0.0335278	yes
EMILIN1	XLOC_014326	Q	SIPS	35.24	53.892	0.612858	2.48463	5e-05	0.000683699	yes		DDX60L	XLOC_020150	Q	SIPS	3.65486	2.53357	-0.528647	-1.76015	0.0032	0.0232756	yes														MEF2A	XLOC_008772	Q	Q1201	12.706	9.79437	-0.375488	-1.40241	0.01525	0.0780945	no
EMX2OS	XLOC_003616	Q	SIPS	15.4059	23.7202	0.62263	2.19073	5e-05	0.000683699	yes		DEK	XLOC_022331	Q	SIPS	35.9286	23.8761	-0.589567	-2.30994	5e-05	0.000683699	yes														MESDC1	XLOC_008678	Q	Q1201	10.1959	8.01565	-0.347093	-1.25767	0.03375	0.142592	no
EN1	XLOC_015476	Q	SIPS	11.5603	17.6041	0.606738	2.28712	5e-05	0.000683699	yes		DENND4B	XLOC_001991	Q	SIPS	5.76525	3.12341	-0.884258	-3.05208	5e-05	0.000683699	yes														METAP2	XLOC_005887	Q	Q1201	24.2396	18.1581	-0.416751	-1.61067	0.00605	0.0388191	yes
ENDOD1	XLOC_004417	Q	SIPS	10.3778	22.3432	1.10634	4.24881	5e-05	0.000683699	yes		DEPDC1	XLOC_001709	Q	SIPS	2.43467	0.370856	-2.71479	-4.61114	5e-05	0.000683699	yes														METTL2A	XLOC_010925	Q	Q1201	4.63062	3.50114	-0.403381	-1.15638	0.04595	0.178291	no
ENG	XLOC_027433	Q	SIPS	63.0855	97.809	0.63266	2.56071	5e-05	0.000683699	yes		DEPDC1B	XLOC_021080	Q	SIPS	0.792144	0.131778	-2.58765	-2.15564	0.00445	0.0303672	yes														METTL4	XLOC_012246	Q	Q1201	4.02174	2.80515	-0.519739	-1.43555	0.0157	0.0798383	no
ENPP4	XLOC_021962	Q	SIPS	0.910986	2.92859	1.68471	3.41976	5e-05	0.000683699	yes		DEPTOR	XLOC_025880	Q	SIPS	7.00215	2.75556	-1.34545	-3.89175	5e-05	0.000683699	yes														MEX3C	XLOC_012361	Q	Q1201	15.432	11.8342	-0.382959	-1.44483	0.01185	0.0649847	no
ENTPD6	XLOC_016141	Q	SIPS	14.5074	18.5818	0.357104	1.33714	0.0189	0.0920509	no		DERA	XLOC_005580	Q	SIPS	16.134	11.3591	-0.50626	-1.69835	0.00285	0.0212036	yes														MFAP5	XLOC_006153	Q	Q1201	582.989	463.924	-0.329579	-1.1176	0.04915	0.187338	no
EPB41L1	XLOC_016206	Q	SIPS	4.64533	8.63223	0.893952	3.30764	5e-05	0.000683699	yes		DESI2	XLOC_001217	Q	SIPS	26.404	13.4403	-0.974197	-3.66676	5e-05	0.000683699	yes														MGA	XLOC_008475	Q	Q1201	2.71696	2.07449	-0.389235	-1.40917	0.0171	0.0853431	no
EPB41L3	XLOC_012256	Q	SIPS	35.7678	49.4737	0.468	1.87313	0.00145	0.0122452	yes		DFFB	XLOC_000049	Q	SIPS	1.76569	0.874961	-1.01294	-2.08332	0.00045	0.00470281	yes														MGLL	XLOC_018883	Q	Q1201	63.6554	42.4942	-0.583017	-2.34181	5e-05	0.000683699	yes
EPB41L4B	XLOC_027341	Q	SIPS	0.557109	1.70939	1.61745	3.03508	5e-05	0.000683699	yes		DFNA5	XLOC_024921	Q	SIPS	24.4155	9.36334	-1.3827	-5.0044	5e-05	0.000683699	yes														MGST1	XLOC_005581	Q	Q1201	318.022	232.13	-0.454192	-1.7958	0.00225	0.017485	yes
EPDR1	XLOC_024353	Q	SIPS	19.7858	45.4992	1.20138	4.48122	5e-05	0.000683699	yes		DHODH	XLOC_009732	Q	SIPS	1.78037	1.19259	-0.578084	-1.17915	0.039	0.158502	no														MICAL2	XLOC_003951	Q	Q1201	49.9317	36.3441	-0.458234	-1.84637	0.0011	0.00979227	yes
EPGN	XLOC_019506	Q	SIPS	0.310565	2.39781	2.94875	3.502	5e-05	0.000683699	yes		DHRS3	XLOC_001357	Q	SIPS	102.489	36.1473	-1.50351	-5.82842	5e-05	0.000683699	yes														MIDN	XLOC_012498	Q	Q1201	27.1658	21.0575	-0.367455	-1.46684	0.01255	0.0674089	no
EPHA5	XLOC_019907	Q	SIPS	0.840473	2.23831	1.41314	3.47287	5e-05	0.000683699	yes		DHRS4-AS1	XLOC_007937	Q	SIPS	5.81001	2.93521	-0.985077	-2.13476	0.0007	0.00679396	yes														MIR137,MIR137HG	XLOC_001786	Q	Q1201	10.2452	0.424049	-4.59457	-0.99004	5e-05	0.000683699	yes
EPHB1	XLOC_018260	Q	SIPS	0.360778	0.980472	1.44237	2.7449	0.0001	0.00127649	yes		DHX33	XLOC_011169	Q	SIPS	5.46926	3.27094	-0.74164	-2.5662	5e-05	0.000683699	yes														MIR3180-5,MIR6511B1,PKD1	XLOC_009886	Q	Q1201	38.9201	30.8556	-0.33498	-0.671862	0.0349	0.146236	no
EPHX1	XLOC_001150	Q	SIPS	26.5182	45.4009	0.775739	2.34408	0.0001	0.00127649	yes		DHX58	XLOC_011485	Q	SIPS	2.07251	1.49095	-0.475145	-1.18698	0.0408	0.163633	no														MIR3605,PHC2	XLOC_001529	Q	Q1201	66.6996	39.7212	-0.74777	-2.47543	0.0002	0.00234811	yes
EPT1	XLOC_014316	Q	SIPS	3.28592	5.82623	0.826267	2.80984	5e-05	0.000683699	yes		DIAPH3	XLOC_007259	Q	SIPS	6.62456	3.69658	-0.841635	-2.71612	5e-05	0.000683699	yes														MIR3648,MIR3687	XLOC_016801	Q	Q1201	1539.73	1004.94	-0.615563	-0.697988	0.0149	0.0766401	no
ERAP2	XLOC_020585	Q	SIPS	0.105616	0.561951	2.41161	2.78843	0.0001	0.00127649	yes		DIRC2	XLOC_018197	Q	SIPS	6.20322	4.19495	-0.564362	-1.72922	0.003	0.0220994	yes														MIR3917,STMN1	XLOC_001465	Q	Q1201	32.138	18.2502	-0.816366	-2.74637	5e-05	0.000683699	yes
ERBB2IP	XLOC_020488	Q	SIPS	18.7476	27.8945	0.573272	2.22154	0.0003	0.00332154	yes		DIS3L	XLOC_008585	Q	SIPS	7.88515	4.30012	-0.874761	-3.01515	5e-05	0.000683699	yes														MIR4712	XLOC_008525	Q	Q1201	54.6662	1.37947	-5.30847	-4.98866	5e-05	0.000683699	yes
ERCC2	XLOC_013848	Q	SIPS	14.0249	18.9282	0.432541	1.55544	0.0069	0.0431661	yes		DLC1	XLOC_026045	Q	SIPS	53.0087	41.3366	-0.358809	-1.46377	0.0109	0.0611254	no														MIR4750,TBC1D17	XLOC_013110	Q	Q1201	952.049	225.405	-2.07851	-58.1587	5e-05	0.000683699	yes
ERG	XLOC_017057	Q	SIPS	2.56554	7.12824	1.47429	3.85437	5e-05	0.000683699	yes		DLEU1	XLOC_006972	Q	SIPS	4.44672	1.34232	-1.72801	-2.36835	0.00035	0.0037834	yes														MIR484,NDE1	XLOC_009453	Q	Q1201	8.90691	6.35485	-0.487066	-1.43302	0.00755	0.046357	yes
ERGIC1	XLOC_020861	Q	SIPS	94.8378	145.828	0.620732	2.52736	5e-05	0.000683699	yes		DLG1	XLOC_019122	Q	SIPS	21.9013	16.6724	-0.393552	-1.53529	0.0093	0.0543392	no														MIR5006,VWA8	XLOC_007201	Q	Q1201	35.6426	18.3578	-0.957213	-2.80382	5e-05	0.000683699	yes
ERLEC1	XLOC_014414	Q	SIPS	29.307	40.4943	0.466475	1.70876	0.00385	0.0270336	yes		DLG3	XLOC_027945	Q	SIPS	2.04998	0.956985	-1.09904	-2.86837	5e-05	0.000683699	yes														MIR611,TMEM258	XLOC_004920	Q	Q1201	277.783	209.254	-0.408703	-2.08597	0.0091	0.0534796	no
ERMP1	XLOC_027043	Q	SIPS	2.99375	4.54827	0.603366	1.9316	0.0008	0.0075838	yes		DLGAP5	XLOC_008034	Q	SIPS	3.31554	0.420714	-2.97833	-5.1408	5e-05	0.000683699	yes														MIR636,SRSF2	XLOC_011770	Q	Q1201	88.7074	69.3404	-0.355357	-1.1253	0.04755	0.182892	no
ESF1	XLOC_016470	Q	SIPS	2.46693	4.07706	0.724815	1.87521	0.00215	0.0168597	yes		DLST	XLOC_007642	Q	SIPS	62.0816	46.0647	-0.430505	-1.62904	0.0047	0.0316621	yes														MIR6516,SCARNA16,SEC14L1,SNHG20	XLOC_011032	Q	Q1201	56.8201	32.448	-0.808275	-2.32691	5e-05	0.000683699	yes
ETFB	XLOC_013995	Q	SIPS	25.093	40.259	0.682026	2.50684	5e-05	0.000683699	yes		DMAP1	XLOC_000372	Q	SIPS	9.6235	6.94371	-0.470855	-1.54292	0.0077	0.047066	yes														MIR7846,TNFRSF1B	XLOC_000102	Q	Q1201	8.83304	0.43261	-4.35177	-2.5454	5e-05	0.000683699	yes
ETS2	XLOC_016886	Q	SIPS	5.89052	9.09382	0.626492	2.20217	0.0003	0.00332154	yes		DMD	XLOC_028312	Q	SIPS	2.91996	1.93007	-0.597292	-1.37099	0.0178	0.0879455	no														MIR937,SCRIB	XLOC_026420	Q	Q1201	46.9026	8.88934	-2.39952	-8.29979	5e-05	0.000683699	yes
ETV1	XLOC_024892	Q	SIPS	3.73975	4.88913	0.386636	1.3134	0.0242	0.111323	no		DNA2	XLOC_003418	Q	SIPS	1.58203	0.627666	-1.3337	-2.369	5e-05	0.000683699	yes														MIS12	XLOC_010475	Q	Q1201	7.49048	4.99039	-0.585904	-1.737	0.00375	0.0264479	yes
EVI5L	XLOC_012592	Q	SIPS	6.20511	9.40702	0.600281	2.21589	0.0001	0.00127649	yes		DNAJA3	XLOC_009405	Q	SIPS	20.2772	13.0996	-0.630337	-2.37026	5e-05	0.000683699	yes														MKI67	XLOC_003654	Q	Q1201	4.11408	1.94971	-1.07731	-3.91217	5e-05	0.000683699	yes
EXD2	XLOC_007605	Q	SIPS	5.38872	7.55682	0.487836	1.72166	0.003	0.0220994	yes		DNAJB1	XLOC_013571	Q	SIPS	47.1399	33.678	-0.485141	-1.92379	0.00085	0.0079766	yes														MMP3	XLOC_005173	Q	Q1201	67.0919	49.2893	-0.444866	-1.54119	0.0078	0.0475259	yes
EXOC6B	XLOC_015310	Q	SIPS	7.13561	9.72693	0.446948	1.71382	0.0029	0.0215059	yes		DNAJB12	XLOC_003437	Q	SIPS	16.0636	11.8842	-0.434749	-1.62759	0.00485	0.0324842	yes														MMRN2	XLOC_003481	Q	Q1201	0.537038	0.328842	-0.70763	-1.20643	0.0354	0.147765	no
EXOSC4	XLOC_025945	Q	SIPS	8.727	15.8355	0.859608	2.53072	5e-05	0.000683699	yes		DNAJB9	XLOC_024629	Q	SIPS	19.3698	12.7319	-0.605363	-1.91195	0.0009	0.00835003	yes														MMS22L	XLOC_022700	Q	Q1201	2.11238	1.42262	-0.570321	-1.63358	0.00615	0.0393079	yes
EXPH5	XLOC_005196	Q	SIPS	1.33406	3.21206	1.26767	4.19067	5e-05	0.000683699	yes		DNAJC18	XLOC_021293	Q	SIPS	2.07005	1.31983	-0.649314	-1.76176	0.00375	0.0264479	yes														MOCOS	XLOC_012141	Q	Q1201	19.8379	13.4092	-0.565037	-2.03204	0.00045	0.00470281	yes
EXT1	XLOC_026328	Q	SIPS	72.9133	97.9685	0.426136	1.72655	0.0026	0.0196814	yes		DNAJC19	XLOC_019041	Q	SIPS	13.3757	7.49787	-0.835065	-2.41944	5e-05	0.000683699	yes														MPHOSPH9	XLOC_006681	Q	Q1201	3.01496	2.27391	-0.406963	-1.19877	0.04025	0.162105	no
EXTL3	XLOC_025674	Q	SIPS	9.65356	15.7489	0.706114	2.46031	5e-05	0.000683699	yes		DNAJC22	XLOC_005663	Q	SIPS	1.50116	0.675506	-1.15204	-1.85197	0.0027	0.020293	yes														MPP3	XLOC_011515	Q	Q1201	5.36683	3.92729	-0.450535	-1.31816	0.02195	0.103456	no
F10	XLOC_007093	Q	SIPS	1.01825	4.2464	2.06014	4.27894	5e-05	0.000683699	yes		DNAJC4,NUDT22,VEGFB	XLOC_004209	Q	SIPS	45.2573	30.6109	-0.564104	-1.47163	0.01295	0.0687876	no														MRAP2	XLOC_022036	Q	Q1201	1.32956	0.805199	-0.723537	-1.19423	0.04755	0.182892	no
F3	XLOC_001780	Q	SIPS	92.8614	191.415	1.04356	4.13662	5e-05	0.000683699	yes		DNAJC9	XLOC_003443	Q	SIPS	16.0023	8.77725	-0.866438	-2.87106	5e-05	0.000683699	yes														MRE11A	XLOC_005153	Q	Q1201	8.2149	5.84949	-0.489932	-1.25266	0.02695	0.120893	no
FABP3	XLOC_001507	Q	SIPS	0.917043	4.00298	2.12601	3.19294	5e-05	0.000683699	yes		DNAL4	XLOC_017629	Q	SIPS	6.28737	4.51914	-0.476406	-1.29414	0.02465	0.112962	no														MRGPRF	XLOC_005052	Q	Q1201	19.434	14.237	-0.448933	-1.63839	0.00385	0.0270336	yes
FAM107B	XLOC_003263	Q	SIPS	0.224818	1.65944	2.88387	3.48144	5e-05	0.000683699	yes		DNM3OS	XLOC_002151	Q	SIPS	10.7675	3.84125	-1.48704	-2.70613	5e-05	0.000683699	yes														MRPL24	XLOC_002045	Q	Q1201	29.4516	23.5591	-0.322059	-1.13565	0.04945	0.188162	no
FAM115A	XLOC_025354	Q	SIPS	15.1151	20.0804	0.409799	1.64055	0.0047	0.0316621	yes		DNMT3B	XLOC_016170	Q	SIPS	0.984328	0.483466	-1.02572	-1.54074	0.00885	0.052357	no														MRPL3	XLOC_018905	Q	Q1201	38.0737	29.3561	-0.375134	-1.43362	0.01245	0.0670095	no
FAM127A	XLOC_028123	Q	SIPS	116.954	217.16	0.892817	3.61699	5e-05	0.000683699	yes		DOCK1	XLOC_003187	Q	SIPS	19.6755	14.4273	-0.447597	-1.65103	0.00495	0.0330013	yes														MRPL42	XLOC_005877	Q	Q1201	11.2431	8.19477	-0.456262	-1.48794	0.00975	0.0562351	no
FAM129B	XLOC_027428	Q	SIPS	86.8873	132.472	0.608466	2.47181	5e-05	0.000683699	yes		DOCK11	XLOC_028078	Q	SIPS	10.2333	3.04276	-1.74982	-6.34197	5e-05	0.000683699	yes														MSL1	XLOC_010737	Q	Q1201	21.9874	17.8304	-0.302337	-1.1687	0.0423	0.167959	no
FAM131B	XLOC_025349	Q	SIPS	0.868593	1.60926	0.889645	2.13312	0.0002	0.00234811	yes		DONSON	XLOC_017034	Q	SIPS	6.00869	3.27171	-0.877003	-2.39689	0.00015	0.00183005	yes														MT1F,MT1M,MT2A	XLOC_009624	Q	Q1201	1741.32	1196.33	-0.541559	-2.10107	0.00015	0.00183005	yes
FAM131C	XLOC_001381	Q	SIPS	0.638787	1.93393	1.59813	2.76979	5e-05	0.000683699	yes		DOT1L	XLOC_012513	Q	SIPS	5.91157	4.49215	-0.396136	-1.43214	0.0127	0.0678004	no														MT1X	XLOC_009633	Q	Q1201	50.3111	35.397	-0.50725	-1.33557	0.0202	0.0969817	no
FAM171A2	XLOC_011529	Q	SIPS	2.37288	3.56978	0.589193	1.67309	0.00455	0.0309218	yes		DPF3	XLOC_008104	Q	SIPS	1.60285	0.859835	-0.898511	-1.77866	0.00115	0.0101367	yes														MTF1	XLOC_001558	Q	Q1201	4.88638	3.75498	-0.379959	-1.37734	0.01715	0.0855245	no
FAM171B	XLOC_014832	Q	SIPS	2.69711	7.84741	1.5408	4.78062	5e-05	0.000683699	yes		DPH5	XLOC_001796	Q	SIPS	8.10928	4.27877	-0.922377	-2.4202	5e-05	0.000683699	yes														MTHFD1	XLOC_007585	Q	Q1201	18.4827	12.4982	-0.564449	-2.0695	0.00045	0.00470281	yes
FAM174A	XLOC_020593	Q	SIPS	14.9943	20.5944	0.45784	1.42412	0.01355	0.0712227	no		DPH6	XLOC_008847	Q	SIPS	2.29256	1.07361	-1.09449	-1.75801	0.00435	0.029832	yes														MTHFD2	XLOC_014491	Q	Q1201	123.363	99.8947	-0.30443	-1.20815	0.03705	0.152681	no
FAM177A1,LOC101927178	XLOC_007505	Q	SIPS	21.1626	28.0807	0.408063	1.23077	0.03485	0.146085	no		DPT	XLOC_002135	Q	SIPS	100.973	2.17676	-5.53565	-15.0356	5e-05	0.000683699	yes														MTMR2	XLOC_005157	Q	Q1201	14.7587	11.6999	-0.335075	-1.26496	0.02865	0.126469	no
FAM180A	XLOC_025314	Q	SIPS	17.6842	30.0199	0.763455	2.62658	5e-05	0.000683699	yes		DPYSL2	XLOC_025664	Q	SIPS	78.1506	50.5535	-0.628444	-2.54161	5e-05	0.000683699	yes														MTMR6	XLOC_007141	Q	Q1201	12.7144	9.48455	-0.422813	-1.54446	0.00725	0.0448959	yes
FAM19A5	XLOC_017427	Q	SIPS	5.30235	7.9718	0.588274	1.94951	0.0005	0.00514644	yes		DPYSL3	XLOC_021329	Q	SIPS	23.7251	11.5941	-1.03303	-4.0766	5e-05	0.000683699	yes														MTPAP	XLOC_003316	Q	Q1201	4.52543	3.52025	-0.362374	-1.16684	0.04395	0.17271	no
FAM20C	XLOC_024215	Q	SIPS	27.3659	49.0354	0.841445	3.25349	5e-05	0.000683699	yes		DPYSL4	XLOC_003196	Q	SIPS	6.73439	4.1294	-0.705615	-2.34432	5e-05	0.000683699	yes														MTR	XLOC_001199	Q	Q1201	8.48097	6.56164	-0.370174	-1.45943	0.01235	0.0666199	no
FAM210B	XLOC_016315	Q	SIPS	21.3184	28.2388	0.405578	1.55921	0.0072	0.044645	yes		DR1	XLOC_000551	Q	SIPS	30.0661	23.3172	-0.36674	-1.4112	0.01575	0.0800407	no														MTRNR2L1	XLOC_010613	Q	Q1201	61.2088	45.6612	-0.422771	-1.62371	0.0057	0.0369794	yes
FAM214A	XLOC_008944	Q	SIPS	4.22046	5.49364	0.380362	1.17762	0.03955	0.16008	no		DRAM1	XLOC_005913	Q	SIPS	55.2691	28.623	-0.949298	-3.77229	5e-05	0.000683699	yes														MTRNR2L8	XLOC_004724	Q	Q1201	221.31	163.505	-0.436728	-1.7002	0.0027	0.020293	yes
FAM219A	XLOC_027124	Q	SIPS	7.40474	9.87984	0.416037	1.51275	0.00795	0.0482493	yes		DRD4	XLOC_003839	Q	SIPS	1.36838	0.559482	-1.29031	-1.75555	0.0095	0.0551618	no														MYBL1	XLOC_026193	Q	Q1201	3.39031	1.96577	-0.786325	-2.24172	0.00015	0.00183005	yes
FAM3C	XLOC_025258	Q	SIPS	47.3403	84.1948	0.830662	3.35827	5e-05	0.000683699	yes		DSE	XLOC_022105	Q	SIPS	34.5837	24.1923	-0.515546	-2.08094	0.0004	0.00424679	yes														MYOF	XLOC_003509	Q	Q1201	134.313	108.58	-0.306845	-1.23621	0.03265	0.139327	no
FAM43A	XLOC_018451	Q	SIPS	13.5029	18.53	0.45659	1.76378	0.00235	0.018114	yes		DTL	XLOC_001105	Q	SIPS	4.46288	0.827219	-2.43164	-4.52937	5e-05	0.000683699	yes														N4BP2	XLOC_019415	Q	Q1201	1.49512	0.954576	-0.647327	-1.7993	0.003	0.0220994	yes
FAM47E,FAM47E-STBD1,STBD1	XLOC_019516	Q	SIPS	4.35945	6.80288	0.641999	2.09331	0.0003	0.00332154	yes		DTNB	XLOC_015140	Q	SIPS	0.967532	0.427962	-1.17682	-1.65583	0.00175	0.0142714	yes														N4BP2L2	XLOC_007170	Q	Q1201	25.4121	19.7888	-0.360832	-1.23451	0.0346	0.145283	no
FAM50A	XLOC_028215	Q	SIPS	25.9684	34.2727	0.400302	1.55592	0.0067	0.0421588	yes		DTX3L	XLOC_018194	Q	SIPS	5.34459	3.02532	-0.820991	-2.25139	0.00015	0.00183005	yes														NAA16	XLOC_006931	Q	Q1201	5.57212	3.53766	-0.655432	-1.23763	0.03075	0.133238	no
FAM58A	XLOC_028698	Q	SIPS	10.3767	17.2677	0.734728	2.40503	5e-05	0.000683699	yes		DTYMK	XLOC_015852	Q	SIPS	12.77	9.80872	-0.380624	-1.20721	0.0362	0.150198	no														NAA50	XLOC_018825	Q	Q1201	32.4907	24.9698	-0.379844	-1.50812	0.0087	0.0517921	no
FAM65B	XLOC_022343	Q	SIPS	5.65027	8.77294	0.634741	2.08405	0.0002	0.00234811	yes		DUSP10	XLOC_002336	Q	SIPS	9.59593	4.14033	-1.21268	-3.40089	5e-05	0.000683699	yes														NAP1L1	XLOC_006497	Q	Q1201	101.701	79.6697	-0.352228	-1.43667	0.01535	0.0784784	no
FAM73A	XLOC_000506	Q	SIPS	4.8347	7.5072	0.634848	2.16176	0.00045	0.00470281	yes		DUSP12	XLOC_000896	Q	SIPS	13.9217	10.1053	-0.462222	-1.41316	0.01465	0.0756354	no														NARS	XLOC_012374	Q	Q1201	97.5181	76.0769	-0.358212	-1.45989	0.01175	0.0645605	no
FAM73B	XLOC_026919	Q	SIPS	3.85908	6.00124	0.637002	2.12735	0.0003	0.00332154	yes		DUSP5P1,RHOU	XLOC_001170	Q	SIPS	1.90392	1.33167	-0.515736	-1.2024	0.03925	0.15916	no														NASP	XLOC_000389	Q	Q1201	17.4538	12.3321	-0.50112	-1.73751	0.00245	0.0187343	yes
FAM78A	XLOC_027467	Q	SIPS	0.483987	0.792679	0.711766	1.3544	0.021	0.0999149	no		DUT	XLOC_008517	Q	SIPS	39.6156	23.3804	-0.760766	-2.79427	5e-05	0.000683699	yes														NAV1	XLOC_001032	Q	Q1201	41.9281	31.5196	-0.41167	-1.51411	0.0089	0.0525834	no
FAM8A1	XLOC_021693	Q	SIPS	10.4073	17.4484	0.745499	2.45368	5e-05	0.000683699	yes		DVL2	XLOC_011189	Q	SIPS	11.037	4.88382	-1.17627	-4.11745	5e-05	0.000683699	yes														NCAPD2	XLOC_005497	Q	Q1201	12.0784	8.73884	-0.466921	-1.78779	0.00155	0.012933	yes
FAM98A	XLOC_015179	Q	SIPS	16.1918	30.3976	0.908697	3.51601	5e-05	0.000683699	yes		DVL3	XLOC_018400	Q	SIPS	28.5198	17.9516	-0.66785	-2.65375	5e-05	0.000683699	yes														NCAPG	XLOC_019381	Q	Q1201	3.9019	1.54858	-1.33323	-3.34339	5e-05	0.000683699	yes
FAR2	XLOC_005618	Q	SIPS	1.29843	2.18756	0.752551	1.65406	0.00505	0.0335278	yes		DYM	XLOC_012349	Q	SIPS	15.6781	10.6356	-0.55984	-1.92371	0.0008	0.0075838	yes														NCAPG2	XLOC_025408	Q	Q1201	7.13456	5.07536	-0.491314	-1.66373	0.00385	0.0270336	yes
FARS2	XLOC_021656	Q	SIPS	2.83038	5.20752	0.879598	1.70826	0.00445	0.0303672	yes		DYNC2H1	XLOC_004433	Q	SIPS	2.38733	1.43597	-0.733377	-2.47099	5e-05	0.000683699	yes														NCEH1	XLOC_019028	Q	Q1201	11.0612	8.07617	-0.453763	-1.59548	0.00475	0.0319327	yes
FASN	XLOC_011838	Q	SIPS	13.1286	28.3361	1.10992	4.52894	5e-05	0.000683699	yes		DYRK4	XLOC_005484	Q	SIPS	11.0901	7.07069	-0.649345	-1.56363	0.00835	0.0501336	no														NCF2	XLOC_002200	Q	Q1201	0.562486	0.233853	-1.26622	-1.42855	0.0105	0.0594349	no
FAT3	XLOC_004399	Q	SIPS	0.307804	0.509645	0.727478	1.87133	0.00195	0.0155796	yes		DZIP3	XLOC_018144	Q	SIPS	2.49093	1.13313	-1.13638	-2.55631	5e-05	0.000683699	yes														NDC1	XLOC_001659	Q	Q1201	6.52199	4.37605	-0.575684	-1.87762	0.00145	0.0122452	yes
FBXL12	XLOC_013495	Q	SIPS	9.51888	13.2197	0.473826	1.58446	0.00535	0.0351819	yes		E2F1	XLOC_016548	Q	SIPS	5.96388	2.72428	-1.13037	-3.43612	5e-05	0.000683699	yes														NDC80	XLOC_012043	Q	Q1201	4.24006	1.88053	-1.17294	-2.7636	5e-05	0.000683699	yes
FBXL16	XLOC_009854	Q	SIPS	0.0430376	0.553164	3.68404	3.17463	0.00175	0.0142714	yes		E2F7	XLOC_006501	Q	SIPS	2.75555	0.684118	-2.01003	-4.80214	5e-05	0.000683699	yes														NDUFA9	XLOC_005485	Q	Q1201	24.9823	19.6165	-0.348843	-1.23011	0.03425	0.144174	no
FBXL2	XLOC_017888	Q	SIPS	0.753503	1.74285	1.20976	2.2212	0.0006	0.00599089	yes		EAPP	XLOC_007972	Q	SIPS	18.4466	11.0323	-0.741625	-2.50606	5e-05	0.000683699	yes														NEDD1	XLOC_005892	Q	Q1201	12.4056	8.91889	-0.476052	-1.67036	0.0039	0.0273215	yes
FBXO10	XLOC_027164	Q	SIPS	1.81219	2.37058	0.387502	1.17181	0.0397	0.160556	no		EBAG9	XLOC_025869	Q	SIPS	4.97212	3.35027	-0.569585	-1.5077	0.00995	0.0571364	no														NEIL3	XLOC_019725	Q	Q1201	1.62301	0.976175	-0.733456	-1.25655	0.0356	0.148369	no
FBXO33	XLOC_007992	Q	SIPS	3.92189	5.11285	0.382579	1.22217	0.03345	0.141687	no		EBF1	XLOC_021385	Q	SIPS	9.29551	6.5276	-0.509982	-1.58276	0.0083	0.0498971	yes														NEK2	XLOC_002311	Q	Q1201	2.55418	1.49832	-0.769513	-1.54749	0.0078	0.0475259	yes
FBXO41	XLOC_015313	Q	SIPS	0.681237	1.28702	0.917808	2.41318	0.0001	0.00127649	yes		ECH1	XLOC_013746	Q	SIPS	17.0074	13.2667	-0.358353	-1.21633	0.03265	0.139327	no														NET1	XLOC_002739	Q	Q1201	5.32588	3.612	-0.56022	-1.77774	0.00195	0.0155796	yes
FBXW5	XLOC_027531	Q	SIPS	30.103	45.1292	0.584154	2.36392	5e-05	0.000683699	yes		ECHDC2	XLOC_001652	Q	SIPS	13.797	9.56213	-0.528953	-1.61161	0.00545	0.0357196	yes														NFKBIZ,NXPE3	XLOC_018133	Q	Q1201	31.5153	24.4777	-0.364583	-1.17691	0.04185	0.166658	no
FCHSD1	XLOC_021311	Q	SIPS	4.59024	7.1516	0.639696	2.22303	0.0001	0.00127649	yes		ECI1	XLOC_009892	Q	SIPS	49.7101	19.6824	-1.33663	-4.89033	5e-05	0.000683699	yes														NIPA2	XLOC_008794	Q	Q1201	33.891	26.9069	-0.332926	-1.27918	0.0288	0.126964	no
FCRLA	XLOC_000894	Q	SIPS	1.54184	3.87189	1.32839	2.88613	5e-05	0.000683699	yes		ECM1	XLOC_000731	Q	SIPS	111.608	85.3185	-0.387514	-1.56548	0.00675	0.042394	yes														NIPAL3	XLOC_000200	Q	Q1201	41.2155	21.9593	-0.908356	-3.6483	5e-05	0.000683699	yes
FCRLB	XLOC_000895	Q	SIPS	3.82515	5.77692	0.594783	1.50453	0.0083	0.0498971	yes		ECM2	XLOC_027275	Q	SIPS	2.9248	0.974355	-1.58582	-1.78422	0.0045	0.0306395	yes														NOB1	XLOC_010210	Q	Q1201	18.447	14.382	-0.359121	-1.3087	0.02235	0.104885	no
FDFT1	XLOC_025607	Q	SIPS	19.2806	32.2582	0.742511	2.80874	5e-05	0.000683699	yes		ECT2	XLOC_018366	Q	SIPS	9.49341	5.87302	-0.692824	-2.36089	5e-05	0.000683699	yes														NOL11	XLOC_010956	Q	Q1201	13.9102	9.75009	-0.512657	-1.77515	0.00295	0.0218045	yes
FDX1L,ZGLP1	XLOC_013502	Q	SIPS	7.00422	10.5991	0.597649	1.67747	0.0036	0.0256108	yes		EDRF1	XLOC_003183	Q	SIPS	4.18867	3.01428	-0.47468	-1.50808	0.00885	0.052357	no														NOL9	XLOC_001326	Q	Q1201	7.82173	6.2277	-0.328789	-1.21137	0.03605	0.149734	no
FEM1C	XLOC_021205	Q	SIPS	6.48544	9.72868	0.58504	2.12211	0.00055	0.00557148	yes		EED,MIR6755	XLOC_004381	Q	SIPS	60.7531	3.87553	-3.97049	-10.634	5e-05	0.000683699	yes														NOLC1	XLOC_003088	Q	Q1201	15.7747	12.4135	-0.345704	-1.32969	0.02265	0.105975	no
FEZ2	XLOC_015182	Q	SIPS	38.2358	82.1688	1.10367	4.39711	5e-05	0.000683699	yes		EEFSEC	XLOC_018222	Q	SIPS	6.10722	4.39754	-0.473818	-1.35494	0.0177	0.087548	no														NOP2	XLOC_006122	Q	Q1201	8.45934	6.26488	-0.433259	-1.54049	0.007	0.0436581	yes
FGD4	XLOC_005628	Q	SIPS	1.15107	3.0176	1.39042	4.05748	5e-05	0.000683699	yes		EFEMP1	XLOC_015248	Q	SIPS	587.725	349.195	-0.751108	-3.00336	5e-05	0.000683699	yes														NPAT	XLOC_005193	Q	Q1201	3.52281	2.72534	-0.370292	-1.17098	0.04255	0.168667	no
FGF1	XLOC_021318	Q	SIPS	3.76545	11.9731	1.66891	5.62415	5e-05	0.000683699	yes		EFEMP2	XLOC_005007	Q	SIPS	193.074	147.093	-0.392424	-1.53874	0.00795	0.0482493	yes														NPM3	XLOC_003561	Q	Q1201	15.4158	10.7891	-0.514828	-1.54208	0.00785	0.0477842	yes
FGF5	XLOC_019531	Q	SIPS	23.9313	32.2794	0.431719	1.17166	0.0389	0.158232	no		EFR3A	XLOC_025910	Q	SIPS	30.6314	21.0169	-0.543462	-2.1897	0.00015	0.00183005	yes														NR1D1	XLOC_011417	Q	Q1201	25.7455	17.6912	-0.54129	-1.5292	0.0073	0.0451401	yes
FGFR1	XLOC_026130	Q	SIPS	36.8322	47.0014	0.351734	1.40248	0.0156	0.07945	no		EGLN1	XLOC_002391	Q	SIPS	13.3427	10.3975	-0.359811	-1.39088	0.01555	0.0792641	no														NR4A1	XLOC_005694	Q	Q1201	92.4411	66.4778	-0.475661	-1.73826	0.00295	0.0218045	yes
FHL1	XLOC_028132	Q	SIPS	17.1006	36.6428	1.09948	4.15471	5e-05	0.000683699	yes		EGR1	XLOC_020712	Q	SIPS	190.7	53.0858	-1.84491	-7.42429	5e-05	0.000683699	yes														NR4A2	XLOC_015549	Q	Q1201	7.12154	5.51364	-0.369185	-1.25871	0.02845	0.125822	no
FHOD1	XLOC_010181	Q	SIPS	6.21582	8.30934	0.418791	1.51953	0.00915	0.0536929	no		EGR3	XLOC_026071	Q	SIPS	1.34853	0.388725	-1.79456	-3.00564	5e-05	0.000683699	yes														NRBF2	XLOC_002901	Q	Q1201	23.9251	18.5276	-0.368851	-1.37377	0.0182	0.08941	no
FHOD3	XLOC_012142	Q	SIPS	5.02285	8.33691	0.731006	1.44108	0.01195	0.0654263	no		EHBP1L1	XLOC_004245	Q	SIPS	24.811	16.2696	-0.608799	-1.65484	0.00525	0.0346381	yes														NUCKS1	XLOC_002287	Q	Q1201	55.6958	39.7124	-0.48798	-1.97705	0.00055	0.00557148	yes
FITM2	XLOC_016602	Q	SIPS	5.33127	9.77195	0.874166	2.21094	0.00025	0.00284633	yes		EIF1	XLOC_010758	Q	SIPS	598	319.504	-0.904312	-3.67719	5e-05	0.000683699	yes														NUDT4	XLOC_005876	Q	Q1201	30.8049	22.5591	-0.449453	-1.74098	0.00205	0.0162229	yes
FJX1	XLOC_004021	Q	SIPS	21.9634	29.1927	0.410503	1.63392	0.0052	0.0343516	yes		EIF1B	XLOC_017918	Q	SIPS	42.8646	32.6886	-0.390998	-1.36312	0.0188	0.091654	no														NUF2	XLOC_000908	Q	Q1201	2.18098	0.962439	-1.18021	-2.09439	0.0006	0.00599089	yes
FKBP1A,FKBP1A-SDCBP2,SDCBP2	XLOC_016409	Q	SIPS	155.619	364.704	1.2287	4.94321	5e-05	0.000683699	yes		EIF2A	XLOC_018308	Q	SIPS	17.5046	13.0724	-0.421206	-1.57041	0.0075	0.0461252	yes														NUP107	XLOC_005824	Q	Q1201	11.0346	7.55119	-0.547257	-1.93103	0.00095	0.00873382	yes
FKBP1B	XLOC_014306	Q	SIPS	2.30413	6.37115	1.46733	2.17471	0.00045	0.00470281	yes		EIF2B5	XLOC_018399	Q	SIPS	8.66391	6.52379	-0.409307	-1.4052	0.01325	0.0700174	no														NUP37	XLOC_006560	Q	Q1201	15.0876	11.176	-0.432958	-1.27227	0.02475	0.113282	no
FKBP2	XLOC_004210	Q	SIPS	36.3773	55.42	0.607371	2.12475	0.00035	0.0037834	yes		EIF2D	XLOC_002293	Q	SIPS	13.6462	9.75967	-0.483597	-1.7159	0.003	0.0220994	yes														NUP54	XLOC_019953	Q	Q1201	11.341	8.51498	-0.413477	-1.37635	0.0172	0.0856921	no
FKBP8	XLOC_013624	Q	SIPS	81.2284	124.959	0.621399	2.51831	5e-05	0.000683699	yes		EIF2S2	XLOC_016552	Q	SIPS	77.8299	59.2805	-0.392767	-1.59382	0.00525	0.0346381	yes														NUP98	XLOC_004640	Q	Q1201	19.5006	14.2473	-0.452826	-1.65324	0.0037	0.0261659	yes
FLG	XLOC_001961	Q	SIPS	0.902484	1.65066	0.871068	2.90883	5e-05	0.000683699	yes		EIF3E	XLOC_026318	Q	SIPS	75.0785	58.1815	-0.367839	-1.46177	0.01345	0.0708078	no														NUPL1	XLOC_006881	Q	Q1201	10.5867	8.09803	-0.386605	-1.38931	0.0162	0.0818456	no
FLNC	XLOC_024681	Q	SIPS	128.063	291.458	1.18643	4.49936	5e-05	0.000683699	yes		EIF3F	XLOC_003928	Q	SIPS	131.386	83.4387	-0.655023	-2.53214	5e-05	0.000683699	yes														NUSAP1	XLOC_008471	Q	Q1201	8.42729	4.02635	-1.0656	-3.14341	5e-05	0.000683699	yes
FMN1	XLOC_008830	Q	SIPS	1.79247	2.73604	0.610136	2.12675	0.0003	0.00332154	yes		EIF3L	XLOC_017341	Q	SIPS	67.6907	54.8045	-0.304664	-1.22938	0.03275	0.139564	no														OPCML	XLOC_005318	Q	Q1201	16.153	11.2531	-0.521474	-2.03131	0.00025	0.00284633	yes
FMNL2	XLOC_014741	Q	SIPS	5.94986	11.235	0.917072	3.41518	5e-05	0.000683699	yes		EIF3M	XLOC_004004	Q	SIPS	59.5362	45.113	-0.400223	-1.49911	0.00925	0.0541042	no														ORC6	XLOC_009586	Q	Q1201	5.40121	3.56918	-0.597691	-1.56571	0.00655	0.0414005	yes
FNDC3A	XLOC_006964	Q	SIPS	17.4256	22.0542	0.339846	1.33533	0.01985	0.0957312	no		EIF4A1,SENP3,SENP3-EIF4A1	XLOC_010506	Q	SIPS	304.926	243.495	-0.324568	-1.3016	0.02005	0.0964535	no														OSGIN1	XLOC_009773	Q	Q1201	2.6581	1.85428	-0.519541	-1.20472	0.03865	0.157467	no
FNDC4	XLOC_015161	Q	SIPS	3.89292	10.7662	1.46759	4.46617	5e-05	0.000683699	yes		EIF4A2,MIR1248,SNORA81	XLOC_018425	Q	SIPS	123.975	89.049	-0.477377	-1.09631	0.02605	0.117749	no														OTUD1	XLOC_002796	Q	Q1201	5.25568	4.05792	-0.373137	-1.13248	0.0468	0.180791	no
FOCAD	XLOC_026592	Q	SIPS	6.88692	9.94932	0.530738	1.99074	0.0007	0.00679396	yes		EIF4A3	XLOC_011794	Q	SIPS	27.3627	20.5854	-0.410587	-1.55858	0.0074	0.0456176	yes														P4HA1	XLOC_003441	Q	Q1201	145.395	114.814	-0.34068	-1.38287	0.0175	0.0867778	no
FOLR3	XLOC_004330	Q	SIPS	3.05724	9.10307	1.57412	1.33382	0.0426	0.168801	no		EIF4B	XLOC_005701	Q	SIPS	81.149	46.9242	-0.790242	-3.20618	5e-05	0.000683699	yes														PA2G4	XLOC_005761	Q	Q1201	33.3589	27.1281	-0.298283	-1.15733	0.04275	0.169232	no
FOSL1	XLOC_005009	Q	SIPS	47.9065	64.1696	0.421667	1.15513	0.0462	0.179039	no		EIF4EBP1	XLOC_025693	Q	SIPS	83.6132	29.1986	-1.51783	-5.66755	5e-05	0.000683699	yes														PAICS	XLOC_019456	Q	Q1201	27.9368	19.6942	-0.504391	-1.93949	0.0009	0.00835003	yes
FOXL2	XLOC_018929	Q	SIPS	0.36177	0.661632	0.870957	1.24529	0.04205	0.167256	no		EIF5	XLOC_007843	Q	SIPS	65.315	38.6124	-0.75835	-3.08699	5e-05	0.000683699	yes														PAPPA2	XLOC_000959	Q	Q1201	3.23546	2.55818	-0.338857	-1.18987	0.0357	0.148668	no
FOXO3	XLOC_022079	Q	SIPS	6.16089	8.74639	0.505548	1.90288	0.0012	0.0104821	yes		ELAC1	XLOC_012165	Q	SIPS	3.83188	1.1385	-1.75092	-3.56469	5e-05	0.000683699	yes														PARN	XLOC_009970	Q	Q1201	14.595	11.7535	-0.312386	-1.15054	0.04785	0.183723	no
FRMD3	XLOC_027235	Q	SIPS	0.320767	1.13837	1.82738	2.26133	5e-05	0.000683699	yes		ELF2	XLOC_020088	Q	SIPS	8.59449	5.65823	-0.603061	-2.00441	0.0005	0.00514644	yes														PARP1	XLOC_002360	Q	Q1201	14.8259	11.6765	-0.344519	-1.32146	0.01955	0.0945461	no
FRMD6	XLOC_007539	Q	SIPS	142.701	175.156	0.295645	1.17803	0.04165	0.166058	no		ELF4	XLOC_028593	Q	SIPS	11.0882	7.83452	-0.501113	-1.86559	0.00085	0.0079766	yes														PARP2	XLOC_007431	Q	Q1201	9.48534	7.09001	-0.419913	-1.37061	0.0166	0.0833428	no
FRMD8	XLOC_004238	Q	SIPS	14.5249	19.586	0.431288	1.68681	0.0033	0.0238572	yes		ELK4	XLOC_002285	Q	SIPS	5.3776	4.19687	-0.357647	-1.24214	0.02355	0.10901	no														PARPBP	XLOC_005914	Q	Q1201	2.06782	1.2477	-0.728842	-1.38213	0.02055	0.0982758	no
FRY	XLOC_006909	Q	SIPS	0.735918	1.53385	1.05954	3.10596	5e-05	0.000683699	yes		ELMSAN1	XLOC_008109	Q	SIPS	5.39171	3.25777	-0.726858	-2.57866	5e-05	0.000683699	yes														PATL1	XLOC_004903	Q	Q1201	16.4399	13.3483	-0.300542	-1.12365	0.04935	0.18791	no
FSCN1	XLOC_024249	Q	SIPS	71.3464	106.585	0.579089	2.3781	5e-05	0.000683699	yes		ELN	XLOC_024461	Q	SIPS	296.972	187.416	-0.664081	-2.6698	5e-05	0.000683699	yes														PBK	XLOC_026095	Q	Q1201	5.08757	2.38548	-1.09269	-2.48036	5e-05	0.000683699	yes
FSD1	XLOC_012545	Q	SIPS	0.279814	0.663307	1.24521	1.55357	0.0156	0.07945	no		ELP4	XLOC_003999	Q	SIPS	4.87123	2.9708	-0.713434	-1.78479	0.00255	0.0193621	yes														PCF11	XLOC_004376	Q	Q1201	4.25339	3.26748	-0.380437	-1.32032	0.0236	0.109161	no
FTH1	XLOC_004926	Q	SIPS	1951.56	2658.8	0.446145	1.70266	0.00385	0.0270336	yes		ELTD1	XLOC_001727	Q	SIPS	23.6755	17.0623	-0.472578	-1.7842	0.00245	0.0187343	yes														PCOLCE2	XLOC_018943	Q	Q1201	14.3495	10.9526	-0.389727	-1.3363	0.0201	0.0966199	no
FTL	XLOC_013072	Q	SIPS	1448.21	3089.62	1.09316	4.27885	5e-05	0.000683699	yes		EMG1	XLOC_005516	Q	SIPS	21.9679	13.1494	-0.740394	-1.7939	0.002	0.0159062	yes														PCSK9	XLOC_000441	Q	Q1201	2.72075	1.84676	-0.559005	-1.64115	0.00445	0.0303672	yes
FUCA1	XLOC_001448	Q	SIPS	4.12033	10.1276	1.29746	3.85886	5e-05	0.000683699	yes		EMP1	XLOC_005570	Q	SIPS	298.156	243.198	-0.293931	-1.16085	0.041	0.16419	no														PDCD11	XLOC_003105	Q	Q1201	7.63974	5.90119	-0.372518	-1.42582	0.014	0.0730736	no
FUCA2	XLOC_022823	Q	SIPS	40.7854	57.5597	0.497005	1.98915	0.00045	0.00470281	yes		ENKD1	XLOC_010189	Q	SIPS	5.455	2.73371	-0.996717	-2.43747	0.0002	0.00234811	yes														PDE1C	XLOC_024958	Q	Q1201	19.2826	14.8629	-0.375584	-1.44148	0.01175	0.0645605	no
FURIN	XLOC_008741	Q	SIPS	27.2846	42.074	0.624841	2.50698	5e-05	0.000683699	yes		ENO1	XLOC_001333	Q	SIPS	645.013	443.42	-0.540656	-2.13857	0.0002	0.00234811	yes														PDS5B	XLOC_006911	Q	Q1201	4.13497	3.27622	-0.335847	-1.14743	0.04965	0.188762	no
FXYD5	XLOC_012838	Q	SIPS	116.31	169.515	0.543442	2.17584	0.0002	0.00234811	yes		ENO2	XLOC_005510	Q	SIPS	15.6375	9.8236	-0.670689	-2.42289	0.0001	0.00127649	yes														PEG10	XLOC_024536	Q	Q1201	6.40961	4.91478	-0.38311	-1.39554	0.0152	0.0778851	no
FYCO1	XLOC_018601	Q	SIPS	4.02527	4.97373	0.305241	1.15403	0.04365	0.171854	no		ENOSF1	XLOC_012243	Q	SIPS	8.16512	4.76268	-0.777701	-1.54254	0.00875	0.0520305	no														PENK	XLOC_026171	Q	Q1201	7.3084	3.43989	-1.0872	-2.81185	5e-05	0.000683699	yes
FZD5	XLOC_015705	Q	SIPS	0.333839	0.694109	1.05601	1.85846	0.0032	0.0232756	yes		ENOX1	XLOC_007203	Q	SIPS	4.32422	2.24121	-0.948166	-2.51513	5e-05	0.000683699	yes														PER1	XLOC_011211	Q	Q1201	5.7991	3.99638	-0.537136	-1.87412	0.0014	0.0118977	yes
G6PD	XLOC_028721	Q	SIPS	21.0748	30.6322	0.539528	1.806	0.0014	0.0118977	yes		ENTPD5	XLOC_008111	Q	SIPS	6.55826	3.87783	-0.758061	-1.78274	0.00275	0.0206046	yes														PER3	XLOC_000067	Q	Q1201	9.59687	6.99249	-0.456758	-1.68981	0.0035	0.02503	yes
GABBR2	XLOC_027313	Q	SIPS	2.10804	8.1626	1.95313	6.76745	5e-05	0.000683699	yes		EP400	XLOC_006066	Q	SIPS	7.59762	5.19207	-0.549238	-2.1265	0.00015	0.00183005	yes														PFAS	XLOC_010527	Q	Q1201	4.00058	2.84631	-0.491117	-1.42292	0.0133	0.070187	no
GAD1	XLOC_014785	Q	SIPS	0.25399	1.35459	2.41501	3.23173	5e-05	0.000683699	yes		EPB41L4A-AS1	XLOC_020608	Q	SIPS	22.25	11.8337	-0.910908	-2.81318	5e-05	0.000683699	yes														PFN2	XLOC_018960	Q	Q1201	102.892	84.5075	-0.283981	-1.13391	0.04985	0.189286	no
GAK	XLOC_019763	Q	SIPS	13.8763	17.5561	0.339351	1.2349	0.03095	0.133821	no		EPC1	XLOC_003323	Q	SIPS	7.75466	4.58504	-0.758129	-1.87215	0.00145	0.0122452	yes														PGAM5	XLOC_006076	Q	Q1201	11.6431	8.8326	-0.398561	-1.37435	0.018	0.0886915	no
GAL	XLOC_004302	Q	SIPS	12.4565	28.6039	1.19931	3.66269	5e-05	0.000683699	yes		EPC2	XLOC_014732	Q	SIPS	8.17199	4.93872	-0.726549	-1.48817	0.0114	0.063273	no														PHF13	XLOC_000062	Q	Q1201	12.158	9.17443	-0.40622	-1.48895	0.01015	0.0580299	no
GALNT1	XLOC_012137	Q	SIPS	37.4893	48.2196	0.363142	1.46393	0.0131	0.0694041	no		EPHA2	XLOC_001382	Q	SIPS	7.77397	5.01088	-0.633588	-2.28325	5e-05	0.000683699	yes														PHGDH	XLOC_000675	Q	Q1201	120.058	91.8446	-0.38646	-1.55173	0.00555	0.0362362	yes
GALNT11	XLOC_024816	Q	SIPS	11.8523	19.4523	0.714774	1.48129	0.01515	0.077722	no		EPHA4	XLOC_015766	Q	SIPS	6.1225	4.34864	-0.493559	-1.77413	0.0027	0.020293	yes														PHLDA1	XLOC_006496	Q	Q1201	18.0289	10.6141	-0.764326	-2.91803	5e-05	0.000683699	yes
GALNT15	XLOC_017853	Q	SIPS	9.23733	12.0208	0.37999	1.43381	0.01445	0.0748328	no		EPHB3	XLOC_018412	Q	SIPS	6.204	2.24371	-1.46732	-4.7903	5e-05	0.000683699	yes														PHLDA2	XLOC_004629	Q	Q1201	18.0818	12.3057	-0.555219	-1.71171	0.00465	0.0314243	yes
GALNT18	XLOC_004730	Q	SIPS	0.154188	0.616087	1.99845	2.31241	0.00105	0.00947266	yes		EPRS	XLOC_002327	Q	SIPS	68.4258	43.6262	-0.649346	-2.18927	0.0001	0.00127649	yes														PHLPP1	XLOC_012199	Q	Q1201	3.17367	2.49687	-0.346033	-1.16635	0.04285	0.169492	no
GALNT2	XLOC_001174	Q	SIPS	70.9479	92.8807	0.388621	1.5603	0.00655	0.0414005	yes		EPS15	XLOC_001644	Q	SIPS	23.8101	17.8844	-0.412873	-1.55527	0.0075	0.0461252	yes														PHLPP2	XLOC_010224	Q	Q1201	4.35093	3.36587	-0.370346	-1.3216	0.02295	0.106953	no
GALNT5	XLOC_014746	Q	SIPS	23.0834	66.9357	1.53592	5.60743	5e-05	0.000683699	yes		EPS8	XLOC_006221	Q	SIPS	33.6334	25.2919	-0.411218	-1.64266	0.0046	0.0311558	yes														PI4K2B	XLOC_019389	Q	Q1201	9.14171	6.61745	-0.466189	-1.53201	0.0065	0.0411535	yes
GALNT6	XLOC_006342	Q	SIPS	4.89834	6.79857	0.47294	1.49953	0.0086	0.0513234	no		EPSTI1	XLOC_007202	Q	SIPS	0.979941	0.306384	-1.67735	-2.3755	0.0003	0.00332154	yes														PIK3C2A	XLOC_004747	Q	Q1201	8.33028	6.5681	-0.342889	-1.28986	0.0295	0.129185	no
GALNT7	XLOC_019716	Q	SIPS	2.9731	5.89743	0.988119	3.15988	5e-05	0.000683699	yes		ERBB3	XLOC_005760	Q	SIPS	3.0639	0.422949	-2.85681	-3.29334	0.00015	0.00183005	yes														PIP4K2A	XLOC_003292	Q	Q1201	14.5842	11.6118	-0.328819	-1.22653	0.03345	0.141687	no
GAMT	XLOC_013358	Q	SIPS	7.77701	12.2829	0.659362	2.04753	0.00055	0.00557148	yes		ERCC4	XLOC_009435	Q	SIPS	3.09049	1.67893	-0.880294	-2.65387	5e-05	0.000683699	yes														PIP5K1A	XLOC_000743	Q	Q1201	30.653	22.7197	-0.432083	-1.70783	0.0028	0.0209077	yes
GAPDH	XLOC_005499	Q	SIPS	1906.02	2383.69	0.322636	1.21163	0.0334	0.141546	no		ERH	XLOC_008090	Q	SIPS	173.527	123.429	-0.491487	-1.92501	0.0009	0.00835003	yes														PITRM1	XLOC_003224	Q	Q1201	31.7295	24.2965	-0.385079	-1.40705	0.01415	0.0736359	no
GAS6	XLOC_007366	Q	SIPS	354.642	564.987	0.671855	2.64435	5e-05	0.000683699	yes		ERI2	XLOC_010005	Q	SIPS	3.38189	1.62334	-1.05887	-2.24254	0.0006	0.00599089	yes														PKD1P1	XLOC_009458	Q	Q1201	44.338	35.4311	-0.323526	-1.31444	0.02285	0.106646	no
GATSL2,GTF2IP1,LOC100093631	XLOC_025083	Q	SIPS	5.65258	9.19249	0.701545	2.67053	5e-05	0.000683699	yes		ERI3	XLOC_001602	Q	SIPS	27.7602	18.8384	-0.559343	-1.94501	0.0007	0.00679396	yes														PKMYT1	XLOC_009904	Q	Q1201	6.07282	4.07822	-0.574429	-1.34158	0.0251	0.114533	no
GBE1	XLOC_018767	Q	SIPS	70.5734	100.201	0.505704	2.04907	0.0004	0.00424679	yes		ERMAP	XLOC_000349	Q	SIPS	9.8257	5.41685	-0.859105	-2.65476	5e-05	0.000683699	yes														PLA2G4A	XLOC_001001	Q	Q1201	2.16769	1.46525	-0.56501	-1.24789	0.0307	0.133071	no
GDF11	XLOC_005751	Q	SIPS	4.22602	6.87501	0.702062	1.30159	0.02455	0.112581	no		ERN1	XLOC_011683	Q	SIPS	4.34044	2.59098	-0.744343	-2.63182	5e-05	0.000683699	yes														PLAUR	XLOC_013827	Q	Q1201	30.3454	24.1542	-0.3292	-1.25209	0.03	0.130765	no
GDF5	XLOC_016565	Q	SIPS	0.119489	0.577589	2.27317	2.35767	0.0014	0.0118977	yes		ERP29	XLOC_005969	Q	SIPS	55.693	42.9541	-0.374702	-1.46391	0.0109	0.0611254	no														PLCB4	XLOC_016092	Q	Q1201	3.61928	2.65462	-0.447198	-1.47755	0.0118	0.0647747	no
GDPD3,MAPK3	XLOC_010063	Q	SIPS	42.8028	62.3615	0.542951	2.09371	0.0003	0.00332154	yes		ESCO2	XLOC_025670	Q	SIPS	1.92161	0.292274	-2.71692	-4.00812	5e-05	0.000683699	yes														PLCE1	XLOC_003033	Q	Q1201	2.73945	2.01098	-0.445988	-1.39082	0.01565	0.0796529	no
GFPT1	XLOC_015289	Q	SIPS	28.1197	35.1674	0.322659	1.32338	0.0228	0.106476	no		ESPL1	XLOC_005708	Q	SIPS	1.67058	0.494085	-1.75752	-4.21954	5e-05	0.000683699	yes														PLK1	XLOC_009499	Q	Q1201	7.47975	4.14789	-0.850614	-2.5806	5e-05	0.000683699	yes
GGH	XLOC_026182	Q	SIPS	7.30812	11.5138	0.655793	1.89775	0.0011	0.00979227	yes		ETS1	XLOC_005306	Q	SIPS	29.0619	17.9331	-0.6965	-2.75102	5e-05	0.000683699	yes														PLK4	XLOC_019636	Q	Q1201	1.60398	0.991941	-0.693329	-1.43784	0.0136	0.0714177	no
GGT5	XLOC_017523	Q	SIPS	0.164625	0.567916	1.78649	2.05526	0.0025	0.0190516	yes		ETV6	XLOC_005556	Q	SIPS	4.29528	2.73616	-0.650601	-2.18941	0.0002	0.00234811	yes														PMAIP1	XLOC_012193	Q	Q1201	4.22579	2.73851	-0.625828	-1.31818	0.0246	0.112771	no
GHR	XLOC_020442	Q	SIPS	0.250437	0.589896	1.23601	1.59371	0.00185	0.0149162	yes		EVC	XLOC_019324	Q	SIPS	13.1875	8.88443	-0.569818	-1.66402	0.0042	0.0290063	yes														PNN	XLOC_007517	Q	Q1201	24.1908	19.6149	-0.302505	-1.18556	0.0417	0.166229	no
GINM1	XLOC_022197	Q	SIPS	62.6164	92.1406	0.557297	2.05354	0.0006	0.00599089	yes		EVC2	XLOC_019792	Q	SIPS	3.69329	1.76786	-1.06291	-3.33079	5e-05	0.000683699	yes														PNP	XLOC_007433	Q	Q1201	19.5229	13.3653	-0.546677	-1.96992	0.00065	0.00640114	yes
GIPC1	XLOC_013570	Q	SIPS	47.6321	62.3717	0.388956	1.53575	0.0088	0.0521235	no		EVI5	XLOC_001771	Q	SIPS	7.5603	5.52409	-0.452708	-1.66133	0.0046	0.0311558	yes														POC1A	XLOC_018690	Q	Q1201	3.20948	2.1724	-0.563048	-1.40249	0.0156	0.07945	no
GIPC2	XLOC_000509	Q	SIPS	0.0474604	0.809156	4.09162	2.98287	0.01635	0.0823955	no		EVL	XLOC_007730	Q	SIPS	17.709	11.9099	-0.572319	-2.08665	0.00025	0.00284633	yes														POLA2	XLOC_004234	Q	Q1201	6.22969	4.51551	-0.464271	-1.4449	0.0117	0.0643421	no
GJA9,GJA9-MYCBP,MYCBP	XLOC_001565	Q	SIPS	10.7413	14.0586	0.388289	1.29326	0.02505	0.114338	no		EXO1	XLOC_001208	Q	SIPS	2.81128	0.412764	-2.76784	-4.83334	5e-05	0.000683699	yes														POLE	XLOC_006714	Q	Q1201	3.84106	2.61569	-0.554313	-2.00819	0.00035	0.0037834	yes
GLCCI1	XLOC_024267	Q	SIPS	0.643106	1.07742	0.744454	1.47296	0.01315	0.0696141	no		EXO5	XLOC_000325	Q	SIPS	3.87354	2.47712	-0.644991	-1.56417	0.00755	0.046357	yes														POLQ	XLOC_018845	Q	Q1201	0.76074	0.356333	-1.09418	-2.27585	5e-05	0.000683699	yes
GLIPR1	XLOC_005847	Q	SIPS	49.8846	107.36	1.10579	3.77721	5e-05	0.000683699	yes		EXOG	XLOC_017907	Q	SIPS	4.37587	2.22899	-0.973175	-1.63271	0.00435	0.029832	yes														POLR2L	XLOC_004603	Q	Q1201	128.478	101.139	-0.345179	-1.36241	0.01635	0.0823955	no
GLRB	XLOC_019688	Q	SIPS	2.87539	4.38148	0.607661	1.52274	0.00955	0.0553633	no		EXOSC2	XLOC_026938	Q	SIPS	6.77337	4.86289	-0.478062	-1.44276	0.01275	0.0679824	no														POMP	XLOC_006897	Q	Q1201	100.028	78.2241	-0.354721	-1.37477	0.0166	0.0833428	no
GLRX	XLOC_021173	Q	SIPS	81.975	151.849	0.889384	3.53704	5e-05	0.000683699	yes		EXOSC8	XLOC_006920	Q	SIPS	16.227	4.35058	-1.89912	-3.3565	5e-05	0.000683699	yes														PPA1	XLOC_003424	Q	Q1201	45.7202	35.0425	-0.383724	-1.41658	0.0127	0.0678004	no
GLS	XLOC_014846	Q	SIPS	75.8838	114.703	0.596042	2.34228	5e-05	0.000683699	yes		EZH2	XLOC_025367	Q	SIPS	4.88888	1.47492	-1.72887	-4.43137	5e-05	0.000683699	yes														PPAT	XLOC_019899	Q	Q1201	5.24589	3.04154	-0.786385	-2.27423	0.0001	0.00127649	yes
GLUL	XLOC_002192	Q	SIPS	39.4573	52.4421	0.410432	1.62254	0.0054	0.0354586	yes		EZR	XLOC_022859	Q	SIPS	19.2091	11.2031	-0.777891	-3.02198	5e-05	0.000683699	yes														PPIH	XLOC_000345	Q	Q1201	15.479	10.0618	-0.621421	-1.67815	0.0036	0.0256108	yes
GM2A	XLOC_020800	Q	SIPS	10.285	18.1309	0.817912	2.99244	5e-05	0.000683699	yes		F2R	XLOC_020533	Q	SIPS	1.88252	0.670652	-1.48903	-2.85244	5e-05	0.000683699	yes														PPL	XLOC_009939	Q	Q1201	0.918102	0.431577	-1.08904	-2.75435	5e-05	0.000683699	yes
GMFB	XLOC_008030	Q	SIPS	36.7422	54.963	0.581023	2.31324	5e-05	0.000683699	yes		FAF1	XLOC_001642	Q	SIPS	13.2384	8.08104	-0.712115	-2.49241	5e-05	0.000683699	yes														PPP1CC	XLOC_006607	Q	Q1201	30.6552	23.1806	-0.403218	-1.51516	0.00915	0.0536929	no
GMIP	XLOC_013640	Q	SIPS	3.2793	6.7558	1.04274	2.53813	5e-05	0.000683699	yes		FAM101B	XLOC_011095	Q	SIPS	128.607	54.3554	-1.24248	-5.01366	5e-05	0.000683699	yes														PPP1R12A	XLOC_006503	Q	Q1201	20.5911	16.7907	-0.294365	-1.17419	0.0439	0.172571	no
GNA11	XLOC_012525	Q	SIPS	27.3892	38.1144	0.476731	1.93212	0.001	0.00910716	yes		FAM102A	XLOC_027439	Q	SIPS	15.5554	10.7752	-0.529699	-2.02631	0.00025	0.00284633	yes														PPP1R14C	XLOC_022204	Q	Q1201	4.32765	2.73125	-0.664023	-1.68973	0.0037	0.0261659	yes
GNAI2	XLOC_017999	Q	SIPS	106.662	212.472	0.994234	4.02449	5e-05	0.000683699	yes		FAM102B	XLOC_000593	Q	SIPS	3.23206	1.72149	-0.908794	-2.48907	5e-05	0.000683699	yes														PPP1R15B	XLOC_002273	Q	Q1201	13.9838	10.8454	-0.366674	-1.40076	0.0162	0.0818456	no
GNAQ	XLOC_027231	Q	SIPS	11.7987	16.2734	0.463882	1.79333	0.00225	0.017485	yes		FAM103A1	XLOC_008696	Q	SIPS	14.3985	9.33564	-0.625098	-1.57007	0.00745	0.0458687	yes														PPTC7	XLOC_006605	Q	Q1201	6.58022	4.73949	-0.473403	-1.56239	0.00645	0.0408893	yes
GNAS	XLOC_016334	Q	SIPS	317.334	432.885	0.447981	1.76519	0.002	0.0159062	yes		FAM111A	XLOC_004132	Q	SIPS	14.4631	7.75265	-0.899614	-2.69727	5e-05	0.000683699	yes														PRC1	XLOC_009155	Q	Q1201	11.2771	6.41084	-0.814813	-2.72067	5e-05	0.000683699	yes
GNAZ	XLOC_017232	Q	SIPS	0.548106	1.48022	1.43328	2.76845	5e-05	0.000683699	yes		FAM111B	XLOC_004131	Q	SIPS	2.32143	0.341528	-2.76494	-4.52703	5e-05	0.000683699	yes														PRDX3	XLOC_003624	Q	Q1201	95.1809	77.139	-0.303212	-1.19872	0.0365	0.151083	no
GNB2	XLOC_024581	Q	SIPS	87.1981	124.465	0.513368	2.09455	0.00025	0.00284633	yes		FAM129A	XLOC_002205	Q	SIPS	29.9797	4.45104	-2.75177	-10.5555	5e-05	0.000683699	yes														PRELP	XLOC_001055	Q	Q1201	26.7974	18.7104	-0.518253	-2.09539	0.0001	0.00127649	yes
GNG11	XLOC_024532	Q	SIPS	37.4635	91.3866	1.2865	4.79659	5e-05	0.000683699	yes		FAM13A	XLOC_019994	Q	SIPS	1.67246	0.904761	-0.886363	-1.97959	0.00165	0.0136081	yes														PRIM1	XLOC_006423	Q	Q1201	3.62894	1.82752	-0.989665	-2.00236	0.00075	0.00718803	yes
GNG12	XLOC_001703	Q	SIPS	108.424	137.629	0.344104	1.23773	0.03025	0.131617	no		FAM178A	XLOC_003073	Q	SIPS	5.89366	3.87485	-0.605026	-1.75723	0.0037	0.0261659	yes														PRKACB	XLOC_000515	Q	Q1201	13.4852	10.2177	-0.400303	-1.45081	0.01255	0.0674089	no
GNG2	XLOC_007540	Q	SIPS	4.40524	6.86122	0.639244	2.06784	0.00065	0.00640114	yes		FAM192A	XLOC_010143	Q	SIPS	17.5664	11.9748	-0.552816	-2.02759	0.0008	0.0075838	yes														PRKCA	XLOC_010950	Q	Q1201	10.7012	7.85125	-0.446774	-1.7664	0.00185	0.0149162	yes
GNG7	XLOC_013384	Q	SIPS	0.125454	0.601696	2.26188	2.91377	5e-05	0.000683699	yes		FAM193B	XLOC_021448	Q	SIPS	5.37968	4.1245	-0.3833	-1.30818	0.0232	0.107755	no														PRKRIR	XLOC_005102	Q	Q1201	15.3964	11.2559	-0.451902	-1.66614	0.0037	0.0261659	yes
GOLGA4	XLOC_017894	Q	SIPS	6.24362	9.96096	0.6739	2.68493	5e-05	0.000683699	yes		FAM20B	XLOC_000967	Q	SIPS	28.2667	20.9896	-0.429425	-1.71544	0.00335	0.0241574	yes														PRL	XLOC_022336	Q	Q1201	1.19959	0.462589	-1.37474	-1.37948	0.02015	0.096791	no
GOLIM4	XLOC_019011	Q	SIPS	26.3532	33.773	0.357893	1.42319	0.01365	0.0716282	no		FAM222B	XLOC_011325	Q	SIPS	4.313	3.31414	-0.380056	-1.21282	0.0326	0.139209	no														PRMT3	XLOC_003983	Q	Q1201	6.29636	4.17357	-0.593238	-1.73706	0.0026	0.0196814	yes
GORASP2	XLOC_014786	Q	SIPS	49.5584	65.9484	0.412207	1.63553	0.0054	0.0354586	yes		FAM46A	XLOC_022664	Q	SIPS	9.94356	6.27061	-0.665157	-2.43957	5e-05	0.000683699	yes														PRMT5	XLOC_007917	Q	Q1201	20.9175	15.9095	-0.394823	-1.48663	0.01025	0.0584701	no
GPC1	XLOC_015039	Q	SIPS	55.6723	102.136	0.875463	3.54423	5e-05	0.000683699	yes		FAM66C	XLOC_005529	Q	SIPS	2.74617	0.896897	-1.61441	-2.05944	0.00055	0.00557148	yes														PRR11	XLOC_010907	Q	Q1201	3.12601	1.50091	-1.05848	-3.13395	5e-05	0.000683699	yes
GPD1L	XLOC_017881	Q	SIPS	1.14251	2.49515	1.12692	2.71308	5e-05	0.000683699	yes		FAM76B	XLOC_005156	Q	SIPS	4.41597	3.14197	-0.491063	-1.38357	0.0175	0.0867778	no														PRSS23	XLOC_004384	Q	Q1201	183.863	118.802	-0.630069	-2.57476	5e-05	0.000683699	yes
GPR155	XLOC_015606	Q	SIPS	1.57084	3.31039	1.07547	3.26594	5e-05	0.000683699	yes		FAM83D	XLOC_016231	Q	SIPS	2.33568	0.628616	-1.89359	-3.37676	5e-05	0.000683699	yes														PSAT1	XLOC_026708	Q	Q1201	238.11	193.869	-0.296544	-1.22116	0.0331	0.140623	no
GPR4	XLOC_013853	Q	SIPS	3.37884	8.36108	1.30716	4.08247	5e-05	0.000683699	yes		FAM86C1	XLOC_004323	Q	SIPS	3.10491	1.91667	-0.695949	-1.50027	0.01115	0.0621237	no														PSMA1	XLOC_004740	Q	Q1201	99.2442	79.6197	-0.317858	-1.22469	0.03365	0.142323	no
GPR56	XLOC_009649	Q	SIPS	0.120789	0.522708	2.11351	2.10139	5e-05	0.000683699	yes		FAM86EP	XLOC_019786	Q	SIPS	1.43534	0.852684	-0.751306	-1.55988	0.00685	0.0429389	yes														PSMC6	XLOC_007545	Q	Q1201	34.0046	25.2475	-0.429592	-1.58283	0.00635	0.0403641	yes
GPR68	XLOC_008161	Q	SIPS	1.55135	3.31462	1.09532	2.895	5e-05	0.000683699	yes		FANCA	XLOC_010312	Q	SIPS	4.98036	1.50437	-1.72709	-2.62531	0.0001	0.00127649	yes														PSMD12	XLOC_011698	Q	Q1201	29.366	19.4348	-0.595507	-2.04323	0.00025	0.00284633	yes
GPR97	XLOC_009650	Q	SIPS	0	0.684829	Inf	NA	5e-05	0.000683699	yes		FANCC	XLOC_027289	Q	SIPS	2.2525	1.1508	-0.968898	-2.11527	0.0006	0.00599089	yes														PSME3	XLOC_010779	Q	Q1201	52.2299	39.5972	-0.399479	-1.60044	0.0061	0.0390707	yes
GPX1	XLOC_018652	Q	SIPS	127.094	193.89	0.609341	2.4175	5e-05	0.000683699	yes		FANCD2	XLOC_017820	Q	SIPS	1.73237	0.52087	-1.73375	-3.69064	5e-05	0.000683699	yes														PSRC1	XLOC_001812	Q	Q1201	2.83324	1.71828	-0.721489	-1.62158	0.0056	0.0364766	yes
GPX3	XLOC_020799	Q	SIPS	20.1404	67.129	1.73685	6.72224	5e-05	0.000683699	yes		FANCE	XLOC_021886	Q	SIPS	1.80941	1.07949	-0.745173	-1.5777	0.0084	0.0503727	no														PTBP1	XLOC_012481	Q	Q1201	82.1768	63.8871	-0.363207	-1.47461	0.0128	0.0681949	no
GRAMD1B	XLOC_004526	Q	SIPS	3.24935	5.85021	0.848336	2.10014	0.00245	0.0187343	yes		FANCG	XLOC_027139	Q	SIPS	4.14608	1.95875	-1.08181	-2.96449	5e-05	0.000683699	yes														PTBP2	XLOC_000561	Q	Q1201	5.63238	4.12479	-0.449424	-1.16268	0.0499	0.189422	no
GRAMD1C	XLOC_018165	Q	SIPS	0.318511	0.676076	1.08584	1.51912	0.01275	0.0679824	no		FANCI	XLOC_008725	Q	SIPS	6.15293	1.91946	-1.68057	-2.55922	0.0003	0.00332154	yes														PTER	XLOC_002773	Q	Q1201	9.53278	6.37686	-0.580051	-1.90207	0.0013	0.0112037	yes
GRAMD4	XLOC_017423	Q	SIPS	3.35535	4.45078	0.407594	1.16443	0.0435	0.171479	no		FAP	XLOC_015568	Q	SIPS	69.1572	35.0064	-0.982263	-3.94782	5e-05	0.000683699	yes														PTGFR	XLOC_000511	Q	Q1201	11.4508	7.48903	-0.612597	-2.25418	0.00025	0.00284633	yes
GRB14	XLOC_015572	Q	SIPS	0.305292	3.70021	3.59935	4.5065	5e-05	0.000683699	yes		FBF1	XLOC_011753	Q	SIPS	2.16412	0.816371	-1.40648	-3.73947	5e-05	0.000683699	yes														PTGS2	XLOC_002213	Q	Q1201	24.0992	18.6498	-0.369827	-1.42968	0.01395	0.072853	no
GREM1	XLOC_008432	Q	SIPS	576.619	1129.96	0.970577	3.65775	5e-05	0.000683699	yes		FBL	XLOC_013767	Q	SIPS	25.7842	14.9501	-0.786326	-2.77282	5e-05	0.000683699	yes														PTP4A2	XLOC_001513	Q	Q1201	104.483	75.4609	-0.469471	-1.89296	0.00115	0.0101367	yes
GSKIP	XLOC_007718	Q	SIPS	16.4134	21.1783	0.367714	1.29584	0.02505	0.114338	no		FBLN1	XLOC_017412	Q	SIPS	509.671	150.564	-1.75919	-6.89141	5e-05	0.000683699	yes														PTPN9	XLOC_009065	Q	Q1201	21.6154	17.4122	-0.311959	-1.21938	0.0341	0.143677	no
GSN	XLOC_026854	Q	SIPS	50.0206	113.526	1.18243	4.75207	5e-05	0.000683699	yes		FBLN2	XLOC_017836	Q	SIPS	211.746	111.284	-0.928084	-3.69731	5e-05	0.000683699	yes														PTPRJ	XLOC_004071	Q	Q1201	11.6606	8.56005	-0.445956	-1.73756	0.0023	0.0178	yes
GSTM2	XLOC_000612	Q	SIPS	10.0012	17.3118	0.791593	2.45911	5e-05	0.000683699	yes		FBLN5	XLOC_008166	Q	SIPS	296.549	202.373	-0.551254	-2.23999	0.0001	0.00127649	yes														PTS	XLOC_004466	Q	Q1201	29.4829	21.2502	-0.472406	-1.53714	0.00595	0.0383055	yes
GSTM3	XLOC_001818	Q	SIPS	7.27745	10.2938	0.500275	1.83596	0.001	0.00910716	yes		FBLN7	XLOC_014631	Q	SIPS	2.34999	1.54135	-0.608457	-1.33226	0.0233	0.108102	no														PTTG1	XLOC_020827	Q	Q1201	8.75634	5.54704	-0.65861	-1.45237	0.0127	0.0678004	no
GSTT1	XLOC_017521	Q	SIPS	10.9838	17.8226	0.698329	2.18657	0.00025	0.00284633	yes		FBN1	XLOC_008918	Q	SIPS	435.95	315.526	-0.466405	-1.72539	0.0021	0.0165434	yes														PTX3	XLOC_018329	Q	Q1201	605.979	482.942	-0.327418	-1.29774	0.0249	0.113808	no
GTF2A1L,STON1,STON1-GTF2A1L	XLOC_014412	Q	SIPS	1.79579	3.43667	0.936392	2.6082	5e-05	0.000683699	yes		FBXL20	XLOC_011406	Q	SIPS	6.15628	4.38684	-0.488876	-1.79601	0.00205	0.0162229	yes														PVRL3	XLOC_018149	Q	Q1201	19.3686	13.5065	-0.520061	-1.85292	0.0017	0.0139446	yes
GUK1	XLOC_001163	Q	SIPS	125.118	182.65	0.545785	2.20046	0.0002	0.00234811	yes		FBXL7	XLOC_020401	Q	SIPS	10.0016	6.82233	-0.551897	-2.00573	0.0008	0.0075838	yes														PYCR1	XLOC_011831	Q	Q1201	73.2906	57.502	-0.350014	-1.41017	0.0149	0.0766401	no
GYG2	XLOC_027713	Q	SIPS	2.11785	4.06709	0.941399	2.67346	5e-05	0.000683699	yes		FBXO25	XLOC_025562	Q	SIPS	7.65734	5.13998	-0.575079	-1.76898	0.002	0.0159062	yes														QSER1	XLOC_004006	Q	Q1201	5.5391	4.41302	-0.327886	-1.19598	0.04085	0.163764	no
GYS1	XLOC_013918	Q	SIPS	23.1756	33.7987	0.544362	2.17045	0.0002	0.00234811	yes		FBXO34	XLOC_007554	Q	SIPS	5.93837	4.11656	-0.528625	-1.68979	0.0036	0.0256108	yes														QTRTD1	XLOC_018167	Q	Q1201	5.17115	3.67207	-0.493889	-1.57288	0.00755	0.046357	yes
H2AFJ	XLOC_005573	Q	SIPS	10.5348	13.6805	0.376953	1.36438	0.0211	0.100284	no		FBXO4	XLOC_020441	Q	SIPS	5.51909	2.75689	-1.00139	-2.22758	0.0002	0.00234811	yes														RAB11A	XLOC_008583	Q	Q1201	29.8427	23.6122	-0.337845	-1.33686	0.02005	0.0964535	no
HADHA	XLOC_015143	Q	SIPS	33.1769	47.4714	0.516878	2.08425	0.00025	0.00284633	yes		FBXO42	XLOC_001385	Q	SIPS	9.36405	6.08033	-0.622982	-2.06904	0.00045	0.00470281	yes														RAB18	XLOC_002809	Q	Q1201	29.6639	23.7175	-0.322753	-1.27168	0.0302	0.131454	no
HADHB	XLOC_014315	Q	SIPS	32.7247	45.7455	0.483251	1.89601	0.00105	0.00947266	yes		FBXO45	XLOC_018459	Q	SIPS	3.84031	2.65121	-0.534573	-1.42102	0.0122	0.0664073	no														RAB3B	XLOC_001646	Q	Q1201	37.0371	24.6926	-0.584894	-2.38926	5e-05	0.000683699	yes
HAS2	XLOC_026337	Q	SIPS	33.7705	72.5475	1.10316	4.3688	5e-05	0.000683699	yes		FBXO5	XLOC_022847	Q	SIPS	6.33139	1.94434	-1.70324	-3.97963	5e-05	0.000683699	yes														RACGAP1	XLOC_006330	Q	Q1201	10.7291	5.59547	-0.939199	-3.16239	5e-05	0.000683699	yes
HAUS4,MIR4707	XLOC_007918	Q	SIPS	11.466	120.915	3.39856	0.446145	0.0483	0.1849	no		FBXW8	XLOC_005987	Q	SIPS	8.27257	5.47797	-0.594694	-2.13006	0.0001	0.00127649	yes														RAD51	XLOC_008461	Q	Q1201	4.67119	2.81953	-0.728336	-1.93858	0.00085	0.0079766	yes
HBEGF	XLOC_021300	Q	SIPS	3.51651	5.73292	0.705125	2.06904	0.0004	0.00424679	yes		FCF1	XLOC_007640	Q	SIPS	27.5513	18.8149	-0.550241	-2.05256	0.0005	0.00514644	yes														RAD51C	XLOC_010905	Q	Q1201	9.58242	6.69705	-0.516865	-1.15081	0.0387	0.157603	no
HCLS1	XLOC_018846	Q	SIPS	0.699993	2.73	1.96349	3.62071	5e-05	0.000683699	yes		FECH	XLOC_012373	Q	SIPS	5.68835	3.79593	-0.583556	-2.08057	0.00025	0.00284633	yes														RALGPS2	XLOC_000966	Q	Q1201	10.8109	7.71011	-0.487667	-1.71819	0.0026	0.0196814	yes
HDAC11	XLOC_017835	Q	SIPS	2.93737	4.64093	0.659889	2.07068	0.0003	0.00332154	yes		FEN1	XLOC_004177	Q	SIPS	8.73122	4.2294	-1.04573	-3.36252	5e-05	0.000683699	yes														RAN	XLOC_006057	Q	Q1201	273.663	204.931	-0.417262	-1.65331	0.004	0.0278809	yes
HDGFRP2	XLOC_012549	Q	SIPS	10.7524	14.5533	0.436688	1.65401	0.00375	0.0264479	yes		FERMT2	XLOC_008025	Q	SIPS	67.8621	44.4205	-0.61138	-2.45698	5e-05	0.000683699	yes														RAP1GAP2	XLOC_010440	Q	Q1201	1.02777	0.605816	-0.76257	-1.89171	0.0017	0.0139446	yes
HECA	XLOC_022174	Q	SIPS	6.11845	8.67715	0.504055	1.8327	0.0015	0.0125884	yes		FGF14,ITGBL1	XLOC_007063	Q	SIPS	480.239	218.344	-1.13715	-4.4543	5e-05	0.000683699	yes														RASD1	XLOC_011272	Q	Q1201	2.7225	1.83567	-0.568624	-1.2833	0.0336	0.14215	no
HECW1	XLOC_024365	Q	SIPS	0.150193	0.478767	1.67251	2.68654	0.00015	0.00183005	yes		FGF9	XLOC_006866	Q	SIPS	2.05821	1.00802	-1.02987	-2.30778	0.00035	0.0037834	yes														RASSF8	XLOC_005606	Q	Q1201	28.2983	21.1709	-0.418636	-1.60391	0.00635	0.0403641	yes
HECW2	XLOC_015661	Q	SIPS	1.30309	3.61412	1.47171	4.61229	5e-05	0.000683699	yes		FGFR3	XLOC_019298	Q	SIPS	0.604888	0.145893	-2.05175	-2.70306	0.0001	0.00127649	yes														RBBP5	XLOC_002277	Q	Q1201	7.09694	5.36403	-0.40388	-1.38831	0.0168	0.0841852	no
HELZ2	XLOC_016716	Q	SIPS	2.16174	3.54108	0.711993	2.44756	5e-05	0.000683699	yes		FHL2	XLOC_015431	Q	SIPS	223.83	171.363	-0.385348	-1.52891	0.00725	0.0448959	yes														RBM25	XLOC_007621	Q	Q1201	21.8935	16.7541	-0.385985	-1.24612	0.02815	0.124895	no
HERC4	XLOC_003414	Q	SIPS	29.388	50.1256	0.77032	2.89195	5e-05	0.000683699	yes		FHL3	XLOC_001561	Q	SIPS	23.4911	12.1295	-0.953589	-3.31273	5e-05	0.000683699	yes														RBM7	XLOC_004478	Q	Q1201	16.0121	12.408	-0.367888	-1.28839	0.0258	0.116877	no
HFE	XLOC_021719	Q	SIPS	3.75724	6.74153	0.843403	2.20393	0.00015	0.00183005	yes		FIBIN	XLOC_003991	Q	SIPS	17.1498	4.81716	-1.83193	-6.21254	5e-05	0.000683699	yes														RBPJ	XLOC_019394	Q	Q1201	18.1022	14.5314	-0.316985	-1.22402	0.0375	0.154029	no
HHIPL1	XLOC_007726	Q	SIPS	2.15036	3.45377	0.683594	2.06043	0.0005	0.00514644	yes		FICD	XLOC_005941	Q	SIPS	7.63557	5.34196	-0.515367	-1.6287	0.0046	0.0311558	yes														RC3H1	XLOC_002171	Q	Q1201	3.3512	2.5313	-0.404801	-1.39069	0.01515	0.077722	no
HIBADH	XLOC_024944	Q	SIPS	19.2288	35.2086	0.872661	3.27746	5e-05	0.000683699	yes		FIG4	XLOC_022087	Q	SIPS	6.71793	4.18315	-0.683427	-2.22993	0.00025	0.00284633	yes														RCAN1	XLOC_017040	Q	Q1201	81.8183	65.508	-0.320753	-1.28753	0.02675	0.120214	no
HIBCH	XLOC_015653	Q	SIPS	6.82208	10.6893	0.647887	2.02734	0.0007	0.00679396	yes		FIGNL1	XLOC_025022	Q	SIPS	3.56816	1.69353	-1.07515	-2.60819	5e-05	0.000683699	yes														RCAN3	XLOC_000201	Q	Q1201	6.74181	4.73758	-0.508984	-1.55879	0.00495	0.0330013	yes
HIGD1A	XLOC_018586	Q	SIPS	38.0608	69.687	0.872585	3.45797	5e-05	0.000683699	yes		FKBP10	XLOC_010760	Q	SIPS	248.917	184.464	-0.432322	-1.64141	0.00465	0.0314243	yes														RCC1,SNHG3	XLOC_000249	Q	Q1201	31.6034	24.4225	-0.371869	-1.36617	0.0176	0.0871634	no
HIGD2A	XLOC_020881	Q	SIPS	43.6818	60.5573	0.471271	1.6145	0.00565	0.036726	yes		FKBP11	XLOC_006310	Q	SIPS	42.2866	29.4921	-0.519874	-1.6383	0.0053	0.034919	yes														RCC2	XLOC_001399	Q	Q1201	34.2866	24.8865	-0.462285	-1.84419	0.00165	0.0136081	yes
HIPK2	XLOC_025327	Q	SIPS	2.50506	5.31034	1.08396	4.11574	5e-05	0.000683699	yes		FKBP9P1	XLOC_025032	Q	SIPS	4.20084	2.57434	-0.706475	-1.90789	0.0015	0.0125884	yes														RECQL	XLOC_006227	Q	Q1201	29.7187	22.0877	-0.428125	-1.54468	0.00785	0.0477842	yes
HIST1H1C	XLOC_022355	Q	SIPS	13.5014	94.557	2.80808	9.07489	5e-05	0.000683699	yes		FLI1	XLOC_004564	Q	SIPS	4.54783	2.96612	-0.616603	-1.86249	0.00085	0.0079766	yes														REEP3	XLOC_002903	Q	Q1201	24.7808	19.8565	-0.319608	-1.24018	0.0331	0.140623	no
HIST1H2AC	XLOC_021721	Q	SIPS	22.0293	120.961	2.45705	6.95298	5e-05	0.000683699	yes		FLJ23867,QSOX1	XLOC_000975	Q	SIPS	376.551	281.524	-0.419586	-1.6502	0.00375	0.0264479	yes														RELL1	XLOC_019848	Q	Q1201	8.33867	6.09915	-0.451211	-1.41704	0.0118	0.0647747	no
HIST1H2AD,HIST1H3D	XLOC_022359	Q	SIPS	0.119313	2.01142	4.07539	1.85499	0.0054	0.0354586	yes		FLJ43879	XLOC_015826	Q	SIPS	1.62372	0.889068	-0.868937	-2.21186	0.0002	0.00234811	yes														RFC3	XLOC_006914	Q	Q1201	6.56711	3.88919	-0.75579	-2.0331	0.0003	0.00332154	yes
HIST1H2AE	XLOC_021727	Q	SIPS	0	0.610763	Inf	NA	0.0001	0.00127649	yes		FLJ46906	XLOC_022170	Q	SIPS	6.64507	3.04675	-1.12501	-2.45502	0.0002	0.00234811	yes														RFWD3	XLOC_010238	Q	Q1201	7.34545	5.24507	-0.485888	-1.7093	0.0024	0.0184299	yes
HIST1H2AG	XLOC_021741	Q	SIPS	0.538343	2.39932	2.15603	2.14693	0.00105	0.00947266	yes		FLNB	XLOC_018046	Q	SIPS	59.1572	41.3265	-0.517488	-2.08331	0.00055	0.00557148	yes														RGMB	XLOC_020590	Q	Q1201	42.8045	32.8219	-0.383103	-1.50328	0.0092	0.0539022	no
HIST1H2AK	XLOC_022378	Q	SIPS	0.846041	2.56031	1.59752	1.26942	0.02025	0.0971672	no		FLT3LG	XLOC_013087	Q	SIPS	2.43269	1.4341	-0.762401	-1.22839	0.02935	0.128689	no														RGS20	XLOC_025735	Q	Q1201	1.00642	0.421559	-1.25543	-1.31329	0.00695	0.0434038	yes
HIST1H2BC	XLOC_022357	Q	SIPS	1.46361	13.5601	3.21177	3.69025	5e-05	0.000683699	yes		FMOD	XLOC_002265	Q	SIPS	49.2504	18.7796	-1.39097	-5.50877	5e-05	0.000683699	yes														RGS4	XLOC_000906	Q	Q1201	16.4817	11.8254	-0.478974	-1.67039	0.00315	0.0229919	yes
HIST1H2BD	XLOC_021723	Q	SIPS	3.81748	15.5355	2.02488	3.55897	5e-05	0.000683699	yes		FMR1	XLOC_028158	Q	SIPS	7.30471	4.91939	-0.570348	-1.9543	0.0007	0.00679396	yes														RIN1	XLOC_005016	Q	Q1201	9.92363	7.11811	-0.479374	-1.67997	0.00435	0.029832	yes
HIST1H2BJ	XLOC_022370	Q	SIPS	1.39659	8.12674	2.54077	3.28582	5e-05	0.000683699	yes		FNBP4	XLOC_004845	Q	SIPS	15.798	10.936	-0.53066	-1.79731	0.0021	0.0165434	yes														RIN3	XLOC_007691	Q	Q1201	17.7975	14.2303	-0.322707	-1.27016	0.028	0.124376	no
HIST1H2BK	XLOC_022371	Q	SIPS	31.4497	132.551	2.07542	7.70883	5e-05	0.000683699	yes		FNDC1	XLOC_022233	Q	SIPS	33.8681	7.8708	-2.10534	-8.29021	5e-05	0.000683699	yes														RMI2	XLOC_009428	Q	Q1201	5.09483	3.27438	-0.637812	-1.41781	0.0146	0.0754145	no
HIST1H4D	XLOC_022358	Q	SIPS	0	0.940877	Inf	NA	0.0009	0.00835003	yes		FOS	XLOC_007645	Q	SIPS	183.916	18.2845	-3.33035	-12.7547	5e-05	0.000683699	yes														RNASEH2B	XLOC_006975	Q	Q1201	15.5643	11.152	-0.480936	-1.46152	0.0113	0.0628144	no
HIST1H4H	XLOC_022365	Q	SIPS	3.8445	16.7189	2.12061	2.7287	5e-05	0.000683699	yes		FOSB	XLOC_013010	Q	SIPS	23.5272	2.43524	-3.2722	-4.42256	5e-05	0.000683699	yes														RNF138	XLOC_012129	Q	Q1201	4.4551	3.11291	-0.517193	-1.35614	0.0193	0.0935535	no
HIST2H2BE	XLOC_001922	Q	SIPS	4.09166	9.69746	1.24492	3.47445	5e-05	0.000683699	yes		FOXC1	XLOC_021635	Q	SIPS	10.8429	5.67535	-0.933964	-3.24108	5e-05	0.000683699	yes														RNF168	XLOC_019115	Q	Q1201	5.37866	4.03438	-0.414902	-1.44733	0.01225	0.0664073	no
HK2	XLOC_014502	Q	SIPS	4.14138	6.44536	0.638147	2.23598	0.00015	0.00183005	yes		FOXD2-AS1	XLOC_001634	Q	SIPS	0.873777	0.148233	-2.5594	-2.79577	0.0007	0.00679396	yes														RNF2	XLOC_000995	Q	Q1201	7.87281	5.7161	-0.461847	-1.48495	0.0094	0.0546689	no
HLA-E,HLA-L	XLOC_021788	Q	SIPS	45.2954	76.5467	0.756976	1.73592	0.0049	0.0327422	yes		FOXF2	XLOC_021634	Q	SIPS	6.17205	3.49162	-0.821852	-2.13021	0.00095	0.00873382	yes														RNF4	XLOC_019304	Q	Q1201	37.0528	27.9645	-0.405988	-1.60788	0.0052	0.0343516	yes
HM13	XLOC_016153	Q	SIPS	115.192	176.232	0.613433	2.45369	5e-05	0.000683699	yes		FOXJ2	XLOC_005525	Q	SIPS	10.5672	6.48667	-0.704047	-2.6547	5e-05	0.000683699	yes														RNF41	XLOC_006408	Q	Q1201	21.0792	16.954	-0.314191	-1.23883	0.03095	0.133821	no
HMG20B	XLOC_012532	Q	SIPS	18.4234	25.6849	0.47938	1.81698	0.0015	0.0125884	yes		FOXK2	XLOC_011086	Q	SIPS	10.921	8.29811	-0.396245	-1.50912	0.0098	0.0564889	no														RNPS1	XLOC_009893	Q	Q1201	51.0648	40.086	-0.34923	-1.37604	0.01655	0.0831628	no
HMGA1	XLOC_021874	Q	SIPS	79.701	146.846	0.881633	3.59674	5e-05	0.000683699	yes		FOXM1	XLOC_006104	Q	SIPS	7.95784	1.75719	-2.17911	-4.92988	5e-05	0.000683699	yes														ROR1	XLOC_000464	Q	Q1201	19.7477	15.1858	-0.378965	-1.43513	0.0129	0.068584	no
HMGA2	XLOC_005815	Q	SIPS	1.61482	4.09759	1.3434	2.44432	5e-05	0.000683699	yes		FOXO1	XLOC_007193	Q	SIPS	2.99143	2.07409	-0.528356	-1.58085	0.0059	0.0380383	yes														RPA1	XLOC_010433	Q	Q1201	20.1592	15.4688	-0.382079	-1.4888	0.00865	0.0515662	no
HMGCR	XLOC_020527	Q	SIPS	6.24377	8.55239	0.45391	1.61821	0.0052	0.0343516	yes		FOXP1	XLOC_018754	Q	SIPS	15.4551	5.31692	-1.53942	-4.98215	5e-05	0.000683699	yes														RPL11	XLOC_000192	Q	Q1201	700.169	576.707	-0.279865	-1.13443	0.0477	0.183289	no
HMGCS1	XLOC_021040	Q	SIPS	4.44702	6.39364	0.523798	1.81351	0.00225	0.017485	yes		FOXRED1	XLOC_004556	Q	SIPS	5.00538	3.35964	-0.575174	-1.58148	0.0055	0.0359797	yes														RPL21	XLOC_006887	Q	Q1201	850.701	663.561	-0.358423	-1.43746	0.01235	0.0666199	no
HMOX1	XLOC_017319	Q	SIPS	31.0176	79.4296	1.35659	5.2987	5e-05	0.000683699	yes		FOXRED2	XLOC_017596	Q	SIPS	2.24721	1.37895	-0.704562	-1.94681	0.00115	0.0101367	yes														RPL23A	XLOC_010631	Q	Q1201	370.96	298.178	-0.315089	-1.27607	0.0258	0.116877	no
HN1	XLOC_011737	Q	SIPS	36.2491	45.3822	0.324181	1.24155	0.0306	0.132741	no		FRA10AC1	XLOC_003511	Q	SIPS	4.84982	3.23948	-0.582168	-1.63107	0.0048	0.0321906	yes														RPPH1	XLOC_007889	Q	Q1201	52.6765	27.6816	-0.928235	-2.3968	0.0002	0.00234811	yes
HOMER3	XLOC_013629	Q	SIPS	21.7954	29.1392	0.418936	1.57808	0.00635	0.0403641	yes		FRRS1	XLOC_001789	Q	SIPS	2.72981	0.697597	-1.96833	-2.8496	0.00015	0.00183005	yes														RPRD1A	XLOC_012319	Q	Q1201	13.8636	10.3728	-0.418492	-1.51269	0.00825	0.049679	yes
HOXB8	XLOC_011582	Q	SIPS	8.54308	12.6167	0.562509	1.83977	0.00225	0.017485	yes		FRS2	XLOC_005830	Q	SIPS	7.39014	4.81539	-0.61795	-2.17272	0.00035	0.0037834	yes														RPRD2	XLOC_000728	Q	Q1201	6.36975	4.89562	-0.379745	-1.40433	0.01575	0.0800407	no
HOXB-AS3,HOXB5,HOXB6	XLOC_011580	Q	SIPS	16.896	24.3732	0.528612	1.30569	0.03135	0.135147	no		FRS3	XLOC_022552	Q	SIPS	1.34516	0.708443	-0.925053	-1.5479	0.01015	0.0580299	no														RPS13	XLOC_004746	Q	Q1201	736.311	593.834	-0.310257	-1.24493	0.0301	0.131128	no
HOXC10	XLOC_005719	Q	SIPS	23.873	30.1212	0.335397	1.18792	0.03695	0.152402	no		FSBP,RAD54B	XLOC_026274	Q	SIPS	2.71713	1.32657	-1.03438	-2.35137	0.00015	0.00183005	yes														RPS26	XLOC_005759	Q	Q1201	188.875	149.005	-0.342076	-1.34123	0.01865	0.0911305	no
HPCAL1	XLOC_014276	Q	SIPS	7.91368	16.6412	1.07234	3.29117	5e-05	0.000683699	yes		FSTL1,MIR198	XLOC_018842	Q	SIPS	1415.58	784.472	-0.851596	-0.853418	5e-05	0.000683699	yes														RPS6KB1	XLOC_010915	Q	Q1201	7.66308	5.69622	-0.427919	-1.52725	0.0093	0.0543392	no
HPD	XLOC_006666	Q	SIPS	0.106777	0.537204	2.33087	1.95487	0.0044	0.0301068	yes		FSTL3	XLOC_012477	Q	SIPS	69.1832	48.2164	-0.520896	-2.09989	0.0005	0.00514644	yes														RPS8,SNORD55	XLOC_000377	Q	Q1201	791.358	544.193	-0.540211	-1.50642	0.0023	0.0178	yes
HS1BP3	XLOC_015125	Q	SIPS	2.75227	3.70985	0.430739	1.24214	0.03405	0.143512	no		FUBP1	XLOC_001726	Q	SIPS	19.6765	13.8533	-0.506244	-1.87071	0.0016	0.013262	yes														RRAS2	XLOC_004738	Q	Q1201	71.8439	48.7831	-0.558484	-2.19888	0.0002	0.00234811	yes
HSD11B1	XLOC_001096	Q	SIPS	4.4973	6.83017	0.602865	1.57341	0.00695	0.0434038	yes		FUS	XLOC_009568	Q	SIPS	51.8306	27.0886	-0.936119	-3.72731	5e-05	0.000683699	yes														RRM1	XLOC_003879	Q	Q1201	27.7379	18.6584	-0.572031	-2.1985	0.0002	0.00234811	yes
HSD17B12	XLOC_004034	Q	SIPS	39.0754	60.3901	0.628049	2.43132	5e-05	0.000683699	yes		FUT8	XLOC_007594	Q	SIPS	16.7974	12.4526	-0.431796	-1.61691	0.0053	0.034919	yes														RRM2	XLOC_014274	Q	Q1201	23.7451	14.1685	-0.744942	-2.78581	5e-05	0.000683699	yes
HSD17B14	XLOC_013914	Q	SIPS	0.564409	1.30927	1.21395	1.27893	0.0234	0.10847	no		FZD1	XLOC_024522	Q	SIPS	16.1026	9.34826	-0.784529	-2.99264	5e-05	0.000683699	yes														RSBN1	XLOC_001849	Q	Q1201	2.87529	2.03037	-0.501965	-1.48134	0.01055	0.0596677	no
HSD17B4	XLOC_020636	Q	SIPS	15.3614	21.1386	0.460566	1.76628	0.00225	0.017485	yes		FZD2	XLOC_010804	Q	SIPS	6.44484	4.63429	-0.475796	-1.60289	0.0056	0.0364766	yes														RSL1D1	XLOC_009965	Q	Q1201	16.0126	13.022	-0.298252	-1.17437	0.0395	0.159912	no
HSDL2	XLOC_026827	Q	SIPS	7.95705	11.7342	0.56042	1.98993	0.00085	0.0079766	yes		FZD4	XLOC_005134	Q	SIPS	19.8014	12.3874	-0.676724	-2.07104	0.00015	0.00183005	yes														RSL24D1	XLOC_008947	Q	Q1201	58.5646	43.19	-0.439333	-1.67085	0.00415	0.02872	yes
HSP90AA1	XLOC_008208	Q	SIPS	120.963	169.872	0.489888	1.9863	0.0005	0.00514644	yes		FZD7	XLOC_014875	Q	SIPS	26.7347	19.1446	-0.481776	-1.88192	0.0014	0.0118977	yes														RSU1	XLOC_003274	Q	Q1201	42.122	34.2265	-0.299459	-1.20147	0.03565	0.148525	no
HSP90AB1	XLOC_021956	Q	SIPS	150.512	196.309	0.383248	1.57567	0.0069	0.0431661	yes		FZD8	XLOC_003329	Q	SIPS	9.27151	4.91382	-0.915959	-3.08688	5e-05	0.000683699	yes														RTTN	XLOC_012398	Q	Q1201	2.56622	1.91884	-0.41941	-1.30227	0.0261	0.117901	no
HSPA1A	XLOC_021831	Q	SIPS	5.04228	9.39276	0.897472	3.20116	5e-05	0.000683699	yes		G0S2	XLOC_001095	Q	SIPS	28.5287	2.3823	-3.58199	-8.5025	5e-05	0.000683699	yes														S100A10	XLOC_001955	Q	Q1201	200.791	137.203	-0.549381	-2.20939	0.0001	0.00127649	yes
HSPA1B	XLOC_021832	Q	SIPS	4.08383	6.36855	0.641043	2.17776	0.00015	0.00183005	yes		GAA	XLOC_011052	Q	SIPS	32.7583	14.8456	-1.14182	-4.49444	5e-05	0.000683699	yes														S1PR1	XLOC_000580	Q	Q1201	18.8307	13.3556	-0.495645	-1.84094	0.00105	0.00947266	yes
HSPA4	XLOC_020682	Q	SIPS	30.9922	42.9731	0.471528	1.89688	0.00115	0.0101367	yes		GAB2	XLOC_005115	Q	SIPS	6.12555	4.06765	-0.590644	-1.76766	0.00255	0.0193621	yes														SACS	XLOC_007131	Q	Q1201	5.21245	3.71619	-0.488137	-1.86253	0.0015	0.0125884	yes
HSPB1	XLOC_024484	Q	SIPS	356.805	473.653	0.408695	1.67439	0.00365	0.0258999	yes		GABBR1	XLOC_022403	Q	SIPS	7.11332	5.62196	-0.339452	-1.16793	0.0433	0.170841	no														SARS	XLOC_000602	Q	Q1201	148.927	116.464	-0.354715	-1.42907	0.01115	0.0621237	no
HSPB6	XLOC_013700	Q	SIPS	64.8659	387.06	2.57703	10.4287	5e-05	0.000683699	yes		GABPB2	XLOC_000741	Q	SIPS	8.97795	6.13454	-0.549431	-1.76982	0.0027	0.020293	yes														SC5D	XLOC_004520	Q	Q1201	8.51242	6.39731	-0.412104	-1.50104	0.00965	0.0557883	no
HSPB7	XLOC_001380	Q	SIPS	69.9708	374.633	2.42065	9.7535	5e-05	0.000683699	yes		GABRE,MIR452	XLOC_028683	Q	SIPS	30.6404	5.52024	-2.47263	-7.10286	5e-05	0.000683699	yes														SCARA3	XLOC_025668	Q	Q1201	14.463	10.4641	-0.466917	-1.65104	0.0046	0.0311558	yes
HSPB8	XLOC_005993	Q	SIPS	11.1173	24.6367	1.148	4.04492	5e-05	0.000683699	yes		GADD45A	XLOC_000479	Q	SIPS	59.3051	40.6648	-0.544375	-2.12905	0.0004	0.00424679	yes														SCFD2	XLOC_019888	Q	Q1201	13.3543	9.78289	-0.448969	-1.58734	0.00565	0.036726	yes
HSPH1	XLOC_007166	Q	SIPS	13.6353	17.6945	0.375953	1.45433	0.01135	0.0630476	no		GADD45B	XLOC_012518	Q	SIPS	61.1141	41.9886	-0.541508	-2.12583	0.0002	0.00234811	yes														SCMH1	XLOC_001583	Q	Q1201	12.1917	9.33682	-0.38489	-1.26321	0.02825	0.125203	no
HTATIP2	XLOC_003982	Q	SIPS	11.9307	17.329	0.538517	1.58199	0.00675	0.042394	yes		GALC	XLOC_008151	Q	SIPS	8.31979	5.80023	-0.520437	-1.75012	0.0017	0.0139446	yes														SEC23A	XLOC_007989	Q	Q1201	93.9106	76.1471	-0.302499	-1.23129	0.03345	0.141687	no
HTR1F	XLOC_018094	Q	SIPS	0.517206	1.59985	1.62912	2.58172	0.0002	0.00234811	yes		GALNS	XLOC_010304	Q	SIPS	16.5422	10.7926	-0.616107	-2.23561	0.0003	0.00332154	yes														SELT	XLOC_018309	Q	Q1201	29.0841	21.3072	-0.448886	-1.71678	0.0044	0.0301068	yes
HTR2A	XLOC_007224	Q	SIPS	1.97934	6.60334	1.73818	5.21528	5e-05	0.000683699	yes		GALNT12	XLOC_026786	Q	SIPS	28.9907	9.37771	-1.62828	-5.89012	5e-05	0.000683699	yes														SEMA7A	XLOC_009051	Q	Q1201	30.4963	21.3326	-0.515572	-2.05653	0.0005	0.00514644	yes
HTT	XLOC_019311	Q	SIPS	6.68819	8.81624	0.398548	1.48849	0.008	0.0484621	yes		GARS	XLOC_024329	Q	SIPS	224.404	134.737	-0.735947	-2.98517	5e-05	0.000683699	yes														SEPHS2	XLOC_010072	Q	Q1201	28.4368	22.8897	-0.313057	-1.20023	0.04	0.161388	no
HYAL2	XLOC_018671	Q	SIPS	9.06605	18.5845	1.03556	3.59884	5e-05	0.000683699	yes		GAS1	XLOC_027248	Q	SIPS	39.0704	14.2196	-1.45819	-5.60618	5e-05	0.000683699	yes														SERBP1	XLOC_001702	Q	Q1201	52.2229	39.0204	-0.420454	-1.69693	0.0034	0.0244617	yes
HYAL3,NAT6	XLOC_018669	Q	SIPS	3.61485	7.73202	1.09691	2.89351	5e-05	0.000683699	yes		GAS2L3	XLOC_005907	Q	SIPS	1.05385	0.0695618	-3.92123	-3.14339	0.0078	0.0475259	yes														SERPINB2	XLOC_012205	Q	Q1201	5.38896	2.65263	-1.02258	-2.44611	5e-05	0.000683699	yes
ICAM1	XLOC_012622	Q	SIPS	1.13791	1.77136	0.638465	1.49617	0.0094	0.0546689	no		GAS5	XLOC_002159	Q	SIPS	181.698	68.4095	-1.40927	-5.11557	5e-05	0.000683699	yes														SERPINB8	XLOC_012208	Q	Q1201	25.3995	18.3826	-0.466455	-1.7149	0.0028	0.0209077	yes
ICAM3,RAVER1	XLOC_013503	Q	SIPS	12.2937	20.3496	0.727087	2.18576	0.0003	0.00332154	yes		GAS7	XLOC_011234	Q	SIPS	10.015	4.53989	-1.14144	-4.34835	5e-05	0.000683699	yes														SERPINE1	XLOC_024593	Q	Q1201	2050.95	1437.15	-0.513083	-1.81879	0.0015	0.0125884	yes
IDH3G	XLOC_028702	Q	SIPS	15.1607	28.6365	0.917518	1.88421	0.00155	0.012933	yes		GATA6	XLOC_012105	Q	SIPS	19.5235	3.29826	-2.56544	-8.30206	5e-05	0.000683699	yes														SETD8	XLOC_006030	Q	Q1201	26.2788	19.6467	-0.419614	-1.60567	0.00565	0.036726	yes
IDO1	XLOC_025706	Q	SIPS	0.592036	1.21937	1.04237	1.48727	0.01795	0.0885054	no		GATA6-AS1	XLOC_012286	Q	SIPS	1.9094	0.67795	-1.49387	-2.14166	0.001	0.00910716	yes														SF3B3	XLOC_009720	Q	Q1201	16.0797	13.2408	-0.280257	-1.13626	0.04765	0.183135	no
IFFO1	XLOC_006121	Q	SIPS	11.0405	16.6235	0.590419	2.23076	5e-05	0.000683699	yes		GATAD2B	XLOC_001990	Q	SIPS	6.84134	4.86724	-0.491176	-1.8252	0.0015	0.0125884	yes														SFPQ	XLOC_001536	Q	Q1201	62.4862	49.6725	-0.331091	-1.31357	0.0229	0.106784	no
IFI27	XLOC_007703	Q	SIPS	5.50212	16.2781	1.56487	3.06291	5e-05	0.000683699	yes		GBP1	XLOC_001755	Q	SIPS	3.77422	1.30379	-1.53347	-3.48516	5e-05	0.000683699	yes														SFXN2	XLOC_003098	Q	Q1201	1.02254	0.555083	-0.881375	-1.3678	0.021	0.0999149	no
IFI30	XLOC_012747	Q	SIPS	6.54647	30.1936	2.20545	6.56115	5e-05	0.000683699	yes		GBP2	XLOC_001756	Q	SIPS	5.55194	2.14198	-1.37405	-4.27702	5e-05	0.000683699	yes														SFXN4	XLOC_003623	Q	Q1201	7.05181	5.11907	-0.462112	-1.19371	0.04095	0.164039	no
IFI6	XLOC_001483	Q	SIPS	20.9068	78.5383	1.90943	6.47127	5e-05	0.000683699	yes		GBP4	XLOC_001758	Q	SIPS	0.913182	0.23196	-1.97703	-3.23518	5e-05	0.000683699	yes														SGMS2	XLOC_019586	Q	Q1201	8.70878	6.86725	-0.342739	-1.23248	0.03385	0.142925	no
IFITM10	XLOC_004614	Q	SIPS	0.643841	1.86042	1.53085	3.52413	5e-05	0.000683699	yes		GCOM1,MYZAP,POLR2M	XLOC_008544	Q	SIPS	18.3681	12.9833	-0.500541	-1.87702	0.0008	0.0075838	yes														SGPL1	XLOC_002928	Q	Q1201	12.4909	9.61831	-0.377019	-1.44936	0.01165	0.0641121	no
IFNAR1	XLOC_016858	Q	SIPS	11.332	14.4445	0.350126	1.35747	0.01905	0.0925897	no		GDAP1	XLOC_025785	Q	SIPS	0.953813	0.413813	-1.20473	-1.90445	0.00175	0.0142714	yes														SH2B3	XLOC_005963	Q	Q1201	14.5628	9.59822	-0.601447	-2.2873	5e-05	0.000683699	yes
IGF2BP3	XLOC_024918	Q	SIPS	0.270528	1.08058	1.99795	2.96094	5e-05	0.000683699	yes		GDAP2	XLOC_001871	Q	SIPS	4.51567	2.93381	-0.622164	-1.61215	0.00535	0.0351819	yes														SH2D2A	XLOC_002047	Q	Q1201	0.705871	0.290418	-1.28128	-1.20526	0.0213	0.100975	no
IGFBP2	XLOC_014928	Q	SIPS	1.34504	8.70918	2.69489	5.87816	5e-05	0.000683699	yes		GDF15	XLOC_012752	Q	SIPS	43.4018	15.3235	-1.50201	-5.31281	5e-05	0.000683699	yes														SH3BP2	XLOC_019306	Q	Q1201	5.8621	4.58874	-0.353319	-1.32776	0.0198	0.095539	no
IGFBP4	XLOC_010745	Q	SIPS	785.244	2060.08	1.39149	5.17535	5e-05	0.000683699	yes		GDF6	XLOC_026283	Q	SIPS	3.99086	2.29284	-0.799565	-2.39633	0.0001	0.00127649	yes														SH3BP5L	XLOC_002463	Q	Q1201	23.9346	19.2791	-0.312059	-1.22611	0.0319	0.136909	no
IGFBP6	XLOC_005704	Q	SIPS	423.229	557.58	0.397741	1.60305	0.0049	0.0327422	yes		GEM	XLOC_026273	Q	SIPS	1.06426	0.395645	-1.42757	-1.98947	0.0023	0.0178	yes														SHCBP1	XLOC_010109	Q	Q1201	6.47848	3.00086	-1.11028	-3.2812	5e-05	0.000683699	yes
IGIP	XLOC_020721	Q	SIPS	4.84592	8.57092	0.822679	2.43823	0.00015	0.00183005	yes		GEMIN2	XLOC_007516	Q	SIPS	4.51132	1.75346	-1.36334	-2.46072	5e-05	0.000683699	yes														SHOC2	XLOC_003120	Q	Q1201	27.9444	21.2324	-0.396293	-1.51454	0.00925	0.0541042	no
IGJ	XLOC_019930	Q	SIPS	1.41104	3.76038	1.41412	2.22092	0.00065	0.00640114	yes		GFRA1	XLOC_003607	Q	SIPS	3.01497	2.38682	-0.337053	-1.15513	0.0459	0.178156	no														SKA1	XLOC_012162	Q	Q1201	3.82631	1.61202	-1.24708	-2.85856	5e-05	0.000683699	yes
IKBIP	XLOC_006550	Q	SIPS	32.2003	48.13	0.579864	2.14635	0.0002	0.00234811	yes		GGACT	XLOC_007327	Q	SIPS	3.72633	2.15169	-0.792282	-1.64317	0.0061	0.0390707	yes														SKA2	XLOC_011649	Q	Q1201	11.3907	7.32694	-0.636573	-2.08922	0.0003	0.00332154	yes
IKBKB	XLOC_025714	Q	SIPS	7.0501	10.1436	0.524854	1.93456	0.00095	0.00873382	yes		GGCT	XLOC_024954	Q	SIPS	14.1647	8.47916	-0.740312	-2.06285	0.0005	0.00514644	yes														SKI	XLOC_000036	Q	Q1201	56.1848	45.2373	-0.312668	-1.28219	0.02515	0.114717	no
IKZF2	XLOC_015720	Q	SIPS	0.274942	0.633937	1.20521	2.16249	0.00125	0.0108394	yes		GGPS1	XLOC_001193	Q	SIPS	12.5702	8.42567	-0.57714	-1.97485	0.00075	0.00718803	yes														SKIL	XLOC_018361	Q	Q1201	21.0882	15.9261	-0.405046	-1.60502	0.00655	0.0414005	yes
IL11	XLOC_014074	Q	SIPS	8.76874	26.7049	1.60667	5.74072	5e-05	0.000683699	yes		GHITM	XLOC_002978	Q	SIPS	116.186	77.1204	-0.591247	-2.39653	5e-05	0.000683699	yes														SLBP	XLOC_019773	Q	Q1201	31.8397	24.4763	-0.379444	-1.42054	0.01295	0.0687876	no
IL13RA2	XLOC_028550	Q	SIPS	7.20673	75.2768	3.38479	10.6668	5e-05	0.000683699	yes		GIGYF1	XLOC_025191	Q	SIPS	7.04832	5.2009	-0.438518	-1.64953	0.00455	0.0309218	yes														SLC16A1	XLOC_001845	Q	Q1201	46.7836	35.9832	-0.378678	-1.52021	0.00795	0.0482493	yes
IL17D	XLOC_006862	Q	SIPS	1.1245	4.10088	1.86665	4.23405	5e-05	0.000683699	yes		GINS3	XLOC_009658	Q	SIPS	2.62053	0.803179	-1.70607	-3.15768	5e-05	0.000683699	yes														SLC16A7	XLOC_005802	Q	Q1201	3.19505	2.36988	-0.431024	-1.42239	0.01245	0.0670095	no
IL17RA	XLOC_017172	Q	SIPS	4.65296	8.22106	0.821177	3.14444	5e-05	0.000683699	yes		GJA1	XLOC_022121	Q	SIPS	149.417	83.6269	-0.837308	-3.44158	5e-05	0.000683699	yes														SLC19A2	XLOC_002139	Q	Q1201	4.09733	2.985	-0.456952	-1.21214	0.03685	0.152077	no
IL17RE	XLOC_017815	Q	SIPS	0.433244	1.09696	1.34026	2.02958	0.00055	0.00557148	yes		GLG1	XLOC_010237	Q	SIPS	59.1047	40.9262	-0.530248	-2.16198	0.00035	0.0037834	yes														SLC20A1	XLOC_014636	Q	Q1201	54.1907	42.8549	-0.338587	-1.35622	0.0203	0.0973376	no
IL33	XLOC_026574	Q	SIPS	22.9909	49.6424	1.11051	1.58671	0.0055	0.0359797	yes		GLI2	XLOC_014667	Q	SIPS	3.90083	2.89817	-0.428637	-1.5072	0.0092	0.0539022	no														SLC22A15	XLOC_000656	Q	Q1201	9.61749	7.24501	-0.408671	-1.43389	0.0136	0.0714177	no
IL6R	XLOC_000799	Q	SIPS	0.872336	1.71687	0.976821	1.91032	0.0016	0.013262	yes		GLIPR2	XLOC_026644	Q	SIPS	42.3119	31.3583	-0.432216	-1.68738	0.004	0.0278809	yes														SLC25A22	XLOC_004601	Q	Q1201	11.1954	8.02474	-0.480383	-1.69921	0.0031	0.0227062	yes
IL6ST	XLOC_021069	Q	SIPS	29.5383	39.1723	0.407245	1.6933	0.00375	0.0264479	yes		GLIS2	XLOC_009403	Q	SIPS	30.6388	12.3076	-1.31581	-5.15604	5e-05	0.000683699	yes														SLC25A24	XLOC_001804	Q	Q1201	18.7961	14.7918	-0.345638	-1.2785	0.0272	0.121707	no
IL7R	XLOC_020424	Q	SIPS	5.07188	8.69345	0.777408	2.72981	5e-05	0.000683699	yes		GLRX5	XLOC_007711	Q	SIPS	29.3444	17.9081	-0.712468	-2.46021	5e-05	0.000683699	yes														SLC25A33	XLOC_000075	Q	Q1201	8.10416	6.00632	-0.432181	-1.21859	0.0346	0.145283	no
IMPAD1	XLOC_026173	Q	SIPS	33.9029	53.979	0.670992	2.72236	5e-05	0.000683699	yes		GLT8D2	XLOC_006569	Q	SIPS	22.3372	14.1928	-0.654291	-2.31827	5e-05	0.000683699	yes														SLC30A7	XLOC_000578	Q	Q1201	13.1567	9.64862	-0.447398	-1.71498	0.00275	0.0206046	yes
INA	XLOC_003103	Q	SIPS	0.190942	1.61831	3.08327	4.20097	5e-05	0.000683699	yes		GLTSCR1L	XLOC_021929	Q	SIPS	4.00088	2.80085	-0.514453	-1.68223	0.00345	0.0247382	yes														SLC30A9	XLOC_019423	Q	Q1201	28.5744	21.7243	-0.395418	-1.51871	0.0081	0.0489481	yes
INE1,UBA1	XLOC_027830	Q	SIPS	85.2248	120.419	0.498723	1.99659	0.0003	0.00332154	yes		GMEB1	XLOC_000253	Q	SIPS	3.6565	2.21864	-0.720788	-2.0132	0.00065	0.00640114	yes														SLC35F2	XLOC_005192	Q	Q1201	9.52635	6.58088	-0.533642	-1.58888	0.0055	0.0359797	yes
INF2	XLOC_007856	Q	SIPS	23.9782	34.3607	0.519039	1.83266	0.0014	0.0118977	yes		GMNN	XLOC_021709	Q	SIPS	6.08749	2.78055	-1.13048	-2.42358	0.0001	0.00127649	yes														SLC36A4	XLOC_005146	Q	Q1201	3.49333	2.52058	-0.470848	-1.37282	0.01565	0.0796529	no
INHBA	XLOC_024985	Q	SIPS	38.4078	86.5451	1.17205	4.32722	5e-05	0.000683699	yes		GMPS	XLOC_018323	Q	SIPS	18.4899	13.2248	-0.483495	-1.73258	0.0029	0.0215059	yes														SLC38A1	XLOC_006285	Q	Q1201	60.375	44.0596	-0.454495	-1.82206	0.0021	0.0165434	yes
INO80B,INO80B-WBP1,WBP1	XLOC_014494	Q	SIPS	22.0952	28.9614	0.390399	1.31913	0.02005	0.0964535	no		GNA13	XLOC_011692	Q	SIPS	13.0107	7.59435	-0.776704	-2.90838	5e-05	0.000683699	yes														SLC41A1	XLOC_002289	Q	Q1201	21.3228	16.4872	-0.37105	-1.47014	0.01065	0.0600384	no
INPP4B	XLOC_020100	Q	SIPS	1.0591	2.7155	1.35838	3.44766	5e-05	0.000683699	yes		GNAI3	XLOC_000608	Q	SIPS	31.5303	24.5711	-0.359781	-1.42654	0.0141	0.0734732	no														SLC6A9	XLOC_001601	Q	Q1201	28.0913	19.3308	-0.539219	-2.05594	0.0002	0.00234811	yes
INPP5A	XLOC_003200	Q	SIPS	12.2269	15.6811	0.358977	1.32428	0.0236	0.109161	no		GOLGA1	XLOC_027419	Q	SIPS	5.46777	3.98222	-0.457379	-1.60492	0.0058	0.0375144	yes														SLC7A1	XLOC_007157	Q	Q1201	64.1941	45.1372	-0.508124	-2.06829	0.0003	0.00332154	yes
INSIG1	XLOC_024825	Q	SIPS	11.7638	29.9691	1.34912	4.97988	5e-05	0.000683699	yes		GOLGA8A	XLOC_008839	Q	SIPS	6.41596	4.05203	-0.663022	-2.15175	0.0003	0.00332154	yes														SLC7A5	XLOC_010291	Q	Q1201	111.484	72.1889	-0.626983	-2.53568	5e-05	0.000683699	yes
IPW,SNORD116-1,SNORD116-10,SNORD116-14,SNORD116-2,SNORD116-20,SNORD116-21,SNORD116-26,SNORD116-29,SNORD116-4	XLOC_008330	Q	SIPS	22.0546	66.5223	1.59276	7.07938	5e-05	0.000683699	yes		GOLM1	XLOC_027244	Q	SIPS	23.1716	18.0554	-0.359929	-1.21384	0.03485	0.146085	no														SLC7A6	XLOC_009698	Q	Q1201	16.8941	12.8369	-0.396228	-1.40667	0.015	0.0770576	no
IQCE	XLOC_024238	Q	SIPS	3.33927	4.58069	0.456031	1.26018	0.0274	0.122364	no		GOSR1	XLOC_010650	Q	SIPS	15.2087	10.6222	-0.517817	-1.97754	0.00075	0.00718803	yes														SLC9A1	XLOC_001476	Q	Q1201	22.6197	18.1082	-0.320938	-1.27526	0.02385	0.110057	no
IQSEC1	XLOC_018512	Q	SIPS	8.00284	10.3193	0.366763	1.4335	0.01375	0.0720726	no		GOT1	XLOC_003542	Q	SIPS	34.6179	11.9517	-1.5343	-5.68166	5e-05	0.000683699	yes														SLFN11	XLOC_011362	Q	Q1201	7.16535	5.47665	-0.387743	-1.38085	0.0187	0.091299	no
IRS1	XLOC_015778	Q	SIPS	4.28437	6.79495	0.665379	2.40916	5e-05	0.000683699	yes		GPAM	XLOC_003597	Q	SIPS	10.4473	4.73405	-1.14198	-4.20117	5e-05	0.000683699	yes														SLFN5	XLOC_010686	Q	Q1201	31.3801	23.712	-0.404233	-1.52228	0.00865	0.0515662	no
ISG15	XLOC_000011	Q	SIPS	13.1927	18.6963	0.503014	1.47901	0.00965	0.0557883	no		GPATCH2	XLOC_002323	Q	SIPS	4.46388	3.17283	-0.492527	-1.34772	0.0192	0.0931696	no														SMARCD1	XLOC_005675	Q	Q1201	16.7612	13.2191	-0.342504	-1.3037	0.023	0.107112	no
ISM1	XLOC_016102	Q	SIPS	0.151216	0.89092	2.55868	2.96598	0.0001	0.00127649	yes		GPBP1	XLOC_020470	Q	SIPS	11.3453	8.3923	-0.434956	-1.602	0.00675	0.042394	yes														SMC3	XLOC_003117	Q	Q1201	10.9937	8.40793	-0.386858	-1.44887	0.01425	0.0740661	no
ISOC2	XLOC_014078	Q	SIPS	18.8718	25.5091	0.43478	1.49819	0.0096	0.0555949	no		GPBP1L1	XLOC_001618	Q	SIPS	21.9738	16.4284	-0.419591	-1.6156	0.0053	0.034919	yes														SMC4	XLOC_018340	Q	Q1201	10.1312	6.72575	-0.591044	-1.73328	0.00305	0.022408	yes
ITGA2	XLOC_020455	Q	SIPS	8.48254	25.7527	1.60216	6.36587	5e-05	0.000683699	yes		GPC2	XLOC_025178	Q	SIPS	0.643867	0.314213	-1.03502	-1.40346	0.02	0.0962868	no														SMCHD1	XLOC_012044	Q	Q1201	6.91324	5.23802	-0.400339	-1.49989	0.00965	0.0557883	no
ITGA3	XLOC_010864	Q	SIPS	7.27859	11.6471	0.678237	2.60523	5e-05	0.000683699	yes		GPC6	XLOC_007040	Q	SIPS	23.0089	3.79645	-2.59947	-9.58311	5e-05	0.000683699	yes														SMURF2	XLOC_011688	Q	Q1201	46.2391	30.0962	-0.619531	-2.42915	5e-05	0.000683699	yes
ITGA7	XLOC_006400	Q	SIPS	0.857319	3.49816	2.02869	5.19552	5e-05	0.000683699	yes		GPCPD1	XLOC_016449	Q	SIPS	15.1052	7.89722	-0.93563	-3.51365	5e-05	0.000683699	yes														SMYD3	XLOC_002433	Q	Q1201	37.8312	20.8973	-0.856259	-2.54047	5e-05	0.000683699	yes
ITGB2	XLOC_017111	Q	SIPS	2.4179	5.6191	1.21659	3.40707	5e-05	0.000683699	yes		GPHN	XLOC_007596	Q	SIPS	1.75582	0.91905	-0.933928	-2.17544	0.00055	0.00557148	yes														SNAPC1	XLOC_007580	Q	Q1201	14.075	11.0731	-0.346072	-1.21418	0.03455	0.145144	no
ITGB3	XLOC_010832	Q	SIPS	2.51878	4.87093	0.951473	3.12937	5e-05	0.000683699	yes		GPNMB	XLOC_024294	Q	SIPS	26.8354	16.294	-0.719799	-2.75026	5e-05	0.000683699	yes														SNHG16	XLOC_011024	Q	Q1201	84.6962	62.3808	-0.441195	-1.74539	0.00295	0.0218045	yes
ITGB7	XLOC_006372	Q	SIPS	0.522291	0.945876	0.856797	1.33702	0.01755	0.0869615	no		GPR1	XLOC_015698	Q	SIPS	29.6418	8.80524	-1.7512	-5.93766	5e-05	0.000683699	yes														SNORD116-24	XLOC_008350	Q	Q1201	10.1281	0.798366	-3.66517	-2.44911	0.0029	0.0215059	yes
ITM2B	XLOC_006961	Q	SIPS	253.15	311.066	0.297228	1.20566	0.0374	0.153699	no		GPR107	XLOC_026931	Q	SIPS	24.8797	19.6715	-0.338866	-1.36606	0.01725	0.0858503	no														SNX29	XLOC_009432	Q	Q1201	9.73409	7.67631	-0.342634	-1.31035	0.0233	0.108102	no
ITPR1	XLOC_017797	Q	SIPS	0.539682	0.975452	0.853962	2.29519	5e-05	0.000683699	yes		GPR124	XLOC_025692	Q	SIPS	48.1926	18.191	-1.40559	-5.11313	5e-05	0.000683699	yes														SNX4	XLOC_018866	Q	Q1201	11.463	8.48138	-0.434618	-1.48348	0.0098	0.0564889	no
ITSN1	XLOC_016861	Q	SIPS	8.92286	12.9526	0.537663	2.07571	0.0003	0.00332154	yes		GPR126	XLOC_022179	Q	SIPS	4.61911	1.28466	-1.84623	-5.53374	5e-05	0.000683699	yes														SNX6	XLOC_007973	Q	Q1201	60.9496	45.6213	-0.41791	-1.65702	0.0039	0.0273215	yes
IVL	XLOC_000775	Q	SIPS	0.194369	0.952228	2.29251	2.32688	0.0003	0.00332154	yes		GPR133	XLOC_006058	Q	SIPS	55.4412	27.3956	-1.01701	-4.10021	5e-05	0.000683699	yes														SOCS4	XLOC_007551	Q	Q1201	5.17555	3.84765	-0.427736	-1.44269	0.0139	0.0726564	no
JADE2	XLOC_020687	Q	SIPS	4.82037	7.69903	0.675533	2.54018	5e-05	0.000683699	yes		GPR85	XLOC_025246	Q	SIPS	0.596954	0.324325	-0.88018	-1.18965	0.02935	0.128689	no														SOCS6	XLOC_012215	Q	Q1201	12.7285	9.40636	-0.436351	-1.65233	0.0046	0.0311558	yes
JAK1	XLOC_001694	Q	SIPS	62.8366	79.5564	0.340372	1.37843	0.01625	0.0820322	no		GPT2	XLOC_009587	Q	SIPS	11.0851	4.8024	-1.20679	-4.35711	5e-05	0.000683699	yes														SOS2	XLOC_008011	Q	Q1201	8.28616	6.30336	-0.394582	-1.40393	0.0165	0.0829603	no
JOSD2	XLOC_013968	Q	SIPS	18.1667	25.1676	0.470274	1.55111	0.00715	0.044417	yes		GPX7	XLOC_000420	Q	SIPS	13.6561	8.82333	-0.63015	-1.97426	0.0013	0.0112037	yes														SPAG5	XLOC_011319	Q	Q1201	3.57319	2.04322	-0.806372	-2.41896	5e-05	0.000683699	yes
JUP	XLOC_011478	Q	SIPS	2.58986	11.156	2.10687	6.93002	5e-05	0.000683699	yes		GRAMD3	XLOC_020652	Q	SIPS	74.799	53.1691	-0.492429	-1.92802	0.0007	0.00679396	yes														SPCS2	XLOC_004349	Q	Q1201	47.419	35.6501	-0.411559	-1.60939	0.0062	0.0395845	yes
KALRN	XLOC_018203	Q	SIPS	1.01992	1.97661	0.954575	1.86847	0.0009	0.00835003	yes		GRB10	XLOC_025024	Q	SIPS	15.1175	9.44734	-0.678235	-2.15704	0.00075	0.00718803	yes														SPEN	XLOC_000139	Q	Q1201	6.93061	5.50793	-0.331474	-1.29348	0.0257	0.116508	no
KAT2B	XLOC_017860	Q	SIPS	1.85249	2.79615	0.593971	1.68905	0.00395	0.0276121	yes		GRHL1	XLOC_014272	Q	SIPS	1.34804	0.680212	-0.986808	-1.61992	0.00665	0.0419002	yes														SPIRE1	XLOC_012270	Q	Q1201	12.8404	10.0365	-0.35543	-1.35271	0.0183	0.089784	no
KATNAL1	XLOC_007161	Q	SIPS	9.26171	11.8624	0.357041	1.36472	0.01875	0.0915098	no		GRPEL2	XLOC_020784	Q	SIPS	9.58105	5.45142	-0.813553	-2.50602	5e-05	0.000683699	yes														SPON1	XLOC_003959	Q	Q1201	12.5897	9.82503	-0.357712	-1.34775	0.01865	0.0911305	no
KCNAB2	XLOC_000055	Q	SIPS	2.02263	3.59279	0.828871	1.59492	0.0057	0.0369794	yes		GRTP1	XLOC_007361	Q	SIPS	1.02768	0.463736	-1.14801	-1.628	0.00365	0.0258999	yes														SPSB1	XLOC_000074	Q	Q1201	6.63832	4.61901	-0.523233	-1.73979	0.0017	0.0139446	yes
KCNC3	XLOC_013964	Q	SIPS	0.206575	0.673197	1.70436	1.65862	0.00305	0.022408	yes		GSDMD	XLOC_025936	Q	SIPS	7.83271	4.60711	-0.765649	-2.13099	0.00075	0.00718803	yes														SPTLC2	XLOC_008139	Q	Q1201	15.2017	12.2288	-0.313946	-1.24734	0.03	0.130765	no
KCNC4	XLOC_000620	Q	SIPS	7.96238	11.3717	0.514173	1.75868	0.00255	0.0193621	yes		GSE1	XLOC_009785	Q	SIPS	16.0126	9.5779	-0.741427	-2.64951	5e-05	0.000683699	yes														SRGAP1	XLOC_005807	Q	Q1201	10.7974	8.0986	-0.414933	-1.61239	0.0052	0.0343516	yes
KCND2	XLOC_024651	Q	SIPS	2.52094	5.91858	1.23129	3.48712	5e-05	0.000683699	yes		GSK3B	XLOC_018839	Q	SIPS	18.7347	15.1218	-0.309088	-1.22271	0.03395	0.143199	no														SRGAP2D	XLOC_000678	Q	Q1201	3.35726	2.31496	-0.5363	-1.13671	0.04445	0.174101	no
KCNIP3	XLOC_014556	Q	SIPS	0.47779	1.3689	1.51857	2.69313	0.00015	0.00183005	yes		GTF2E1	XLOC_018184	Q	SIPS	5.08615	2.49702	-1.02637	-2.96465	5e-05	0.000683699	yes														SRM	XLOC_001348	Q	Q1201	116.36	86.733	-0.423938	-1.71363	0.00315	0.0229919	yes
KCNJ12,KCNJ18	XLOC_010610	Q	SIPS	0.204887	0.69088	1.75361	2.30344	0.00025	0.00284633	yes		GTF2H2B	XLOC_020504	Q	SIPS	3.40578	2.12272	-0.682069	-1.78553	0.0027	0.020293	yes														SRSF1	XLOC_011634	Q	Q1201	52.9601	40.355	-0.39216	-1.48632	0.00805	0.0486991	yes
KCNJ15	XLOC_016885	Q	SIPS	0.325712	0.948176	1.54156	1.95684	0.0004	0.00424679	yes		GTF2H3	XLOC_006035	Q	SIPS	15.2617	9.65579	-0.66045	-1.53352	0.0086	0.0513234	no														SRSF10	XLOC_001450	Q	Q1201	36.5236	27.2908	-0.420415	-1.57606	0.0061	0.0390707	yes
KCNJ8	XLOC_006230	Q	SIPS	10.3121	15.9433	0.628605	2.2514	0.0003	0.00332154	yes		GTF3A	XLOC_006891	Q	SIPS	41.4126	29.1729	-0.505442	-1.65029	0.0044	0.0301068	yes														SSR3	XLOC_018985	Q	Q1201	111.876	82.5978	-0.43773	-1.73339	0.0031	0.0227062	yes
KCNK6	XLOC_012893	Q	SIPS	15.221	28.5058	0.905193	2.7913	5e-05	0.000683699	yes		GTPBP2	XLOC_022574	Q	SIPS	35.4454	12.9379	-1.45399	-3.56414	5e-05	0.000683699	yes														SST	XLOC_019075	Q	Q1201	3.81022	1.26647	-1.58906	-2.01429	0.00275	0.0206046	yes
KCNN4	XLOC_013829	Q	SIPS	1.4476	2.97181	1.03767	2.41369	5e-05	0.000683699	yes		GTPBP8	XLOC_018159	Q	SIPS	8.76385	5.81057	-0.592885	-1.58268	0.00665	0.0419002	yes														SSTR1	XLOC_007515	Q	Q1201	27.4086	20.1619	-0.442996	-1.75223	0.0022	0.0171645	yes
KCNQ3	XLOC_026374	Q	SIPS	0.27041	0.901898	1.73781	3.76762	5e-05	0.000683699	yes		GTSE1	XLOC_017420	Q	SIPS	2.79347	0.64757	-2.10895	-4.30344	5e-05	0.000683699	yes														SSX2IP	XLOC_001737	Q	Q1201	3.91027	3.02638	-0.369675	-1.15186	0.0464	0.179652	no
KCNS3	XLOC_014296	Q	SIPS	1.13389	1.90542	0.748826	1.46202	0.01245	0.0670095	no		GUF1	XLOC_019427	Q	SIPS	9.37628	5.42912	-0.788297	-2.70781	5e-05	0.000683699	yes														STAG1	XLOC_018921	Q	Q1201	13.2724	10.1646	-0.38487	-1.49343	0.00985	0.0567458	no
KCTD10	XLOC_006594	Q	SIPS	43.4815	59.6799	0.456843	1.84267	0.0014	0.0118977	yes		GUSB	XLOC_025051	Q	SIPS	8.84993	5.66769	-0.642906	-2.08904	0.00035	0.0037834	yes														STC1	XLOC_026080	Q	Q1201	19.5552	15.8705	-0.301205	-1.15872	0.0471	0.181652	no
KCTD12	XLOC_007276	Q	SIPS	18.7953	31.1646	0.729534	2.8898	5e-05	0.000683699	yes		GXYLT2	XLOC_018079	Q	SIPS	6.68017	1.69945	-1.97482	-4.38297	5e-05	0.000683699	yes														STIL	XLOC_001633	Q	Q1201	3.85317	2.27898	-0.757656	-1.71848	0.0025	0.0190516	yes
KCTD4	XLOC_007212	Q	SIPS	0.644699	3.85548	2.58021	2.5542	0.00095	0.00873382	yes		GYPC	XLOC_014672	Q	SIPS	16.7009	9.07327	-0.880228	-2.8999	5e-05	0.000683699	yes														STK24	XLOC_007313	Q	Q1201	26.3049	19.6061	-0.42403	-1.67128	0.0035	0.02503	yes
KCTD9	XLOC_026084	Q	SIPS	22.6729	28.003	0.304608	1.19421	0.04175	0.166365	no		H1FX	XLOC_018893	Q	SIPS	65.966	27.4322	-1.26585	-4.8934	5e-05	0.000683699	yes														STK32B	XLOC_019322	Q	Q1201	9.09377	7.27906	-0.321125	-1.14441	0.04775	0.183451	no
KDELR1	XLOC_013902	Q	SIPS	141.153	205.737	0.543538	1.99054	0.00035	0.0037834	yes		H2AFX	XLOC_005253	Q	SIPS	36.5894	15.1365	-1.2734	-4.56953	5e-05	0.000683699	yes														STRA6	XLOC_009049	Q	Q1201	0.580599	0.332132	-0.805786	-1.03415	0.0322	0.137908	no
KDELR2	XLOC_024879	Q	SIPS	206.487	257.934	0.320953	1.31911	0.023	0.107112	no		H2AFZ	XLOC_020013	Q	SIPS	130.64	63.803	-1.0339	-3.97505	5e-05	0.000683699	yes														STXBP3	XLOC_000596	Q	Q1201	15.0523	10.7915	-0.480084	-1.67586	0.00425	0.0292721	yes
KDELR3	XLOC_017348	Q	SIPS	56.1183	115.499	1.04133	1.91352	0.0027	0.020293	yes		H3F3A	XLOC_001151	Q	SIPS	139.659	102.669	-0.443917	-1.73352	0.0029	0.0215059	yes														STXBP4	XLOC_010887	Q	Q1201	1.44712	0.884265	-0.710629	-1.6219	0.0067	0.0421588	yes
KIAA0930	XLOC_017686	Q	SIPS	7.99074	12.5428	0.650457	2.49505	5e-05	0.000683699	yes		H3F3B	XLOC_011746	Q	SIPS	119.438	59.8238	-0.997472	-4.02439	5e-05	0.000683699	yes														STXBP6	XLOC_007957	Q	Q1201	1.13398	0.443716	-1.35368	-1.80872	0.00535	0.0351819	yes
KIAA1161	XLOC_027122	Q	SIPS	0.501767	1.36891	1.44794	3.33513	5e-05	0.000683699	yes		H6PD	XLOC_000073	Q	SIPS	17.7268	11.8834	-0.576988	-2.30747	5e-05	0.000683699	yes														SUPT16H	XLOC_007905	Q	Q1201	24.4177	19.0851	-0.355477	-1.41604	0.0139	0.0726564	no
KIAA1217	XLOC_002797	Q	SIPS	2.14319	7.34651	1.7773	5.44855	5e-05	0.000683699	yes		HAPLN1	XLOC_021152	Q	SIPS	37.2323	3.53407	-3.39715	-11.7086	5e-05	0.000683699	yes														SUZ12	XLOC_010665	Q	Q1201	8.69628	6.29137	-0.467026	-1.63509	0.0055	0.0359797	yes
KIAA1549	XLOC_025322	Q	SIPS	1.23643	1.76062	0.509903	1.69704	0.0033	0.0238572	yes		HARBI1	XLOC_004826	Q	SIPS	2.5919	1.43662	-0.851333	-1.55923	0.00785	0.0477842	yes														SYNE1	XLOC_022846	Q	Q1201	11.3685	7.86904	-0.530781	-1.96152	0.00065	0.00640114	yes
KIF13A	XLOC_022328	Q	SIPS	10.8883	15.4976	0.509263	1.75441	0.00045	0.00470281	yes		HAUS1	XLOC_012153	Q	SIPS	7.40354	5.32488	-0.475467	-1.18555	0.0369	0.15225	no														SYNE3	XLOC_008192	Q	Q1201	2.07924	1.28812	-0.690795	-2.01073	0.00065	0.00640114	yes
KIF17	XLOC_001422	Q	SIPS	0.360905	0.633789	0.812385	1.18229	0.0387	0.157603	no		HAUS2	XLOC_008483	Q	SIPS	7.8296	4.88049	-0.681914	-2.26115	5e-05	0.000683699	yes														SYNJ2	XLOC_022224	Q	Q1201	17.3362	13.7338	-0.336054	-1.34397	0.0191	0.0927752	no
KIF1B	XLOC_000081	Q	SIPS	9.46611	11.8594	0.325192	1.25319	0.03	0.130765	no		HAUS8	XLOC_013602	Q	SIPS	2.03158	1.31145	-0.631442	-1.23805	0.03525	0.147322	no														SYT15	XLOC_003355	Q	Q1201	29.8578	19.6511	-0.603499	-1.84704	0.00135	0.0115637	yes
KIF1C	XLOC_010468	Q	SIPS	33.5108	55.9254	0.738878	2.99137	5e-05	0.000683699	yes		HAX1	XLOC_000796	Q	SIPS	56.1927	27.6304	-1.02412	-3.81104	5e-05	0.000683699	yes														TACC2	XLOC_003162	Q	Q1201	4.02065	2.6774	-0.586595	-1.8756	0.0009	0.00835003	yes
KIF3B	XLOC_016166	Q	SIPS	11.1538	16.7481	0.586463	2.33288	5e-05	0.000683699	yes		HCN3	XLOC_000816	Q	SIPS	1.99816	1.02358	-0.96505	-2.06659	0.00065	0.00640114	yes														TACC3	XLOC_019297	Q	Q1201	7.21125	3.92651	-0.877003	-1.66311	0.0057	0.0369794	yes
KIF3C	XLOC_015142	Q	SIPS	4.18279	9.53007	1.18802	4.42025	5e-05	0.000683699	yes		HDAC4	XLOC_015827	Q	SIPS	2.11401	1.61044	-0.392528	-1.27492	0.02805	0.124533	no														TAF13	XLOC_001810	Q	Q1201	83.7143	60.2414	-0.47472	-1.52137	0.00815	0.0491681	yes
KIFC2	XLOC_025960	Q	SIPS	2.29174	3.99602	0.802121	2.40757	5e-05	0.000683699	yes		HDAC6	XLOC_027857	Q	SIPS	4.24148	3.04211	-0.479496	-1.59084	0.00615	0.0393079	yes														TAF15	XLOC_010691	Q	Q1201	56.2615	43.6885	-0.364894	-1.43968	0.01295	0.0687876	no
KIT	XLOC_019449	Q	SIPS	0.148677	0.516053	1.79534	2.3715	0.00215	0.0168597	yes		HDDC2	XLOC_022767	Q	SIPS	20.3875	13.4327	-0.60194	-1.77082	0.00195	0.0155796	yes														TAF4B	XLOC_012118	Q	Q1201	1.02621	0.692227	-0.568002	-1.17615	0.04155	0.165772	no
KITLG	XLOC_006517	Q	SIPS	41.6121	63.0111	0.598603	2.42713	5e-05	0.000683699	yes		HDGF	XLOC_002046	Q	SIPS	62.5521	41.9484	-0.576444	-2.30179	5e-05	0.000683699	yes														TAF5L	XLOC_002382	Q	Q1201	6.65139	5.12336	-0.376567	-1.24704	0.03265	0.139327	no
KLF6	XLOC_003225	Q	SIPS	52.0828	64.0456	0.298294	1.20728	0.03445	0.144821	no		HDHD2	XLOC_012343	Q	SIPS	13.109	9.14982	-0.518738	-1.73836	0.00335	0.0241574	yes														TBC1D15	XLOC_005840	Q	Q1201	8.87083	6.64428	-0.416957	-1.48735	0.0106	0.0598929	no
KLHDC8B	XLOC_017985	Q	SIPS	4.59622	6.20368	0.432678	1.29765	0.02285	0.106646	no		HDHD3	XLOC_027366	Q	SIPS	3.27031	2.23567	-0.54872	-1.2072	0.03615	0.150043	no														TBC1D2B	XLOC_009083	Q	Q1201	17.2421	13.3208	-0.372253	-1.47871	0.01065	0.0600384	no
KLHL13	XLOC_028554	Q	SIPS	0.9365	2.91726	1.63926	3.45706	5e-05	0.000683699	yes		HECTD2	XLOC_003018	Q	SIPS	7.70523	5.6534	-0.44672	-1.31686	0.02455	0.112581	no														TBCCD1	XLOC_019068	Q	Q1201	5.87151	4.33037	-0.439241	-1.32536	0.0208	0.099184	no
KLHL2	XLOC_019705	Q	SIPS	12.6348	16.4623	0.38176	1.3632	0.02065	0.0986137	no		HEG1	XLOC_018863	Q	SIPS	131.376	82.5474	-0.670404	-2.69208	5e-05	0.000683699	yes														TBK1	XLOC_005809	Q	Q1201	10.0148	7.94369	-0.334252	-1.1508	0.04745	0.182649	no
KLHL21	XLOC_001327	Q	SIPS	15.7791	21.4226	0.441116	1.75167	0.0022	0.0171645	yes		HEIH	XLOC_021478	Q	SIPS	6.07622	3.93476	-0.626898	-1.39326	0.0172	0.0856921	no														TBX3	XLOC_006627	Q	Q1201	12.688	8.52093	-0.574377	-1.99216	0.0008	0.0075838	yes
KLHL9	XLOC_027080	Q	SIPS	12.714	16.4601	0.372555	1.43146	0.01585	0.0804142	no		HELLS	XLOC_003035	Q	SIPS	2.33683	0.721688	-1.6951	-3.19341	5e-05	0.000683699	yes														TCF19	XLOC_021810	Q	Q1201	8.78388	6.43962	-0.447884	-1.56874	0.0064	0.0406325	yes
KNDC1	XLOC_003203	Q	SIPS	0.243325	0.963844	1.98591	1.87841	0.00275	0.0206046	yes		HEPH	XLOC_027928	Q	SIPS	7.80031	2.72555	-1.51699	-5.09914	5e-05	0.000683699	yes														TCHP	XLOC_005952	Q	Q1201	5.82692	4.33493	-0.426725	-1.47272	0.01125	0.0625771	no
KRR1	XLOC_006495	Q	SIPS	24.5747	39.1195	0.670711	1.39394	0.01805	0.0888634	no		HERPUD1	XLOC_009638	Q	SIPS	123.308	66.6274	-0.888079	-3.55436	5e-05	0.000683699	yes														TEAD1	XLOC_003955	Q	Q1201	43.7318	34.7763	-0.330579	-1.3369	0.02055	0.0982758	no
KRT19	XLOC_011470	Q	SIPS	27.0611	73.5451	1.44241	5.60109	5e-05	0.000683699	yes		HES1	XLOC_018448	Q	SIPS	10.753	1.93597	-2.47361	-5.53897	5e-05	0.000683699	yes														TEAD4	XLOC_005478	Q	Q1201	6.43962	4.87026	-0.402977	-1.14234	0.0466	0.180218	no
KRT33B	XLOC_011460	Q	SIPS	0.274812	1.38964	2.3382	2.94367	0.0001	0.00127649	yes		HEXA	XLOC_009038	Q	SIPS	61.1976	42.0228	-0.542301	-2.16304	0.00015	0.00183005	yes														TEK	XLOC_026603	Q	Q1201	8.63167	5.81109	-0.570831	-2.06963	0.00025	0.00284633	yes
KRT34	XLOC_011461	Q	SIPS	30.4879	49.8886	0.710472	2.78253	5e-05	0.000683699	yes		HEY1	XLOC_026227	Q	SIPS	0.557731	0.159066	-1.80994	-1.67183	0.00855	0.0510963	no														TENM4	XLOC_005118	Q	Q1201	1.93524	1.30992	-0.563035	-1.81605	0.0007	0.00679396	yes
KRTAP1-1	XLOC_011442	Q	SIPS	2.33396	23.511	3.33249	6.3774	5e-05	0.000683699	yes		HIAT1	XLOC_000571	Q	SIPS	61.0571	36.4375	-0.744734	-2.95117	5e-05	0.000683699	yes														TFAM	XLOC_002889	Q	Q1201	5.14292	3.93932	-0.384641	-1.21776	0.03295	0.140169	no
KRTAP1-5	XLOC_011439	Q	SIPS	16.5357	90.254	2.44841	8.41512	5e-05	0.000683699	yes		HIC1	XLOC_010435	Q	SIPS	18.6125	12.0358	-0.628946	-1.59739	0.0072	0.044645	yes														TFDP1	XLOC_007100	Q	Q1201	53.1087	38.2646	-0.472939	-1.85308	0.0014	0.0118977	yes
KRTAP2-1	XLOC_011443	Q	SIPS	1.74873	11.5396	2.72222	4.36687	5e-05	0.000683699	yes		HIF1A	XLOC_007579	Q	SIPS	205.752	130.079	-0.661522	-2.45745	5e-05	0.000683699	yes														TGFB2	XLOC_001126	Q	Q1201	0.8011	0.524984	-0.609708	-1.16759	0.04395	0.17271	no
KRTAP2-3	XLOC_011445	Q	SIPS	5.99914	47.4906	2.98481	7.66171	5e-05	0.000683699	yes		HIF1AN	XLOC_003071	Q	SIPS	11.6761	8.29542	-0.493177	-1.91565	0.00105	0.00947266	yes														TGFBR3	XLOC_001767	Q	Q1201	6.87851	4.6052	-0.578832	-2.07577	0.0002	0.00234811	yes
KRTAP4-12	XLOC_011449	Q	SIPS	0.47438	2.13485	2.17002	2.19271	0.00285	0.0212036	yes		HIVEP1	XLOC_021678	Q	SIPS	4.60565	2.12652	-1.11491	-3.97344	5e-05	0.000683699	yes														TGIF1	XLOC_012048	Q	Q1201	45.1192	33.4526	-0.431623	-1.62159	0.00515	0.0340739	yes
KRTAP4-9	XLOC_010748	Q	SIPS	0.365096	2.934	3.00652	2.80045	0.00055	0.00557148	yes		HJURP	XLOC_015811	Q	SIPS	3.35697	0.759817	-2.14343	-4.58651	5e-05	0.000683699	yes														THAP9-AS1	XLOC_019972	Q	Q1201	15.7846	11.7064	-0.431222	-1.43687	0.01315	0.0696141	no
L1CAM	XLOC_028704	Q	SIPS	0.0277813	2.12126	6.25466	4.44911	0.0001	0.00127649	yes		HLA-B,HLA-C	XLOC_022433	Q	SIPS	110.035	78.6048	-0.485278	-1.95793	0.00075	0.00718803	yes														THBD	XLOC_016498	Q	Q1201	20.9077	16.7082	-0.323482	-1.25996	0.02815	0.124895	no
LACTB	XLOC_008566	Q	SIPS	10.4786	14.3251	0.451106	1.53819	0.00755	0.046357	yes		HLCS	XLOC_017051	Q	SIPS	9.16038	6.75746	-0.438927	-1.54845	0.0076	0.0466153	yes														TIAL1	XLOC_003626	Q	Q1201	27.365	20.3876	-0.424641	-1.61914	0.0057	0.0369794	yes
LAIR1	XLOC_014050	Q	SIPS	0.137276	0.586981	2.09623	1.93904	0.0001	0.00127649	yes		HLTF	XLOC_018953	Q	SIPS	8.2752	5.40917	-0.613385	-2.1028	0.0004	0.00424679	yes														TIAM1	XLOC_017017	Q	Q1201	2.14755	1.61265	-0.413258	-1.30169	0.02235	0.104885	no
LAMA3	XLOC_012110	Q	SIPS	0.902367	1.88672	1.06409	2.8636	5e-05	0.000683699	yes		HLX	XLOC_001135	Q	SIPS	10.7968	6.53388	-0.724595	-2.40419	5e-05	0.000683699	yes														TIMELESS	XLOC_006414	Q	Q1201	3.91276	2.59986	-0.589749	-1.98572	0.00055	0.00557148	yes
LAMC2	XLOC_000990	Q	SIPS	0.901381	1.2846	0.511113	1.28342	0.02885	0.127107	no		HMCN1	XLOC_000997	Q	SIPS	1.84203	0.98897	-0.897294	-1.22917	0.03785	0.155115	no														TIMM21	XLOC_012217	Q	Q1201	12.7354	9.98086	-0.351613	-1.12161	0.0475	0.182752	no
LAMTOR4	XLOC_024568	Q	SIPS	22.2857	32.759	0.555775	1.77445	0.00235	0.018114	yes		HMG20A	XLOC_008654	Q	SIPS	7.68334	5.11358	-0.587399	-2.00483	0.0006	0.00599089	yes														TIPARP	XLOC_018325	Q	Q1201	11.635	7.79735	-0.577413	-2.04073	0.00065	0.00640114	yes
LAP3	XLOC_019379	Q	SIPS	20.3436	27.7619	0.44853	1.70497	0.00265	0.0199955	yes		HMGB1	XLOC_007163	Q	SIPS	80.2391	55.6692	-0.527426	-2.11797	0.0003	0.00332154	yes														TIPRL	XLOC_000922	Q	Q1201	24.4795	19.1986	-0.350568	-1.13652	0.0482	0.18466	no
LAPTM4A	XLOC_015121	Q	SIPS	247.266	340.329	0.460865	1.87436	0.0011	0.00979227	yes		HMGB2	XLOC_020158	Q	SIPS	23.1966	8.26399	-1.489	-4.97473	5e-05	0.000683699	yes														TJP1	XLOC_008817	Q	Q1201	26.3747	19.9179	-0.405089	-1.62408	0.0048	0.0321906	yes
LAPTM4B	XLOC_025838	Q	SIPS	20.119	33.2215	0.723559	2.71324	5e-05	0.000683699	yes		HMGB3	XLOC_028172	Q	SIPS	5.79914	3.81982	-0.602334	-1.93505	0.00065	0.00640114	yes														TK1	XLOC_011776	Q	Q1201	17.9625	10.1835	-0.818759	-2.76209	5e-05	0.000683699	yes
LAPTM5	XLOC_001498	Q	SIPS	0.256199	8.39568	5.03431	5.21732	0.03575	0.14883	no		HMGN2	XLOC_000224	Q	SIPS	118.07	58.8035	-1.00567	-3.98637	5e-05	0.000683699	yes														TLDC1	XLOC_010271	Q	Q1201	8.0749	6.33353	-0.350436	-1.28813	0.02605	0.117749	no
LARGE	XLOC_017585	Q	SIPS	3.9475	5.25001	0.411379	1.39288	0.01635	0.0823955	no		HMMR	XLOC_020834	Q	SIPS	1.58583	0.311015	-2.35019	-3.45724	5e-05	0.000683699	yes														TM4SF1	XLOC_018956	Q	Q1201	39.5495	25.7919	-0.616743	-2.24582	0.0001	0.00127649	yes
LAT2	XLOC_024465	Q	SIPS	0.297661	1.83752	2.62602	3.51209	5e-05	0.000683699	yes		HNMT	XLOC_014720	Q	SIPS	3.84817	1.41099	-1.44746	-2.37826	0.0002	0.00234811	yes														TMBIM6	XLOC_005668	Q	Q1201	273.739	218.632	-0.324293	-1.31755	0.0214	0.101372	no
LAYN	XLOC_004456	Q	SIPS	9.84881	15.6156	0.66497	2.38887	0.0001	0.00127649	yes		HNRNPA0	XLOC_021277	Q	SIPS	77.7373	45.1828	-0.782832	-3.12041	5e-05	0.000683699	yes														TMCO1	XLOC_002120	Q	Q1201	19.8296	16.0082	-0.308846	-1.19251	0.04205	0.167256	no
LCE2A	XLOC_000764	Q	SIPS	0.615417	6.80639	3.46725	3.06467	0.00075	0.00718803	yes		HNRNPA1,HNRNPA1P10	XLOC_005728	Q	SIPS	231.361	125.834	-0.878626	-3.47442	5e-05	0.000683699	yes														TMED2	XLOC_006033	Q	Q1201	199.464	162.228	-0.298112	-1.20425	0.0359	0.149289	no
LCE2B	XLOC_000763	Q	SIPS	0	0.633404	Inf	NA	5e-05	0.000683699	yes		HNRNPA1L2	XLOC_006987	Q	SIPS	3.60517	1.9763	-0.867264	-1.53747	0.0119	0.0652095	no														TMED5	XLOC_001773	Q	Q1201	11.078	8.52621	-0.377716	-1.39949	0.01455	0.0752264	no
LCE3D	XLOC_001965	Q	SIPS	0.371837	8.37261	4.49294	3.83863	0.001	0.00910716	yes		HNRNPA3,MIR4444-2	XLOC_014812	Q	SIPS	30.515	22.6864	-0.427693	-1.70885	0.003	0.0220994	yes														TMEM106C	XLOC_005647	Q	Q1201	21.6551	17.0616	-0.343959	-1.19981	0.03745	0.153884	no
LDHD	XLOC_010242	Q	SIPS	0.363624	0.998483	1.45729	2.08276	0.0016	0.013262	yes		HNRNPD	XLOC_019965	Q	SIPS	66.3636	34.7278	-0.9343	-3.6037	5e-05	0.000683699	yes														TMEM109	XLOC_004159	Q	Q1201	50.858	40.4056	-0.331919	-1.31398	0.02115	0.100446	no
LDLR	XLOC_012639	Q	SIPS	4.31343	14.7115	1.77003	6.06255	5e-05	0.000683699	yes		HNRNPDL	XLOC_019966	Q	SIPS	46.5727	23.1263	-1.00995	-3.62309	5e-05	0.000683699	yes														TMEM128	XLOC_019788	Q	Q1201	28.686	22.4286	-0.355008	-1.16104	0.043	0.169971	no
LDOC1	XLOC_028648	Q	SIPS	14.4761	24.409	0.753738	2.668	5e-05	0.000683699	yes		HNRNPF	XLOC_003340	Q	SIPS	61.4398	33.103	-0.892213	-3.53948	5e-05	0.000683699	yes														TMEM167B	XLOC_000599	Q	Q1201	35.2017	28.5391	-0.302704	-1.17353	0.043	0.169971	no
LENG8	XLOC_013241	Q	SIPS	44.981	58.3005	0.374195	1.26897	0.02855	0.126158	no		HNRNPH2,RPL36A,RPL36A-HNRNPH2	XLOC_028007	Q	SIPS	210.569	142.504	-0.563287	-1.81053	0.00235	0.018114	yes														TMEM171	XLOC_020519	Q	Q1201	2.15283	0.941605	-1.19304	-1.83368	0.00345	0.0247382	yes
LEP	XLOC_024671	Q	SIPS	0.252874	0.682606	1.43264	2.06011	0.00185	0.0149162	yes		HNRNPR	XLOC_001439	Q	SIPS	36.6453	21.3998	-0.776032	-3.0254	5e-05	0.000683699	yes														TMEM19	XLOC_005838	Q	Q1201	7.7943	5.61519	-0.473086	-1.60068	0.0054	0.0354586	yes
LEPREL1	XLOC_019081	Q	SIPS	5.60657	18.5639	1.72731	6.12093	5e-05	0.000683699	yes		HNRNPU	XLOC_002431	Q	SIPS	53.5688	36.2107	-0.564975	-2.27401	0.0001	0.00127649	yes														TMEM194A	XLOC_006429	Q	Q1201	5.8172	3.38821	-0.7798	-2.52658	0.0001	0.00127649	yes
LGALS1	XLOC_017335	Q	SIPS	1362.59	2425.38	0.83186	3.2144	5e-05	0.000683699	yes		HNRNPU-AS1	XLOC_002430	Q	SIPS	8.72664	5.14213	-0.763059	-2.18744	0.00035	0.0037834	yes														TMEM201	XLOC_000076	Q	Q1201	5.11712	4.03456	-0.342922	-1.15889	0.04755	0.182892	no
LGALS12	XLOC_004198	Q	SIPS	0	0.694404	Inf	NA	0.00045	0.00470281	yes		HNRNPUL1	XLOC_012941	Q	SIPS	47.9373	39.2272	-0.289294	-1.13712	0.04875	0.186206	no														TMEM218	XLOC_005295	Q	Q1201	3.88631	2.78987	-0.478205	-1.35119	0.0181	0.0890303	no
LGALS9	XLOC_010617	Q	SIPS	0.370465	1.23401	1.73595	2.09558	0.0008	0.0075838	yes		HOMER2	XLOC_009115	Q	SIPS	2.91979	1.51814	-0.943558	-2.26351	0.0003	0.00332154	yes														TMEM39B	XLOC_000266	Q	Q1201	7.80252	5.82807	-0.420923	-1.26041	0.02955	0.129349	no
LGI2	XLOC_019841	Q	SIPS	0.445859	1.40092	1.65171	3.47104	5e-05	0.000683699	yes		HOXB9	XLOC_011583	Q	SIPS	2.78997	1.49427	-0.900811	-2.14327	0.00085	0.0079766	yes														TMEM41A	XLOC_019060	Q	Q1201	9.23547	7.11237	-0.376855	-1.24657	0.0293	0.128542	no
LHFP	XLOC_007189	Q	SIPS	30.5013	39.8439	0.385487	1.51206	0.0078	0.0475259	yes		HOXD9	XLOC_014804	Q	SIPS	2.45584	1.35578	-0.857095	-1.7083	0.0046	0.0311558	yes														TMOD3	XLOC_008533	Q	Q1201	20.5346	14.8876	-0.463947	-1.78613	0.00165	0.0136081	yes
LHFPL2	XLOC_021129	Q	SIPS	8.52095	11.8232	0.472531	1.77479	0.0018	0.0146057	yes		HP1BP3	XLOC_001424	Q	SIPS	49.4583	35.9174	-0.461531	-1.62655	0.0049	0.0327422	yes														TMPO	XLOC_005896	Q	Q1201	20.6541	15.0024	-0.461235	-1.70301	0.0025	0.0190516	yes
LIF	XLOC_017556	Q	SIPS	3.97852	7.69311	0.951335	3.17423	5e-05	0.000683699	yes		HRH4,IMPACT	XLOC_012114	Q	SIPS	15.4101	9.15917	-0.750583	-2.7227	5e-05	0.000683699	yes														TMX1	XLOC_007537	Q	Q1201	16.8256	12.3895	-0.44154	-1.59267	0.00695	0.0434038	yes
LIMK1	XLOC_024462	Q	SIPS	23.243	31.8168	0.452992	1.82382	0.0015	0.0125884	yes		HS3ST3A1	XLOC_011250	Q	SIPS	15.8261	9.17742	-0.78615	-2.74054	5e-05	0.000683699	yes														TMX3	XLOC_012396	Q	Q1201	41.1259	32.7945	-0.326591	-1.31012	0.023	0.107112	no
LIMK2	XLOC_017301	Q	SIPS	8.02421	12.7002	0.662417	2.43764	0.0001	0.00127649	yes		HSPA12A	XLOC_003609	Q	SIPS	5.59856	4.05849	-0.464113	-1.64486	0.00475	0.0319327	yes														TNFAIP3	XLOC_022167	Q	Q1201	2.14036	1.53394	-0.480616	-1.32638	0.0207	0.0987923	no
LIN7B	XLOC_013079	Q	SIPS	3.55566	6.60483	0.893401	1.72751	0.0032	0.0232756	yes		HSPA13	XLOC_016960	Q	SIPS	30.1346	16.8299	-0.840393	-3.27932	5e-05	0.000683699	yes														TNFAIP6	XLOC_014738	Q	Q1201	16.5381	12.0379	-0.458208	-1.45413	0.0134	0.0705999	no
LINC00152	XLOC_014538	Q	SIPS	61.9404	96.4882	0.639471	1.90077	0.00085	0.0079766	yes		HSPA14	XLOC_002768	Q	SIPS	10.682	7.24869	-0.559392	-1.66187	0.00455	0.0309218	yes														TNXB	XLOC_022463	Q	Q1201	8.01263	5.64134	-0.506238	-2.00515	0.00045	0.00470281	yes
LINC00472	XLOC_022642	Q	SIPS	0.406837	1.05483	1.37449	1.92196	0.00255	0.0193621	yes		HSPA2	XLOC_007588	Q	SIPS	6.02221	4.30859	-0.483078	-1.61564	0.00495	0.0330013	yes														TOB1	XLOC_011615	Q	Q1201	30.2761	23.2416	-0.381466	-1.41467	0.013	0.0690064	no
LINC00595,LINC00856	XLOC_002959	Q	SIPS	7.76217	18.8898	1.28308	3.0772	5e-05	0.000683699	yes		HSPA9	XLOC_021285	Q	SIPS	107.277	68.9743	-0.637205	-2.61779	5e-05	0.000683699	yes														TOP2A	XLOC_011420	Q	Q1201	12.9582	5.79737	-1.16039	-4.1926	5e-05	0.000683699	yes
LINC00599	XLOC_026018	Q	SIPS	0.165604	0.497374	1.5866	1.67623	0.01015	0.0580299	no		HTRA1	XLOC_003167	Q	SIPS	224.871	167.201	-0.427513	-1.73797	0.0025	0.0190516	yes														TOPBP1	XLOC_018911	Q	Q1201	7.2133	5.40787	-0.415601	-1.48204	0.00825	0.049679	yes
LINC00702	XLOC_003226	Q	SIPS	5.78149	10.0218	0.793628	1.63146	0.00445	0.0303672	yes		HTRA3	XLOC_019340	Q	SIPS	27.6242	11.3779	-1.2797	-4.3411	5e-05	0.000683699	yes														TP53	XLOC_011203	Q	Q1201	28.494	22.8264	-0.319953	-1.1822	0.0377	0.154668	no
LINC00886	XLOC_018987	Q	SIPS	0.932502	1.81398	0.959978	1.85942	0.00205	0.0162229	yes		HYOU1	XLOC_005252	Q	SIPS	51.3359	25.1111	-1.03165	-4.13685	5e-05	0.000683699	yes														TPX2	XLOC_016158	Q	Q1201	7.90249	5.34882	-0.563086	-1.98418	0.0007	0.00679396	yes
LINC00960	XLOC_018085	Q	SIPS	8.83713	14.5852	0.722859	1.65684	0.00405	0.0281501	yes		IARS	XLOC_027269	Q	SIPS	102.305	48.3382	-1.08164	-4.42162	5e-05	0.000683699	yes														TRAPPC6B	XLOC_007990	Q	Q1201	12.7903	9.44846	-0.436893	-1.53555	0.0096	0.0555949	no
LINC01021	XLOC_020407	Q	SIPS	0.338224	1.49923	2.14817	1.99261	0.0066	0.0416382	yes		IBTK	XLOC_022665	Q	SIPS	17.7466	13.4538	-0.399522	-1.58572	0.0072	0.044645	yes														TRIB1	XLOC_025897	Q	Q1201	4.74845	3.46413	-0.454961	-1.19688	0.0382	0.156168	no
LINC01111	XLOC_025792	Q	SIPS	0.909808	2.07216	1.1875	1.82431	0.00525	0.0346381	yes		ID3	XLOC_001444	Q	SIPS	381.341	269.161	-0.50261	-2.05004	0.0004	0.00424679	yes														TRIP13	XLOC_020366	Q	Q1201	6.01838	4.28316	-0.490702	-1.39523	0.0164	0.0825678	no
LINC01272	XLOC_016297	Q	SIPS	0.0738409	0.714262	3.27396	2.45234	0.00925	0.0541042	no		ID4	XLOC_021697	Q	SIPS	18.9724	3.63133	-2.38533	-7.76687	5e-05	0.000683699	yes														TRNP1	XLOC_000232	Q	Q1201	64.8788	50.2586	-0.368376	-1.43805	0.0129	0.068584	no
LINC01305,SP9	XLOC_014798	Q	SIPS	6.22951	9.89833	0.668067	1.61143	0.0073	0.0451401	yes		IDE	XLOC_003508	Q	SIPS	12.3401	8.89879	-0.471673	-1.76429	0.00215	0.0168597	yes														TRPM7	XLOC_008930	Q	Q1201	9.13779	6.94208	-0.396479	-1.5472	0.00915	0.0536929	no
LINC01352	XLOC_001134	Q	SIPS	1.06384	2.20186	1.04945	2.08569	0.0001	0.00127649	yes		IER2	XLOC_012676	Q	SIPS	59.3542	42.7028	-0.475018	-1.88686	0.00115	0.0101367	yes														TSEN15	XLOC_000993	Q	Q1201	38.5817	27.2484	-0.501743	-1.62425	0.0038	0.0267464	yes
LINC-PINT	XLOC_025300	Q	SIPS	9.38298	20.8996	1.15536	2.20764	5e-05	0.000683699	yes		IFI16	XLOC_000857	Q	SIPS	28.8436	6.86464	-2.07099	-7.50838	5e-05	0.000683699	yes														TTC13	XLOC_002386	Q	Q1201	5.737	4.01877	-0.513541	-1.62268	0.00485	0.0324842	yes
LIPG	XLOC_012160	Q	SIPS	0.151418	0.611115	2.01291	2.49165	0.00055	0.00557148	yes		IFI35	XLOC_010786	Q	SIPS	13.1613	6.57327	-1.00162	-1.77559	0.00165	0.0136081	yes														TTF2	XLOC_000664	Q	Q1201	2.72519	1.99133	-0.452627	-1.36419	0.0188	0.091654	no
LMF2	XLOC_017712	Q	SIPS	46.9428	69.6883	0.570014	2.29015	5e-05	0.000683699	yes		IFI44	XLOC_000513	Q	SIPS	1.57992	0.386741	-2.03042	-2.17299	0.0011	0.00979227	yes														TTK	XLOC_022028	Q	Q1201	2.07357	0.909652	-1.18873	-2.29852	0.0002	0.00234811	yes
LMOD1	XLOC_002248	Q	SIPS	1.9338	2.99013	0.628769	1.98527	0.0009	0.00835003	yes		IFIT1	XLOC_003011	Q	SIPS	4.60885	2.12479	-1.11709	-3.32161	5e-05	0.000683699	yes														TUBA1B	XLOC_006318	Q	Q1201	285.484	230.004	-0.311749	-1.24303	0.0317	0.136244	no
LNPEP	XLOC_020586	Q	SIPS	2.75541	4.36656	0.664229	2.04983	0.0006	0.00599089	yes		IFIT2	XLOC_003008	Q	SIPS	3.66808	1.46059	-1.32847	-3.41843	5e-05	0.000683699	yes														TUBA1C	XLOC_005660	Q	Q1201	95.5187	72.7115	-0.393599	-1.55226	0.0065	0.0411535	yes
LOC100130872,SPON2	XLOC_019768	Q	SIPS	13.7865	21.578	0.64631	1.98392	0.00125	0.0108394	yes		IFIT3	XLOC_003009	Q	SIPS	6.19225	3.56823	-0.795254	-2.41858	5e-05	0.000683699	yes														TUBGCP3	XLOC_007357	Q	Q1201	8.01918	6.2183	-0.366936	-1.24753	0.02945	0.129044	no
LOC100288181	XLOC_026398	Q	SIPS	0.320927	0.743342	1.21178	1.66698	0.00795	0.0482493	yes		IFITM1	XLOC_003832	Q	SIPS	36.1022	26.306	-0.456695	-1.49896	0.01	0.057364	no														TUBGCP5	XLOC_008315	Q	Q1201	5.41904	4.18903	-0.371422	-1.22266	0.03265	0.139327	no
LOC100506076,LOC100506123	XLOC_015400	Q	SIPS	3.7781	6.62458	0.810169	2.42876	5e-05	0.000683699	yes		IFITM3	XLOC_004587	Q	SIPS	448.424	290.212	-0.627758	-2.49709	5e-05	0.000683699	yes														TULP3	XLOC_005477	Q	Q1201	17.2749	14.0479	-0.298322	-1.127	0.0494	0.18804	no
LOC101927450	XLOC_026709	Q	SIPS	0.489012	2.14895	2.13569	2.14274	0.003	0.0220994	yes		IFRD1	XLOC_024633	Q	SIPS	20.7432	14.673	-0.499477	-1.8952	0.0017	0.0139446	yes														TWF1	XLOC_006277	Q	Q1201	56.0344	42.2009	-0.409039	-1.60012	0.0056	0.0364766	yes
LOC102723769	XLOC_001886	Q	SIPS	0.136575	0.851085	2.63962	2.3067	0.009	0.0530376	no		IFT172	XLOC_015160	Q	SIPS	2.58477	2.0217	-0.354467	-1.14645	0.04705	0.181526	no														TYMS	XLOC_012041	Q	Q1201	18.8606	11.1944	-0.752603	-1.47456	0.0181	0.0890303	no
LOC254896,TNFRSF10C	XLOC_025649	Q	SIPS	0.675894	2.43476	1.84891	2.8077	5e-05	0.000683699	yes		IFT46	XLOC_005245	Q	SIPS	10.5704	6.67478	-0.663241	-1.91252	0.00095	0.00873382	yes														TYW3	XLOC_000496	Q	Q1201	6.89892	4.90844	-0.491107	-1.38474	0.0169	0.0845917	no
LOC642852	XLOC_016939	Q	SIPS	1.76209	2.37668	0.431664	1.39615	0.01515	0.077722	no		IFT81	XLOC_005954	Q	SIPS	4.09975	2.47317	-0.729177	-1.9461	0.00125	0.0108394	yes														U2SURP	XLOC_018290	Q	Q1201	11.4725	8.87643	-0.370126	-1.40586	0.01435	0.0744954	no
LOC652276	XLOC_009372	Q	SIPS	1.38321	2.30486	0.736655	1.74315	0.00195	0.0155796	yes		IGF1	XLOC_006562	Q	SIPS	15.8657	4.40645	-1.84823	-2.58739	5e-05	0.000683699	yes														UACA	XLOC_009027	Q	Q1201	16.515	12.821	-0.365274	-1.46492	0.01145	0.0634686	no
LOXL4	XLOC_003537	Q	SIPS	19.3063	33.5521	0.797334	3.15592	5e-05	0.000683699	yes		IGF1R	XLOC_008767	Q	SIPS	13.5242	8.74193	-0.629522	-2.523	5e-05	0.000683699	yes														UAP1	XLOC_000903	Q	Q1201	125.545	76.8528	-0.70803	-2.83664	5e-05	0.000683699	yes
LPCAT1	XLOC_020942	Q	SIPS	13.0687	32.1431	1.2984	5.09745	5e-05	0.000683699	yes		IGF2,INS,INS-IGF2	XLOC_004619	Q	SIPS	0.782284	0.0549416	-3.83172	-0.653647	0.04945	0.188162	no														UBA6	XLOC_019910	Q	Q1201	12.5849	8.95695	-0.490614	-1.85534	0.0019	0.0152605	yes
LPIN1	XLOC_014285	Q	SIPS	5.44633	10.0105	0.878164	3.03575	5e-05	0.000683699	yes		IGF2BP2	XLOC_019062	Q	SIPS	22.9291	17.0986	-0.423305	-1.63761	0.0052	0.0343516	yes														UBASH3B	XLOC_004522	Q	Q1201	3.76954	2.29742	-0.714373	-2.30233	0.0001	0.00127649	yes
LPIN3	XLOC_016237	Q	SIPS	3.73063	5.05743	0.438984	1.32922	0.0201	0.0966199	no		IGFBP5	XLOC_015730	Q	SIPS	58.7075	36.7843	-0.674453	-2.7081	5e-05	0.000683699	yes														UBE2C	XLOC_016269	Q	Q1201	11.7121	7.69268	-0.60644	-1.56433	0.00695	0.0434038	yes
LPPR2	XLOC_012644	Q	SIPS	27.9718	51.116	0.869805	3.44247	5e-05	0.000683699	yes		IGFLR1,U2AF1L4	XLOC_013699	Q	SIPS	8.1804	5.69227	-0.523167	-1.19537	0.035	0.14655	no														UBE2K	XLOC_019414	Q	Q1201	22.9479	16.6001	-0.467169	-1.8163	0.00165	0.0136081	yes
LRFN3	XLOC_012864	Q	SIPS	4.34235	6.889	0.665819	2.07885	0.00035	0.0037834	yes		IKZF5	XLOC_003635	Q	SIPS	4.68961	2.61864	-0.840652	-2.48822	5e-05	0.000683699	yes														UBE2T	XLOC_002251	Q	Q1201	8.54709	6.03795	-0.501374	-1.21169	0.0367	0.151617	no
LRG1	XLOC_013415	Q	SIPS	0.120175	1.19782	3.3172	2.97911	0.00105	0.00947266	yes		IL15RA	XLOC_003240	Q	SIPS	3.25975	1.05807	-1.62333	-2.91146	5e-05	0.000683699	yes														UBIAD1	XLOC_000088	Q	Q1201	5.42229	3.43028	-0.660576	-2.08974	0.00035	0.0037834	yes
LRIG1	XLOC_018745	Q	SIPS	3.21294	5.42081	0.754615	2.21438	0.0001	0.00127649	yes		IL18R1	XLOC_014596	Q	SIPS	1.37599	0.249202	-2.46509	-3.34347	5e-05	0.000683699	yes														UBN1	XLOC_009413	Q	Q1201	9.60242	7.43415	-0.36923	-1.39233	0.01365	0.0716282	no
LRP10	XLOC_007456	Q	SIPS	129.329	180.352	0.479768	1.92521	0.00085	0.0079766	yes		IL1RAP	XLOC_018440	Q	SIPS	8.01439	4.1157	-0.961456	-2.90974	5e-05	0.000683699	yes														UBR7	XLOC_007696	Q	Q1201	10.874	8.57408	-0.342824	-1.17433	0.0411	0.164472	no
LRP3	XLOC_012816	Q	SIPS	16.0584	23.7358	0.563733	2.21917	0.0003	0.00332154	yes		IL1RL1	XLOC_014595	Q	SIPS	3.03264	1.00497	-1.59342	-3.07227	5e-05	0.000683699	yes														UBTF	XLOC_011524	Q	Q1201	19.2493	15.4749	-0.314882	-1.25194	0.02905	0.127815	no
LRP4	XLOC_004831	Q	SIPS	3.24104	4.25678	0.393309	1.43856	0.0119	0.0652095	no		IL20RB	XLOC_018265	Q	SIPS	14.8445	3.01383	-2.30026	-6.88708	5e-05	0.000683699	yes														UEVLD	XLOC_004758	Q	Q1201	8.44977	6.22856	-0.440012	-1.34124	0.0202	0.0969817	no
LRP8	XLOC_001656	Q	SIPS	3.64998	6.89463	0.917585	2.30874	5e-05	0.000683699	yes		IL21R	XLOC_009514	Q	SIPS	4.43655	3.16363	-0.487855	-1.4167	0.01355	0.0712227	no														UGGT2	XLOC_007309	Q	Q1201	19.261	14.6918	-0.390679	-1.52563	0.00915	0.0536929	no
LRPAP1	XLOC_019784	Q	SIPS	15.4864	19.5581	0.336767	1.3559	0.0178	0.0879455	no		IL21R-AS1	XLOC_010032	Q	SIPS	3.62756	2.21152	-0.713961	-1.3035	0.02665	0.119868	no														UHMK1	XLOC_000902	Q	Q1201	12.6569	9.73971	-0.377969	-1.46183	0.0122	0.0664073	no
LRRC3	XLOC_016924	Q	SIPS	1.39914	4.25457	1.60447	4.1469	5e-05	0.000683699	yes		IL6	XLOC_024290	Q	SIPS	45.1713	17.507	-1.36748	-4.66482	5e-05	0.000683699	yes														UHRF1	XLOC_012555	Q	Q1201	8.31643	6.51974	-0.35115	-1.30113	0.0256	0.116139	no
LRRC32	XLOC_005103	Q	SIPS	4.33829	7.94016	0.872042	3.06092	5e-05	0.000683699	yes		IL7	XLOC_026226	Q	SIPS	0.700742	0.237906	-1.55849	-1.45961	0.00975	0.0562351	no														UHRF1BP1L	XLOC_006552	Q	Q1201	10.2673	7.16357	-0.51931	-1.90272	0.0009	0.00835003	yes
LRRC8A	XLOC_026916	Q	SIPS	13.0371	20.51	0.6537	2.59227	5e-05	0.000683699	yes		ILF2	XLOC_001988	Q	SIPS	55.5752	37.9794	-0.549224	-1.9663	0.00045	0.00470281	yes														UNC5B	XLOC_002929	Q	Q1201	64.6556	52.1616	-0.309788	-1.24842	0.0309	0.133691	no
LRRFIP2	XLOC_018565	Q	SIPS	20.4048	32.1529	0.656041	2.60915	5e-05	0.000683699	yes		IMMP1L	XLOC_004790	Q	SIPS	15.5277	2.18978	-2.82598	-1.85909	0.0045	0.0306395	yes														UNG	XLOC_005945	Q	Q1201	17.3051	12.8448	-0.430017	-1.53362	0.00765	0.0468304	yes
LRRN4CL	XLOC_004937	Q	SIPS	2.36757	3.51367	0.569574	1.5127	0.00985	0.0567458	no		IMPA2	XLOC_012082	Q	SIPS	7.97864	5.27978	-0.595666	-1.43442	0.01375	0.0720726	no														URB2	XLOC_001173	Q	Q1201	2.43449	1.81939	-0.42017	-1.25957	0.0297	0.129819	no
LSM4	XLOC_013620	Q	SIPS	22.8925	30.6614	0.421548	1.60255	0.0056	0.0364766	yes		INCENP	XLOC_004180	Q	SIPS	4.79051	2.26535	-1.08045	-3.53311	5e-05	0.000683699	yes														USP1	XLOC_000456	Q	Q1201	11.0999	7.65774	-0.535561	-1.89254	0.0009	0.00835003	yes
LSS	XLOC_017124	Q	SIPS	11.3807	22.2388	0.966494	3.69336	5e-05	0.000683699	yes		ING4	XLOC_006127	Q	SIPS	14.4966	8.55828	-0.760316	-2.46249	5e-05	0.000683699	yes														USP10	XLOC_009780	Q	Q1201	21.2946	15.5806	-0.450733	-1.71777	0.00275	0.0206046	yes
LST1	XLOC_021820	Q	SIPS	0	1.27208	Inf	NA	0.01695	0.0847924	no		INHBE	XLOC_005782	Q	SIPS	1.46761	0.415722	-1.81978	-2.93525	5e-05	0.000683699	yes														USP12	XLOC_007145	Q	Q1201	11.3836	8.61903	-0.401356	-1.421	0.0131	0.0694041	no
LY6E	XLOC_025929	Q	SIPS	94.3948	155.146	0.716844	2.90899	5e-05	0.000683699	yes		INO80	XLOC_008871	Q	SIPS	6.09385	4.47656	-0.444963	-1.64931	0.00425	0.0292721	yes														USP24	XLOC_001671	Q	Q1201	5.67433	4.55441	-0.317185	-1.19119	0.0364	0.150788	no
LY6K	XLOC_025925	Q	SIPS	3.25364	12.2266	1.90989	3.40212	5e-05	0.000683699	yes		INO80E	XLOC_009540	Q	SIPS	18.756	12.1094	-0.631222	-1.66819	0.00345	0.0247382	yes														USP28	XLOC_005218	Q	Q1201	5.0448	3.85425	-0.388347	-1.23044	0.033	0.140318	no
LYL1	XLOC_013554	Q	SIPS	0.618982	1.27345	1.04077	1.64609	0.0058	0.0375144	yes		INPP5B	XLOC_001559	Q	SIPS	6.55173	3.08194	-1.08804	-3.63388	5e-05	0.000683699	yes														USP3	XLOC_008570	Q	Q1201	4.83898	3.64632	-0.408264	-1.30494	0.0238	0.109859	no
LYN	XLOC_025741	Q	SIPS	2.7228	3.90198	0.519118	1.58041	0.00655	0.0414005	yes		INPP5K	XLOC_011105	Q	SIPS	10.8335	6.46811	-0.744088	-2.62739	5e-05	0.000683699	yes														USP31	XLOC_010020	Q	Q1201	2.43816	1.79119	-0.444871	-1.47778	0.0091	0.0534796	no
LYNX1	XLOC_026401	Q	SIPS	1.42684	6.1368	2.10466	6.36209	5e-05	0.000683699	yes		INSR	XLOC_013455	Q	SIPS	3.53728	2.56025	-0.466357	-1.64403	0.0044	0.0301068	yes														USP36	XLOC_011782	Q	Q1201	7.72239	6.09088	-0.342395	-1.29334	0.024	0.110603	no
LYPD3	XLOC_013820	Q	SIPS	0.21627	0.862092	1.99501	2.06215	0.0029	0.0215059	yes		INTS2	XLOC_011666	Q	SIPS	2.93794	2.00109	-0.554023	-1.66155	0.0043	0.0295515	yes														USP54	XLOC_003449	Q	Q1201	1.73798	1.30511	-0.413233	-1.18377	0.04225	0.167839	no
LYPD6B	XLOC_014734	Q	SIPS	1.77491	5.31677	1.5828	2.71406	5e-05	0.000683699	yes		INTS3	XLOC_000791	Q	SIPS	19.0648	13.3426	-0.514872	-2.0232	0.00055	0.00557148	yes														USPL1	XLOC_006900	Q	Q1201	3.47549	2.64576	-0.393533	-1.15389	0.0458	0.177885	no
LYPLA2	XLOC_000195	Q	SIPS	11.2542	14.4326	0.358873	1.21646	0.03265	0.139327	no		INTS4	XLOC_005110	Q	SIPS	5.70499	3.80809	-0.583155	-1.67669	0.0035	0.02503	yes														UTP11L	XLOC_000310	Q	Q1201	14.6096	11.5875	-0.334348	-1.14134	0.0472	0.181963	no
LYVE1,MRVI1	XLOC_004726	Q	SIPS	2.535	10.6089	2.06522	7.29671	5e-05	0.000683699	yes		INTS7	XLOC_002313	Q	SIPS	5.7667	2.63037	-1.13248	-2.50706	5e-05	0.000683699	yes														UTP3	XLOC_019491	Q	Q1201	10.8975	8.59304	-0.342754	-1.20115	0.03645	0.150922	no
LZTR1	XLOC_017210	Q	SIPS	11.2459	17.3832	0.628294	2.45682	5e-05	0.000683699	yes		INTS9	XLOC_026102	Q	SIPS	3.38943	2.37056	-0.515816	-1.3849	0.01435	0.0744954	no														UTP6	XLOC_011349	Q	Q1201	17.063	12.8905	-0.404555	-1.45154	0.01275	0.0679824	no
LZTS3	XLOC_016426	Q	SIPS	2.41023	3.46523	0.523783	1.68018	0.00365	0.0258999	yes		IPO5	XLOC_007049	Q	SIPS	99.3556	55.2021	-0.847879	-3.45229	5e-05	0.000683699	yes														VAMP3	XLOC_000066	Q	Q1201	83.6765	68.878	-0.280779	-1.11855	0.04725	0.182088	no
MAB21L1,MIR548F5	XLOC_007176	Q	SIPS	1.05079	3.41247	1.69934	1.45835	0.0024	0.0184299	yes		IPO7	XLOC_003937	Q	SIPS	52.6976	41.3559	-0.349642	-1.42483	0.0134	0.0705999	no														VANGL1	XLOC_000655	Q	Q1201	6.42723	4.70533	-0.449899	-1.66413	0.0034	0.0244617	yes
MAFB	XLOC_016593	Q	SIPS	0.141206	0.592804	2.06975	2.40063	0.0005	0.00514644	yes		IQCB1	XLOC_018848	Q	SIPS	7.44072	3.56915	-1.05986	-3.20608	5e-05	0.000683699	yes														VAPA	XLOC_012074	Q	Q1201	30.3284	21.871	-0.471653	-1.89368	0.0007	0.00679396	yes
MAFF	XLOC_017347	Q	SIPS	20.0298	33.8173	0.755617	1.73451	0.00365	0.0258999	yes		IQCJ,IQCJ-SCHIP1,SCHIP1	XLOC_018335	Q	SIPS	12.5489	7.31261	-0.779098	-2.62679	5e-05	0.000683699	yes														VDAC2	XLOC_002952	Q	Q1201	107.267	84.9329	-0.336816	-1.31926	0.0221	0.104007	no
MAGI1	XLOC_018744	Q	SIPS	5.54573	9.88721	0.834185	3.18857	5e-05	0.000683699	yes		IQGAP3	XLOC_002040	Q	SIPS	4.33391	0.382834	-3.50088	-8.28043	5e-05	0.000683699	yes														VDR	XLOC_006294	Q	Q1201	16.3417	12.8587	-0.345815	-1.3349	0.0191	0.0927752	no
MAGT1	XLOC_028472	Q	SIPS	27.2389	34.5084	0.341278	1.25078	0.02845	0.125822	no		IRAK3,MIR6502	XLOC_005816	Q	SIPS	44.5677	1.73457	-4.68335	-8.15368	5e-05	0.000683699	yes														VPS26A	XLOC_002917	Q	Q1201	29.4049	22.3178	-0.397866	-1.47695	0.00905	0.0532556	no
MALL	XLOC_015444	Q	SIPS	76.0472	119.809	0.655766	2.65841	5e-05	0.000683699	yes		IRS2	XLOC_007348	Q	SIPS	23.1438	12.5206	-0.88632	-3.58997	5e-05	0.000683699	yes														VPS36	XLOC_007254	Q	Q1201	10.8766	8.5461	-0.347883	-1.24717	0.0297	0.129819	no
MAN1A1	XLOC_022761	Q	SIPS	8.42247	16.116	0.936179	3.49084	5e-05	0.000683699	yes		IRX3	XLOC_010133	Q	SIPS	10.9762	5.8177	-0.915856	-3.10076	5e-05	0.000683699	yes														VPS37C	XLOC_004913	Q	Q1201	9.78772	7.63198	-0.358916	-1.25093	0.02975	0.129977	no
MANF	XLOC_018009	Q	SIPS	24.2761	35.4127	0.544728	1.99037	0.0007	0.00679396	yes		IRX5	XLOC_009612	Q	SIPS	9.06809	3.74654	-1.27524	-3.88616	5e-05	0.000683699	yes														VRK1	XLOC_007721	Q	Q1201	4.56618	3.05578	-0.57945	-1.3649	0.017	0.0849837	no
MAP1B	XLOC_020512	Q	SIPS	30.5013	84.4657	1.4695	5.94321	5e-05	0.000683699	yes		ISCA2	XLOC_007639	Q	SIPS	8.85707	5.52659	-0.680441	-1.68291	0.0036	0.0256108	yes														WAC	XLOC_002810	Q	Q1201	25.9188	19.3066	-0.424907	-1.23965	0.0324	0.138588	no
MAP1LC3A	XLOC_016192	Q	SIPS	16.4678	26.4416	0.683157	2.17466	0.0003	0.00332154	yes		ISG20L2	XLOC_002044	Q	SIPS	9.92666	6.9599	-0.512242	-1.37744	0.0176	0.0871634	no														WARS	XLOC_008203	Q	Q1201	192.478	154.184	-0.32004	-1.28895	0.0234	0.10847	no
MAP1LC3B	XLOC_009799	Q	SIPS	71.6951	90.5756	0.337248	1.3437	0.0201	0.0966199	no		ISLR2	XLOC_008627	Q	SIPS	0.831081	0.318239	-1.38488	-2.35901	0.0002	0.00234811	yes														WBP11	XLOC_006214	Q	Q1201	17.1327	13.4201	-0.352361	-1.31044	0.02455	0.112581	no
MAP1S	XLOC_012736	Q	SIPS	11.5789	19.5242	0.753763	2.92966	5e-05	0.000683699	yes		ISY1,ISY1-RAB43,RAB43	XLOC_018891	Q	SIPS	22.683	16.8795	-0.426344	-1.66884	0.00415	0.02872	yes														WDHD1	XLOC_008033	Q	Q1201	3.1264	2.03656	-0.618365	-1.88955	0.00145	0.0122452	yes
MAP2K3	XLOC_010609	Q	SIPS	43.7939	85.4017	0.963533	3.88791	5e-05	0.000683699	yes		ITGA11	XLOC_009021	Q	SIPS	262.414	79.2011	-1.72825	-6.59262	5e-05	0.000683699	yes														WDR3	XLOC_000668	Q	Q1201	8.80659	6.11858	-0.525387	-1.86391	0.0014	0.0118977	yes
MAP3K11	XLOC_005001	Q	SIPS	7.30919	9.22233	0.335419	1.24742	0.0317	0.136244	no		ITGA5	XLOC_006391	Q	SIPS	137.308	102.465	-0.422289	-1.67792	0.00325	0.0235682	yes														WDR76	XLOC_008495	Q	Q1201	4.58851	2.3918	-0.939931	-2.65772	5e-05	0.000683699	yes
MAP3K7CL	XLOC_016831	Q	SIPS	7.25745	15.3417	1.07992	3.13972	5e-05	0.000683699	yes		ITGA8	XLOC_003271	Q	SIPS	0.853648	0.472223	-0.854173	-1.87848	0.0011	0.00979227	yes														WHSC1	XLOC_019299	Q	Q1201	13.4447	8.93363	-0.589718	-2.2722	0.0001	0.00127649	yes
MAP4	XLOC_018619	Q	SIPS	74.6653	98.0321	0.392816	1.57833	0.00645	0.0408893	yes		ITIH5	XLOC_003246	Q	SIPS	0.890258	0.379247	-1.23108	-1.91523	0.00515	0.0340739	yes														WIPF2	XLOC_010742	Q	Q1201	12.6426	10.2413	-0.303892	-1.16749	0.0423	0.167959	no
MAP4K4	XLOC_014590	Q	SIPS	41.5384	50.5309	0.282719	1.13896	0.0496	0.188618	no		ITPRIP	XLOC_003587	Q	SIPS	13.0729	10.0014	-0.386371	-1.51413	0.0094	0.0546689	no														WISP1	XLOC_025913	Q	Q1201	10.0378	7.58101	-0.404975	-1.49091	0.01015	0.0580299	no
MAP7D2	XLOC_028289	Q	SIPS	0.177996	0.888816	2.32004	3.35904	5e-05	0.000683699	yes		IVNS1ABP	XLOC_002207	Q	SIPS	14.9138	11.1346	-0.421603	-1.40548	0.01495	0.0768427	no														WNT2	XLOC_025254	Q	Q1201	2.71547	1.93092	-0.491914	-1.25917	0.0293	0.128542	no
MAPK13	XLOC_021894	Q	SIPS	1.60124	2.55702	0.675276	2.10992	0.00025	0.00284633	yes		JADE1	XLOC_019639	Q	SIPS	11.8391	6.03017	-0.973289	-3.65983	5e-05	0.000683699	yes														WNT3	XLOC_011556	Q	Q1201	2.38683	1.65948	-0.524362	-1.11418	0.04995	0.189558	no
MAPKAPK3	XLOC_018006	Q	SIPS	7.0063	9.38188	0.421225	1.44454	0.0124	0.0668168	no		JAG1	XLOC_016461	Q	SIPS	1.23425	0.756412	-0.70639	-1.69675	0.00435	0.029832	yes														WNT9A	XLOC_002366	Q	Q1201	2.19604	1.43768	-0.611156	-1.57448	0.00765	0.0468304	yes
MAPRE2	XLOC_012134	Q	SIPS	2.89153	3.80912	0.397626	1.21086	0.0378	0.154977	no		JDP2	XLOC_007647	Q	SIPS	32.7153	19.2191	-0.767424	-3.03236	5e-05	0.000683699	yes														XPO4	XLOC_007122	Q	Q1201	3.72153	2.62856	-0.501622	-1.70937	0.00425	0.0292721	yes
MAPRE3	XLOC_014323	Q	SIPS	8.40244	13.0564	0.635879	2.14651	5e-05	0.000683699	yes		JMJD6	XLOC_011769	Q	SIPS	18.6549	11.8014	-0.660595	-2.16952	0.0003	0.00332154	yes														XPOT	XLOC_005808	Q	Q1201	116.972	86.1329	-0.441529	-1.76891	0.0018	0.0146057	yes
MARCH2	XLOC_012602	Q	SIPS	14.171	23.3126	0.718172	2.52138	5e-05	0.000683699	yes		JMJD7,JMJD7-PLA2G4B,PLA2G4B	XLOC_008478	Q	SIPS	3.96626	2.14413	-0.88739	-1.69057	0.00645	0.0408893	yes														XPR1	XLOC_000978	Q	Q1201	7.67333	5.75364	-0.415376	-1.55815	0.00795	0.0482493	yes
MARK4	XLOC_013007	Q	SIPS	7.23901	12.5524	0.7941	3.03956	5e-05	0.000683699	yes		JOSD1	XLOC_017627	Q	SIPS	17.1896	12.4205	-0.468813	-1.77601	0.0025	0.0190516	yes														XRCC2	XLOC_025394	Q	Q1201	1.36147	0.858239	-0.665712	-1.35911	0.0178	0.0879455	no
MAST4	XLOC_020490	Q	SIPS	1.06219	2.1919	1.04513	1.45482	0.0062	0.0395845	yes		JPH2	XLOC_016600	Q	SIPS	1.86248	1.3229	-0.493519	-1.28688	0.0245	0.112401	no														XYLT1	XLOC_009984	Q	Q1201	21.697	14.5392	-0.577546	-2.33049	5e-05	0.000683699	yes
MATN2	XLOC_025839	Q	SIPS	3.04357	5.12079	0.750605	2.47538	5e-05	0.000683699	yes		JTB,SLC39A1	XLOC_001993	Q	SIPS	89.4758	57.7656	-0.631287	-1.90984	0.00155	0.012933	yes														YARS	XLOC_001522	Q	Q1201	65.0184	48.8326	-0.413002	-1.55184	0.00695	0.0434038	yes
MAVS	XLOC_016073	Q	SIPS	8.89167	12.5746	0.499987	1.98757	0.00055	0.00557148	yes		JUNB	XLOC_012665	Q	SIPS	92.8745	43.7179	-1.08706	-4.34333	5e-05	0.000683699	yes														YEATS4	XLOC_005829	Q	Q1201	6.9639	4.89355	-0.509016	-1.23141	0.0363	0.150507	no
MBOAT7	XLOC_014043	Q	SIPS	34.7111	77.5242	1.15925	4.45549	5e-05	0.000683699	yes		KANSL1	XLOC_011553	Q	SIPS	9.03108	6.05426	-0.576948	-1.80874	0.00195	0.0155796	yes														ZBED5	XLOC_004729	Q	Q1201	16.2179	10.1782	-0.67211	-1.49662	0.00815	0.0491681	yes
MCOLN1	XLOC_012581	Q	SIPS	7.64425	14.3325	0.90684	3.13852	5e-05	0.000683699	yes		KANSL2	XLOC_006301	Q	SIPS	10.8495	8.35034	-0.377716	-1.27072	0.0296	0.129508	no														ZBTB14	XLOC_012255	Q	Q1201	4.48516	3.43154	-0.386302	-1.12978	0.04985	0.189286	no
MDGA1	XLOC_022530	Q	SIPS	2.33361	3.27737	0.489971	1.76682	0.0025	0.0190516	yes		KANSL3	XLOC_015394	Q	SIPS	15.1608	9.64355	-0.652714	-2.12867	0.0002	0.00234811	yes														ZBTB18	XLOC_001213	Q	Q1201	7.31197	5.68852	-0.362207	-1.2356	0.0323	0.138267	no
MDH1	XLOC_014438	Q	SIPS	35.1647	43.861	0.31881	1.18349	0.03895	0.158381	no		KAT2A	XLOC_011486	Q	SIPS	10.486	6.99147	-0.584799	-1.93457	0.0006	0.00599089	yes														ZBTB38	XLOC_018282	Q	Q1201	18.5487	15.1726	-0.289844	-1.16654	0.0426	0.168801	no
ME1	XLOC_022668	Q	SIPS	5.56688	7.71593	0.470972	1.57019	0.0077	0.047066	yes		KAT6A	XLOC_026141	Q	SIPS	4.32143	2.94207	-0.554677	-2.0381	0.0005	0.00514644	yes														ZC3H12C	XLOC_004448	Q	Q1201	1.62986	1.08341	-0.589171	-1.59145	0.00705	0.0439001	yes
MEDAG	XLOC_006904	Q	SIPS	29.012	110.22	1.92566	7.55102	5e-05	0.000683699	yes		KATNA1	XLOC_022835	Q	SIPS	8.92872	6.31179	-0.500404	-1.38431	0.0194	0.0939269	no														ZC3H14	XLOC_007677	Q	Q1201	13.6721	10.5245	-0.377484	-1.38322	0.01745	0.0865983	no
MEF2C	XLOC_021159	Q	SIPS	0.710583	1.10967	0.643056	1.36035	0.0166	0.0833428	no		KAZALD1	XLOC_003079	Q	SIPS	9.79553	4.21673	-1.216	-3.69476	5e-05	0.000683699	yes														ZCCHC14	XLOC_010288	Q	Q1201	7.61891	5.69038	-0.421059	-1.56505	0.00675	0.042394	yes
MEGF9	XLOC_027386	Q	SIPS	3.56521	5.71847	0.681641	2.33032	5e-05	0.000683699	yes		KAZN	XLOC_000126	Q	SIPS	14.0538	6.85965	-1.03476	-3.68403	5e-05	0.000683699	yes														ZCCHC8	XLOC_006671	Q	Q1201	6.71343	5.12984	-0.388135	-1.33643	0.02	0.0962868	no
MFSD10	XLOC_019781	Q	SIPS	39.6892	54.2731	0.451493	1.74024	0.0026	0.0196814	yes		KCND3	XLOC_001838	Q	SIPS	2.62498	0.541774	-2.27654	-5.89078	5e-05	0.000683699	yes														ZDHHC20	XLOC_007127	Q	Q1201	22.0739	17.6221	-0.324956	-1.23954	0.03085	0.133542	no
MFSD6	XLOC_014844	Q	SIPS	3.15868	5.53619	0.809574	2.65322	5e-05	0.000683699	yes		KCNE4	XLOC_014970	Q	SIPS	17.5401	9.49808	-0.884952	-3.25076	5e-05	0.000683699	yes														ZEB1	XLOC_002819	Q	Q1201	18.9904	14.0735	-0.432288	-1.69798	0.00405	0.0281501	yes
MGARP	XLOC_020089	Q	SIPS	2.39649	5.81847	1.27971	2.49461	0.00015	0.00183005	yes		KCNG1	XLOC_016658	Q	SIPS	13.997	5.51131	-1.34465	-4.52464	5e-05	0.000683699	yes														ZMPSTE24	XLOC_000321	Q	Q1201	31.5031	24.7945	-0.345473	-1.32439	0.0222	0.104358	no
MGAT4B	XLOC_021465	Q	SIPS	47.6309	100.008	1.07014	2.74473	5e-05	0.000683699	yes		KCNMA1	XLOC_003464	Q	SIPS	30.2611	13.5563	-1.1585	-2.95916	5e-05	0.000683699	yes														ZMYM2	XLOC_006860	Q	Q1201	6.94547	5.34581	-0.377663	-1.43807	0.0155	0.0790649	no
MGST1	XLOC_005581	Q	SIPS	318.022	535.799	0.752567	2.98444	5e-05	0.000683699	yes		KCTD15	XLOC_012821	Q	SIPS	14.8358	4.73725	-1.64696	-5.73037	5e-05	0.000683699	yes														ZNF148	XLOC_018865	Q	Q1201	8.23737	5.93874	-0.472027	-1.79578	0.0022	0.0171645	yes
MGST3	XLOC_000911	Q	SIPS	44.0307	57.724	0.390664	1.49618	0.0092	0.0539022	no		KCTD16	XLOC_020766	Q	SIPS	2.57828	0.957965	-1.42837	-3.61921	5e-05	0.000683699	yes														ZNF202	XLOC_005275	Q	Q1201	2.32537	1.68196	-0.467319	-1.31532	0.023	0.107112	no
MICA	XLOC_021812	Q	SIPS	16.9168	33.4629	0.984099	3.48326	5e-05	0.000683699	yes		KCTD18	XLOC_015676	Q	SIPS	7.83236	5.15379	-0.603813	-1.93522	0.00095	0.00873382	yes														ZNF367	XLOC_027296	Q	Q1201	3.12514	2.16039	-0.532627	-1.44886	0.01355	0.0712227	no
MICAL3	XLOC_017462	Q	SIPS	6.02031	7.6707	0.349522	1.23699	0.0313	0.135	no		KCTD20	XLOC_021897	Q	SIPS	20.3957	15.6587	-0.381298	-1.5227	0.0088	0.0521235	no														ZNF469	XLOC_009805	Q	Q1201	2.73568	1.83941	-0.572655	-1.12892	0.0102	0.0582485	no
MIEF2	XLOC_010579	Q	SIPS	3.44156	4.8642	0.499141	1.49615	0.00925	0.0541042	no		KCTD6	XLOC_018050	Q	SIPS	3.76525	2.22642	-0.758022	-1.48708	0.0116	0.063893	no														ZNF518B	XLOC_019812	Q	Q1201	6.24801	4.7291	-0.401831	-1.3108	0.02535	0.115333	no
MINOS1,MINOS1-NBL1,NBL1	XLOC_000161	Q	SIPS	98.0874	131.019	0.417635	1.68559	0.0039	0.0273215	yes		KDELC2	XLOC_005195	Q	SIPS	23.2978	12.0265	-0.95397	-3.60997	5e-05	0.000683699	yes														ZNF598	XLOC_009884	Q	Q1201	19.2738	15.1736	-0.345074	-1.36883	0.018	0.0886915	no
MIR138-1	XLOC_017938	Q	SIPS	0.619883	1.81341	1.54864	1.24196	0.0019	0.0152605	yes		KDM2B	XLOC_006661	Q	SIPS	5.44634	3.24585	-0.746689	-2.4907	5e-05	0.000683699	yes														ZNF639	XLOC_018379	Q	Q1201	11.7423	9.03003	-0.378912	-1.29896	0.0244	0.11204	no
MIR2682	XLOC_001787	Q	SIPS	1.32829	17.8678	3.74972	0.219594	0.04925	0.187613	no		KDM4A	XLOC_000362	Q	SIPS	13.8842	8.83952	-0.651405	-2.47425	5e-05	0.000683699	yes														ZNF644	XLOC_001764	Q	Q1201	6.98972	4.66712	-0.582701	-1.33198	0.02255	0.105618	no
MIR31HG	XLOC_027084	Q	SIPS	9.47399	15.49	0.709297	2.35183	0.00015	0.00183005	yes		KDM5B	XLOC_002253	Q	SIPS	21.3473	15.5686	-0.455412	-1.81807	0.00195	0.0155796	yes														ZWILCH	XLOC_008587	Q	Q1201	8.67807	5.41969	-0.679165	-1.87737	0.0017	0.0139446	yes
MIR3648	XLOC_016953	Q	SIPS	258.424	616.783	1.25503	1.67994	0.00765	0.0468304	yes		KDM6B	XLOC_010517	Q	SIPS	4.95469	2.70007	-0.875795	-3.1178	5e-05	0.000683699	yes														ZWINT	XLOC_003395	Q	Q1201	8.96494	6.001	-0.579091	-1.8029	0.0014	0.0118977	yes
MIR3648,MIR3687	XLOC_016801	Q	SIPS	1539.73	2481.75	0.688683	1.11218	0.0083	0.0498971	yes		KDM7A	XLOC_025329	Q	SIPS	2.35808	1.75001	-0.430247	-1.21025	0.0372	0.153151	no														ZZZ3	XLOC_001723	Q	Q1201	11.0154	8.54679	-0.366072	-1.35806	0.02055	0.0982758	no
MIR4523,TAOK1	XLOC_010643	Q	SIPS	13.0005	31.6239	1.28245	3.05155	0.0001	0.00127649	yes		KHDRBS1	XLOC_000265	Q	SIPS	39.3285	26.606	-0.563823	-2.21198	0.00015	0.00183005	yes
MIR4680,PDCD4	XLOC_003119	Q	SIPS	22.0571	97.5952	2.14557	8.34556	5e-05	0.000683699	yes		KHNYN	XLOC_007485	Q	SIPS	8.1863	5.66781	-0.53042	-1.60347	0.00515	0.0340739	yes
MIR4767,STS	XLOC_027718	Q	SIPS	16.8209	403.578	4.58452	0.612352	0.0103	0.0586806	no		KIAA0101	XLOC_008987	Q	SIPS	11.179	4.44603	-1.3302	-3.00805	5e-05	0.000683699	yes
MIR5187,TOMM40L	XLOC_000886	Q	SIPS	2.26719	60.4785	4.73745	9.66737	5e-05	0.000683699	yes		KIAA0195	XLOC_011006	Q	SIPS	6.34496	4.1437	-0.614692	-1.73627	0.00275	0.0206046	yes
MIR568	XLOC_018829	Q	SIPS	4.29162	5.96136	0.474118	1.15597	0.02445	0.112226	no		KIAA0247	XLOC_007609	Q	SIPS	14.5743	9.71461	-0.585195	-2.2632	0.00015	0.00183005	yes
MIR611,TMEM258	XLOC_004920	Q	SIPS	277.783	612.474	1.14069	8.51751	5e-05	0.000683699	yes		KIAA0754,MACF1	XLOC_000314	Q	SIPS	38.1425	28.0872	-0.441485	-1.79254	0.0016	0.013262	yes
MIR6513,TMBIM1	XLOC_015738	Q	SIPS	56.312	90.2654	0.680731	2.63688	5e-05	0.000683699	yes		KIAA0907	XLOC_002024	Q	SIPS	13.1944	9.71381	-0.44182	-1.54893	0.00595	0.0383055	yes
MIR6723	XLOC_001260	Q	SIPS	129177	175861	0.44509	1.78926	0.00175	0.0142714	yes		KIAA1377	XLOC_004427	Q	SIPS	1.7093	1.25585	-0.444746	-1.23165	0.03655	0.15123	no
MIR7703,PSME2	XLOC_007940	Q	SIPS	27.455	41.4943	0.595845	1.22332	0.03625	0.150359	no		KIAA1430	XLOC_020189	Q	SIPS	18.1369	12.8476	-0.497429	-1.92832	0.0008	0.0075838	yes
MLEC	XLOC_006005	Q	SIPS	38.3562	51.6367	0.428935	1.64866	0.004	0.0278809	yes		KIAA1524	XLOC_018802	Q	SIPS	2.71528	1.50971	-0.846829	-1.61203	0.00835	0.0501336	no
MMD	XLOC_011622	Q	SIPS	2.71149	4.44327	0.712534	1.60422	0.00535	0.0351819	yes		KIAA1614	XLOC_000979	Q	SIPS	3.45401	1.97089	-0.80943	-1.72089	0.0035	0.02503	yes
MMP1	XLOC_005172	Q	SIPS	16.2544	32.3615	0.993452	1.85436	0.002	0.0159062	yes		KIAA1755	XLOC_016586	Q	SIPS	0.866134	0.621467	-0.478912	-1.15517	0.04195	0.166971	no
MMP10	XLOC_005171	Q	SIPS	0.478638	1.65358	1.78859	2.45264	0.0003	0.00332154	yes		KIF11	XLOC_003023	Q	SIPS	5.47129	1.27142	-2.10544	-5.76208	5e-05	0.000683699	yes
MMP12	XLOC_005174	Q	SIPS	0.237286	1.53817	2.69651	2.79559	0.00035	0.0037834	yes		KIF14	XLOC_002233	Q	SIPS	1.04241	0.246659	-2.07933	-3.86416	5e-05	0.000683699	yes
MMP14	XLOC_007455	Q	SIPS	227.309	316.99	0.479784	1.91673	0.0011	0.00979227	yes		KIF18B	XLOC_011537	Q	SIPS	3.17488	0.437056	-2.86081	-5.13996	5e-05	0.000683699	yes
MMP15	XLOC_009656	Q	SIPS	0.58055	0.876555	0.594425	1.20869	0.0399	0.161136	no		KIF20B	XLOC_003013	Q	SIPS	1.51018	0.466568	-1.69456	-3.67121	5e-05	0.000683699	yes
MMP25	XLOC_009389	Q	SIPS	0.412498	0.888437	1.10688	1.76034	0.00505	0.0335278	yes		KIF22	XLOC_009535	Q	SIPS	7.21618	2.91247	-1.30899	-3.80102	5e-05	0.000683699	yes
MMP3	XLOC_005173	Q	SIPS	67.0919	110.619	0.721386	2.58219	5e-05	0.000683699	yes		KIF23	XLOC_008604	Q	SIPS	9.74876	2.92419	-1.73718	-5.51048	5e-05	0.000683699	yes
MMP9	XLOC_016275	Q	SIPS	0	0.803283	Inf	NA	5e-05	0.000683699	yes		KIF26B	XLOC_001220	Q	SIPS	1.33525	0.475458	-1.48972	-3.98267	5e-05	0.000683699	yes
MMRN2	XLOC_003481	Q	SIPS	0.537038	0.867195	0.691333	1.4135	0.0144	0.0746643	no		KIF27	XLOC_027238	Q	SIPS	0.632446	0.301853	-1.0671	-1.73619	0.0042	0.0290063	yes
MNDA	XLOC_000855	Q	SIPS	0	1.20391	Inf	NA	5e-05	0.000683699	yes		KIF2C	XLOC_000376	Q	SIPS	4.44197	0.620619	-2.83942	-5.89404	5e-05	0.000683699	yes
MOB1B	XLOC_019493	Q	SIPS	9.97594	15.7776	0.661349	1.76152	0.0029	0.0215059	yes		KIF4A	XLOC_027943	Q	SIPS	1.43491	0.288107	-2.31629	-2.37528	5e-05	0.000683699	yes
MOB3A	XLOC_013373	Q	SIPS	17.7387	24.8231	0.484785	1.90349	0.0012	0.0104821	yes		KIFC1	XLOC_021867	Q	SIPS	3.62563	0.649779	-2.48021	-5.168	5e-05	0.000683699	yes
MOGS	XLOC_015326	Q	SIPS	14.8022	20.5855	0.475818	1.8136	0.0017	0.0139446	yes		KIRREL	XLOC_000846	Q	SIPS	35.9582	27.6431	-0.379399	-1.53527	0.0083	0.0498971	yes
MOSPD3	XLOC_024580	Q	SIPS	7.22062	11.3486	0.652324	1.92303	0.0015	0.0125884	yes		KLF11	XLOC_014273	Q	SIPS	8.15579	3.99807	-1.02852	-3.44731	5e-05	0.000683699	yes
MOXD1	XLOC_022781	Q	SIPS	69.4786	106.561	0.617045	2.52275	5e-05	0.000683699	yes		KLF13	XLOC_008426	Q	SIPS	14.3192	10.1624	-0.494715	-1.96077	0.00045	0.00470281	yes
MPP1	XLOC_028726	Q	SIPS	3.64915	6.04639	0.728513	2.16508	0.00025	0.00284633	yes		KLF2	XLOC_012717	Q	SIPS	68.5305	10.3546	-2.72648	-9.56328	5e-05	0.000683699	yes
MPP2	XLOC_011516	Q	SIPS	0.797893	1.23258	0.62742	1.43072	0.0108	0.0607093	no		KLF3	XLOC_019405	Q	SIPS	16.6264	8.98637	-0.887662	-3.36428	5e-05	0.000683699	yes
MPP5	XLOC_007598	Q	SIPS	7.72571	11.7922	0.6101	1.48043	0.0118	0.0647747	no		KLF4	XLOC_027334	Q	SIPS	42.2917	26.0757	-0.697669	-2.78231	5e-05	0.000683699	yes
MPV17L2	XLOC_012748	Q	SIPS	7.7823	12.8655	0.725235	2.28312	0.0001	0.00127649	yes		KLF5	XLOC_007012	Q	SIPS	1.24492	0.695841	-0.839221	-1.38513	0.0166	0.0833428	no
MPZ	XLOC_002104	Q	SIPS	0.115001	0.513763	2.15946	1.92137	0.0076	0.0466153	yes		KLF7	XLOC_015701	Q	SIPS	8.42037	4.56434	-0.883479	-3.24846	5e-05	0.000683699	yes
MRAP2	XLOC_022036	Q	SIPS	1.32956	6.73177	2.34003	5.25199	5e-05	0.000683699	yes		KLF9	XLOC_027213	Q	SIPS	4.86138	3.0041	-0.694432	-2.26632	5e-05	0.000683699	yes
MREG	XLOC_015726	Q	SIPS	1.18208	2.59175	1.1326	2.45557	0.0002	0.00234811	yes		KLHDC2	XLOC_007531	Q	SIPS	30.2948	19.0546	-0.668934	-1.75242	0.00235	0.018114	yes
MROH1	XLOC_025952	Q	SIPS	5.16753	7.36165	0.510555	1.36531	0.0179	0.0883144	no		KLHDC4	XLOC_010289	Q	SIPS	4.91373	3.11654	-0.656873	-1.28668	0.0227	0.106109	no
MRPL33	XLOC_014342	Q	SIPS	38.2985	62.8454	0.714519	2.1595	0.0002	0.00234811	yes		KLHDC7B	XLOC_017442	Q	SIPS	1.34501	0.0644521	-4.38324	-3.73353	0.0003	0.00332154	yes
MRPL36	XLOC_020947	Q	SIPS	25.6902	41.7247	0.699684	2.25008	5e-05	0.000683699	yes		KLHL11	XLOC_011481	Q	SIPS	2.55555	1.39275	-0.875695	-2.01421	0.00095	0.00873382	yes
MRPL4	XLOC_012621	Q	SIPS	18.0859	26.5499	0.553836	1.93159	0.00055	0.00557148	yes		KLHL12	XLOC_002256	Q	SIPS	10.4186	7.54826	-0.464941	-1.65717	0.0033	0.0238572	yes
MRPL41	XLOC_027019	Q	SIPS	37.8091	59.5405	0.655139	2.34855	5e-05	0.000683699	yes		KLHL24	XLOC_018393	Q	SIPS	5.48428	3.35483	-0.709063	-2.4062	5e-05	0.000683699	yes
MRPS12	XLOC_012903	Q	SIPS	12.5414	18.8223	0.585741	1.59091	0.00655	0.0414005	yes		KLHL28	XLOC_007996	Q	SIPS	3.93178	2.85327	-0.462568	-1.46488	0.0124	0.0668168	no
MRPS28	XLOC_026229	Q	SIPS	13.335	18.2149	0.449898	1.26925	0.0281	0.124732	no		KLHL42	XLOC_005616	Q	SIPS	9.07303	5.50667	-0.720404	-2.29178	5e-05	0.000683699	yes
MRPS5	XLOC_015381	Q	SIPS	8.70605	14.6628	0.752067	2.57909	5e-05	0.000683699	yes		KMT2A	XLOC_004493	Q	SIPS	4.29053	3.34029	-0.361183	-1.40074	0.0138	0.0722662	no
MRPS6,SLC5A3	XLOC_016864	Q	SIPS	14.033	21.5156	0.616566	1.52547	0.00725	0.0448959	yes		KNSTRN	XLOC_008455	Q	SIPS	7.34899	3.97886	-0.885191	-2.43748	5e-05	0.000683699	yes
MSI2	XLOC_010896	Q	SIPS	1.08474	2.87	1.4037	2.28086	0.00095	0.00873382	yes		KNTC1	XLOC_006023	Q	SIPS	4.85476	1.91318	-1.34343	-3.50331	5e-05	0.000683699	yes
MSN	XLOC_027926	Q	SIPS	144.042	231.696	0.685744	2.78979	5e-05	0.000683699	yes		KPNA2	XLOC_010959	Q	SIPS	46.6727	21.0513	-1.14867	-4.32871	5e-05	0.000683699	yes
MSR1	XLOC_026048	Q	SIPS	0.0903731	0.50398	2.4794	2.055	0.0043	0.0295515	yes		KPNB1	XLOC_010835	Q	SIPS	85.4182	64.0284	-0.415831	-1.67513	0.00355	0.0253183	yes
MST4	XLOC_028114	Q	SIPS	0.267723	1.33322	2.3161	2.7079	0.0002	0.00234811	yes		KRAS	XLOC_006239	Q	SIPS	14.5223	10.2524	-0.502317	-1.7777	0.00185	0.0149162	yes
MTPN	XLOC_025315	Q	SIPS	83.9386	123.105	0.55248	2.25049	5e-05	0.000683699	yes		KRT14	XLOC_011473	Q	SIPS	4.36125	2.49894	-0.803425	-2.11078	0.00055	0.00557148	yes
MTRNR2L1	XLOC_010613	Q	SIPS	61.2088	122.815	1.00468	3.93048	5e-05	0.000683699	yes		KRT18	XLOC_005700	Q	SIPS	6.21731	1.77132	-1.81147	-4.01888	5e-05	0.000683699	yes
MTRNR2L10	XLOC_028405	Q	SIPS	17.0535	38.7464	1.184	3.90115	5e-05	0.000683699	yes		KRT7	XLOC_005698	Q	SIPS	476.227	309.126	-0.623454	-2.48732	5e-05	0.000683699	yes
MTRNR2L2	XLOC_021143	Q	SIPS	439.053	1107.07	1.33429	5.0615	5e-05	0.000683699	yes		KTI12,TXNDC12	XLOC_001647	Q	SIPS	49.5906	29.6773	-0.740705	-2.89714	5e-05	0.000683699	yes
MTRNR2L6	XLOC_024745	Q	SIPS	1.81109	3.39737	0.907557	1.60962	0.00905	0.0532556	no		LACC1	XLOC_006942	Q	SIPS	30.7443	23.6244	-0.380043	-1.45498	0.01285	0.0683916	no
MTRNR2L8	XLOC_004724	Q	SIPS	221.31	490.933	1.14946	4.51088	5e-05	0.000683699	yes		LAMA2	XLOC_022140	Q	SIPS	10.5206	7.74496	-0.441889	-1.74259	0.00295	0.0218045	yes
MTRNR2L9	XLOC_021999	Q	SIPS	438.875	1267.41	1.53	5.96191	5e-05	0.000683699	yes		LAMB2	XLOC_018647	Q	SIPS	108.241	81.4965	-0.40944	-1.63562	0.00455	0.0309218	yes
MTUS2	XLOC_006898	Q	SIPS	0.470041	1.04452	1.15198	2.15013	0.00095	0.00873382	yes		LARP6	XLOC_009028	Q	SIPS	47.22	35.4778	-0.412484	-1.27384	0.02865	0.126469	no
MUC13	XLOC_018862	Q	SIPS	0.386667	2.14178	2.46964	3.86682	5e-05	0.000683699	yes		LARS	XLOC_021325	Q	SIPS	36.1114	23.9137	-0.594615	-2.4262	5e-05	0.000683699	yes
MVD	XLOC_010298	Q	SIPS	8.67183	12.7552	0.556673	1.9192	0.00115	0.0101367	yes		LATS1	XLOC_022836	Q	SIPS	5.64168	4.133	-0.448934	-1.59709	0.0059	0.0380383	yes
MX1	XLOC_016901	Q	SIPS	0.17237	0.478398	1.47271	1.67474	0.0033	0.0238572	yes		LBH	XLOC_014355	Q	SIPS	51.5022	34.0614	-0.596497	-2.36514	0.0001	0.00127649	yes
MYADM	XLOC_013229	Q	SIPS	156.473	219.163	0.486096	1.97422	0.0008	0.0075838	yes		LCORL	XLOC_019831	Q	SIPS	1.98566	0.71014	-1.48344	-2.00842	0.00155	0.012933	yes
MYB	XLOC_022162	Q	SIPS	0.13584	0.736631	2.43904	2.16567	0.0001	0.00127649	yes		LDB1	XLOC_003565	Q	SIPS	27.1645	19.0999	-0.508159	-1.91453	0.00085	0.0079766	yes
MYD88	XLOC_017901	Q	SIPS	7.86596	11.9025	0.597564	2.1231	0.0001	0.00127649	yes		LDB2	XLOC_019826	Q	SIPS	8.32398	2.68703	-1.63126	-4.55889	5e-05	0.000683699	yes
MYEOV2	XLOC_015837	Q	SIPS	55.9783	93.536	0.740653	2.53498	5e-05	0.000683699	yes		LDLRAD3	XLOC_004023	Q	SIPS	6.0002	4.20782	-0.511938	-1.62786	0.0051	0.0338025	yes
MYH2	XLOC_011239	Q	SIPS	0.478589	1.27388	1.41237	3.6048	5e-05	0.000683699	yes		LDLRAD4	XLOC_012091	Q	SIPS	0.477312	0.231915	-1.04134	-1.77085	0.0021	0.0165434	yes
MYO10	XLOC_020984	Q	SIPS	11.1369	19.6252	0.817359	3.32641	5e-05	0.000683699	yes		LEPRE1	XLOC_001590	Q	SIPS	64.8972	33.5319	-0.952621	-3.81242	5e-05	0.000683699	yes
MYO1E	XLOC_008966	Q	SIPS	23.677	30.8061	0.379731	1.51759	0.0073	0.0451401	yes		LETMD1	XLOC_005684	Q	SIPS	17.7642	10.5193	-0.755928	-2.28611	5e-05	0.000683699	yes
MYO1F	XLOC_013477	Q	SIPS	0.204064	3.13906	3.94324	6.42709	5e-05	0.000683699	yes		LFNG	XLOC_024236	Q	SIPS	3.29799	1.98761	-0.730555	-1.70685	0.00425	0.0292721	yes
MYO1G	XLOC_025007	Q	SIPS	0	0.596479	Inf	NA	5e-05	0.000683699	yes		LGALS3	XLOC_007553	Q	SIPS	146.27	107.626	-0.442602	-1.69634	0.00255	0.0193621	yes
MYO5A	XLOC_008942	Q	SIPS	6.18507	10.5859	0.775277	2.79181	5e-05	0.000683699	yes		LGALS3BP	XLOC_011785	Q	SIPS	67.2417	43.7403	-0.620395	-2.49658	5e-05	0.000683699	yes
MYO6	XLOC_022022	Q	SIPS	5.60715	7.22242	0.365214	1.40438	0.0152	0.0778851	no		LGR4	XLOC_004779	Q	SIPS	37.0779	14.7202	-1.33277	-5.21101	5e-05	0.000683699	yes
NAA10	XLOC_028706	Q	SIPS	24.5275	39.1717	0.675412	2.52523	5e-05	0.000683699	yes		LHX8	XLOC_000497	Q	SIPS	1.19384	0.372952	-1.67854	-1.9793	0.00315	0.0229919	yes
NAA20	XLOC_016124	Q	SIPS	44.31	57.9661	0.387575	1.43836	0.01325	0.0700174	no		LHX9	XLOC_001020	Q	SIPS	7.14902	0.843677	-3.08298	-6.10747	5e-05	0.000683699	yes
NAAA	XLOC_019948	Q	SIPS	14.0384	23.2722	0.729227	1.43311	0.01155	0.0636922	no		LIG1	XLOC_013898	Q	SIPS	2.73619	1.73661	-0.65589	-1.89751	0.0011	0.00979227	yes
NABP1	XLOC_014848	Q	SIPS	26.0341	52.8455	1.02138	3.26715	5e-05	0.000683699	yes		LIMA1	XLOC_006332	Q	SIPS	157.958	106.86	-0.563827	-2.30525	0.0001	0.00127649	yes
NACAD	XLOC_025010	Q	SIPS	0.72884	1.57365	1.11044	2.84473	5e-05	0.000683699	yes		LIMCH1	XLOC_019420	Q	SIPS	20.5131	12.0975	-0.761845	-3.02597	5e-05	0.000683699	yes
NACC1	XLOC_012675	Q	SIPS	19.4154	27.689	0.512112	2.06107	0.0004	0.00424679	yes		LIMS2	XLOC_015491	Q	SIPS	33.6606	24.803	-0.440547	-1.67541	0.004	0.0278809	yes
NAGK	XLOC_014473	Q	SIPS	25.8069	42.0586	0.704644	2.71563	5e-05	0.000683699	yes		LIN54	XLOC_019973	Q	SIPS	4.49674	2.65228	-0.761648	-2.35332	5e-05	0.000683699	yes
NAMPT	XLOC_025228	Q	SIPS	7.98207	11.4086	0.515285	1.84734	0.00135	0.0115637	yes		LIN9	XLOC_002359	Q	SIPS	1.59897	0.576204	-1.47249	-2.4201	0.00025	0.00284633	yes
NANS	XLOC_026785	Q	SIPS	26.5518	36.8667	0.473508	1.77574	0.00185	0.0149162	yes		LINC00174	XLOC_025052	Q	SIPS	0.957062	0.505578	-0.920677	-1.59361	0.0076	0.0466153	yes
NAP1L2	XLOC_028455	Q	SIPS	0.257221	0.934401	1.86103	2.23665	0.00465	0.0314243	yes		LINC00312,LMCD1	XLOC_017803	Q	SIPS	28.9666	19.2589	-0.588861	-2.10904	5e-05	0.000683699	yes
NAPA	XLOC_013891	Q	SIPS	37.1466	58.3182	0.650715	2.56938	5e-05	0.000683699	yes		LINC00339	XLOC_000178	Q	SIPS	6.58201	3.67486	-0.840839	-1.85068	0.0017	0.0139446	yes
NAT8L	XLOC_019302	Q	SIPS	0.0770626	0.559746	2.86067	3.41442	5e-05	0.000683699	yes		LINC00341	XLOC_008191	Q	SIPS	4.71912	1.13202	-2.05962	-4.85338	5e-05	0.000683699	yes
NBEAL1	XLOC_014884	Q	SIPS	1.10626	2.41184	1.12444	3.33593	5e-05	0.000683699	yes		LINC00662	XLOC_013668	Q	SIPS	8.09044	4.63939	-0.802283	-1.66708	0.0056	0.0364766	yes
NCALD	XLOC_026304	Q	SIPS	4.19025	8.53264	1.02596	3.43731	5e-05	0.000683699	yes		LINC00667	XLOC_012056	Q	SIPS	10.9797	6.91442	-0.667162	-1.96318	0.00055	0.00557148	yes
NCDN	XLOC_000294	Q	SIPS	15.4091	20.2226	0.392191	1.53517	0.00835	0.0501336	no		LINC00673	XLOC_011714	Q	SIPS	5.38853	3.60346	-0.580509	-1.69187	0.0031	0.0227062	yes
NCEH1	XLOC_019028	Q	SIPS	11.0612	22.8303	1.04544	3.9055	5e-05	0.000683699	yes		LINC00674	XLOC_010960	Q	SIPS	7.89618	3.95765	-0.996513	-3.79846	5e-05	0.000683699	yes
NCF1	XLOC_024469	Q	SIPS	0	1.47411	Inf	NA	5e-05	0.000683699	yes		LINC00857	XLOC_002972	Q	SIPS	3.87156	2.10756	-0.877342	-2.17055	0.00015	0.00183005	yes
NCKAP1	XLOC_015639	Q	SIPS	48.1973	61.8071	0.358821	1.44338	0.01185	0.0649847	no		LINC00941	XLOC_005620	Q	SIPS	6.6365	4.68344	-0.502855	-1.42191	0.01405	0.0732695	no
NCLN	XLOC_012528	Q	SIPS	27.6603	37.273	0.430313	1.73988	0.00275	0.0206046	yes		LINC00961	XLOC_026642	Q	SIPS	0.89528	0.442345	-1.01717	-1.22853	0.03985	0.16099	no
NCS1	XLOC_026932	Q	SIPS	15.5708	25.6982	0.722825	2.89248	5e-05	0.000683699	yes		LINC00963	XLOC_026924	Q	SIPS	8.75547	3.98351	-1.13614	-3.1781	5e-05	0.000683699	yes
NDFIP1	XLOC_020759	Q	SIPS	67.7586	91.1639	0.428058	1.47027	0.0103	0.0586806	no		LINC00999	XLOC_002833	Q	SIPS	2.64575	0.748668	-1.82128	-2.50331	0.0001	0.00127649	yes
NDNF	XLOC_020064	Q	SIPS	6.50341	9.63463	0.567034	1.87444	0.0013	0.0112037	yes		LINC01061	XLOC_020059	Q	SIPS	1.77045	0.965868	-0.874216	-1.94022	0.0016	0.013262	yes
NDRG3	XLOC_016575	Q	SIPS	8.65666	15.2618	0.81804	2.63821	5e-05	0.000683699	yes		LINC01133	XLOC_000866	Q	SIPS	61.6587	14.1291	-2.12564	-2.59132	0.0001	0.00127649	yes
NDRG4	XLOC_009659	Q	SIPS	0.874242	2.4135	1.46502	3.30515	5e-05	0.000683699	yes		LINC01137	XLOC_001549	Q	SIPS	2.75367	0.883449	-1.64013	-2.64504	5e-05	0.000683699	yes
NDUFA1	XLOC_028089	Q	SIPS	55.2041	86.0617	0.640596	1.98598	0.00065	0.00640114	yes		LINC01139	XLOC_002416	Q	SIPS	1.77359	0.419715	-2.07919	-2.50668	0.00425	0.0292721	yes
NDUFA11	XLOC_013431	Q	SIPS	88.3343	114.564	0.375109	1.4485	0.01125	0.0625771	no		LINC01279	XLOC_018814	Q	SIPS	128.547	68.6218	-0.905553	-3.68154	5e-05	0.000683699	yes
NDUFA13	XLOC_012769	Q	SIPS	100.033	156.834	0.64876	2.45761	5e-05	0.000683699	yes		LINC01355	XLOC_001438	Q	SIPS	1.66158	0.701171	-1.24471	-1.95939	0.00305	0.022408	yes
NDUFA2	XLOC_021304	Q	SIPS	29.561	43.9219	0.571247	1.85335	0.00125	0.0108394	yes		LIPA	XLOC_003493	Q	SIPS	52.9889	35.8519	-0.563642	-2.18414	5e-05	0.000683699	yes
NDUFA7	XLOC_013471	Q	SIPS	19.2337	27.6539	0.523847	1.54332	0.00795	0.0482493	yes		LIPC	XLOC_008547	Q	SIPS	1.53332	0.470959	-1.70299	-1.94113	0.00965	0.0557883	no
NDUFB2	XLOC_024734	Q	SIPS	91.0807	140.461	0.624954	1.79429	0.0011	0.00979227	yes		LIPT1	XLOC_014580	Q	SIPS	1.48338	0.840249	-0.820004	-1.02622	0.04475	0.174948	no
NDUFB7	XLOC_013572	Q	SIPS	56.7225	76.6334	0.434052	1.55674	0.00695	0.0434038	yes		LITAF	XLOC_009961	Q	SIPS	39.9467	28.4446	-0.489921	-1.90053	0.0009	0.00835003	yes
NDUFS7	XLOC_012502	Q	SIPS	20.5767	31.9921	0.636706	2.06294	0.0006	0.00599089	yes		LMBR1L	XLOC_006317	Q	SIPS	9.26942	6.6285	-0.483797	-1.58522	0.0057	0.0369794	yes
NDUFV3	XLOC_016910	Q	SIPS	9.78813	15.1912	0.634134	1.89866	0.0015	0.0125884	yes		LMNB1	XLOC_020655	Q	SIPS	7.64646	2.07221	-1.88363	-4.46726	5e-05	0.000683699	yes
NECAB3	XLOC_016547	Q	SIPS	6.97897	11.1506	0.67604	2.14088	0.0002	0.00234811	yes		LMNB2	XLOC_013382	Q	SIPS	19.9291	13.3387	-0.579262	-2.31557	5e-05	0.000683699	yes
NEFL	XLOC_026081	Q	SIPS	0.0621113	1.29407	4.38091	4.4382	5e-05	0.000683699	yes		LMO4	XLOC_000531	Q	SIPS	35.159	12.3663	-1.50747	-5.9306	5e-05	0.000683699	yes
NEFM	XLOC_025658	Q	SIPS	0.137807	2.04954	3.89458	5.78389	5e-05	0.000683699	yes		LNX2	XLOC_007148	Q	SIPS	1.77068	0.957678	-0.88669	-2.06915	0.0005	0.00514644	yes
NEK10,SLC4A7	XLOC_018548	Q	SIPS	5.02454	7.29965	0.538836	1.9454	0.00125	0.0108394	yes		LOC100130417	XLOC_001266	Q	SIPS	7.38046	3.40027	-1.11806	-0.811599	0.0408	0.163633	no
NET1	XLOC_002739	Q	SIPS	5.32588	7.27886	0.450693	1.5345	0.00745	0.0458687	yes		LOC100130992	XLOC_002790	Q	SIPS	0.519156	0.101592	-2.35338	-2.72208	0.0002	0.00234811	yes
NETO2	XLOC_010114	Q	SIPS	0.422114	0.934503	1.14657	1.77248	0.00445	0.0303672	yes		LOC100131564	XLOC_001774	Q	SIPS	3.07475	1.84725	-0.73509	-1.57024	0.00785	0.0477842	yes
NEU1	XLOC_022454	Q	SIPS	7.91501	12.0951	0.611763	2.09466	0.00015	0.00183005	yes		LOC100132891	XLOC_025776	Q	SIPS	10.6931	5.07172	-1.07613	-2.80947	5e-05	0.000683699	yes
NEXN	XLOC_000507	Q	SIPS	12.1891	16.7672	0.460049	1.70957	0.0033	0.0238572	yes		LOC100190986,NPIPB3	XLOC_010010	Q	SIPS	22.2787	15.239	-0.547897	-1.94745	0.0009	0.00835003	yes
NFASC	XLOC_001065	Q	SIPS	15.052	24.0876	0.678334	2.27931	5e-05	0.000683699	yes		LOC100288637	XLOC_008423	Q	SIPS	0.638495	0.116996	-2.44821	-3.23302	5e-05	0.000683699	yes
NFIL3	XLOC_027265	Q	SIPS	7.48655	10.4352	0.479083	1.60555	0.00585	0.0377729	yes		LOC100288778	XLOC_005460	Q	SIPS	2.09977	1.02445	-1.03538	-1.78767	0.00325	0.0235682	yes
NGFRAP1	XLOC_028025	Q	SIPS	41.6981	62.9643	0.594554	2.28378	5e-05	0.000683699	yes		LOC100288842	XLOC_026851	Q	SIPS	2.20311	0.824491	-1.41796	-1.65387	0.00435	0.029832	yes
NHP2L1	XLOC_017656	Q	SIPS	42.9605	56.7073	0.400523	1.5577	0.00735	0.0453807	yes		LOC100506022	XLOC_001339	Q	SIPS	0.754522	0.306638	-1.29903	-1.70305	0.0068	0.0426682	yes
NIPAL2	XLOC_026290	Q	SIPS	8.13664	13.4749	0.727772	2.67859	5e-05	0.000683699	yes		LOC100506472,TAB1	XLOC_017360	Q	SIPS	4.82391	3.78195	-0.351074	-1.15137	0.04355	0.171576	no
NKX3-1	XLOC_026078	Q	SIPS	4.02625	6.13929	0.608634	1.57488	0.0062	0.0395845	yes		LOC100506548,RPL37	XLOC_021028	Q	SIPS	204.499	110.388	-0.889514	-3.51364	5e-05	0.000683699	yes
NOG	XLOC_010891	Q	SIPS	3.91324	12.5285	1.67878	5.15421	5e-05	0.000683699	yes		LOC100506834	XLOC_026724	Q	SIPS	1.07839	0.449148	-1.26362	-1.2566	0.0468	0.180791	no
NOL6	XLOC_027113	Q	SIPS	8.5851	13.8143	0.686251	2.63827	5e-05	0.000683699	yes		LOC100506990	XLOC_025612	Q	SIPS	4.00557	2.78395	-0.524874	-1.39213	0.0154	0.0786785	no
NOSIP	XLOC_013939	Q	SIPS	10.8479	16.7211	0.624252	2.11201	0.0004	0.00424679	yes		LOC100507217	XLOC_008755	Q	SIPS	36.3038	16.6295	-1.12638	-3.93381	5e-05	0.000683699	yes
NOTCH3	XLOC_013581	Q	SIPS	6.25372	25.7782	2.04337	8.06198	5e-05	0.000683699	yes		LOC100507472,PCSK6	XLOC_009181	Q	SIPS	4.2011	1.24449	-1.75521	-4.85434	5e-05	0.000683699	yes
NOV	XLOC_025879	Q	SIPS	2.15846	3.33257	0.62663	1.57445	0.00805	0.0486991	yes		LOC100507642	XLOC_024214	Q	SIPS	1.06271	0.471505	-1.17241	-1.70846	0.008	0.0484621	yes
NPAS1	XLOC_013030	Q	SIPS	8.39499	13.8308	0.720286	2.17465	0.0002	0.00234811	yes		LOC100996609	XLOC_016871	Q	SIPS	9.7649	5.25114	-0.894974	-2.38953	5e-05	0.000683699	yes
NPDC1	XLOC_027535	Q	SIPS	53.6786	78.3708	0.545968	2.20727	0.0001	0.00127649	yes		LOC100996758,NPY4R	XLOC_002858	Q	SIPS	3.77946	0.250299	-3.91646	-4.1064	5e-05	0.000683699	yes
NPR3	XLOC_020415	Q	SIPS	24.893	35.7183	0.520926	2.09802	0.0001	0.00127649	yes		LOC101927021	XLOC_024226	Q	SIPS	2.04316	0.955723	-1.09613	-1.96258	0.00105	0.00947266	yes
NPTX1	XLOC_011801	Q	SIPS	0.555772	1.56759	1.49598	3.48062	5e-05	0.000683699	yes		LOC155060,ZNF783	XLOC_024787	Q	SIPS	6.0563	4.01368	-0.59351	-1.97134	0.00075	0.00718803	yes
NPTX2	XLOC_024546	Q	SIPS	0.170774	0.563516	1.72237	1.95625	0.0029	0.0215059	yes		LOC220729	XLOC_019125	Q	SIPS	4.97224	2.98408	-0.736607	-1.86801	0.0007	0.00679396	yes
NPTXR	XLOC_017630	Q	SIPS	0.491256	3.29603	2.74618	6.83511	5e-05	0.000683699	yes		LOC284454,MIR23A,MIR24-2,MIR27A	XLOC_013558	Q	SIPS	120.9	9.28484	-3.7028	-11.9262	5e-05	0.000683699	yes
NQO1	XLOC_010209	Q	SIPS	37.8141	100.737	1.4136	4.02488	5e-05	0.000683699	yes		LOC284581	XLOC_001071	Q	SIPS	3.30575	1.86283	-0.827484	-1.95299	0.00075	0.00718803	yes
NR3C2	XLOC_020115	Q	SIPS	0.539382	2.48602	2.20446	4.9511	5e-05	0.000683699	yes		LOC285074	XLOC_015371	Q	SIPS	1.54439	0.928287	-0.734394	-1.33002	0.0221	0.104007	no
NR4A3	XLOC_026790	Q	SIPS	1.59289	2.35485	0.56399	1.57015	0.0065	0.0411535	yes		LOC374443	XLOC_005541	Q	SIPS	2.26189	0.807748	-1.48555	-2.26431	0.0001	0.00127649	yes
NRBP2	XLOC_026422	Q	SIPS	13.0076	20.5077	0.656802	2.58385	5e-05	0.000683699	yes		LOC493754	XLOC_025053	Q	SIPS	14.4238	9.91818	-0.540301	-1.58864	0.00515	0.0340739	yes
NRK	XLOC_028038	Q	SIPS	0.269277	0.839209	1.63994	3.22756	5e-05	0.000683699	yes		LOC728392,NLRP1	XLOC_011171	Q	SIPS	8.80505	5.6627	-0.636841	-1.62301	0.00445	0.0303672	yes
NRN1	XLOC_022299	Q	SIPS	15.9263	31.2692	0.973328	3.48568	5e-05	0.000683699	yes		LOC729218	XLOC_019615	Q	SIPS	1.85143	1.18958	-0.638185	-1.58942	0.00755	0.046357	yes
NRROS	XLOC_018460	Q	SIPS	0.0846381	0.957248	3.49951	3.1635	0.00065	0.00640114	yes		LOC729737	XLOC_001259	Q	SIPS	0.841322	0.377094	-1.15774	-2.11708	0.0009	0.00835003	yes
NRSN1	XLOC_021703	Q	SIPS	2.62455	4.64366	0.823191	2.02944	0.0005	0.00514644	yes		LONP1	XLOC_013426	Q	SIPS	35.8993	18.5446	-0.95296	-2.39782	0.0001	0.00127649	yes
NSDHL	XLOC_028186	Q	SIPS	7.35024	13.5652	0.884047	2.88312	5e-05	0.000683699	yes		LONRF1	XLOC_026042	Q	SIPS	4.2961	2.7823	-0.626749	-1.81924	0.0015	0.0125884	yes
NSMF	XLOC_027551	Q	SIPS	13.7915	21.8322	0.662676	2.61749	5e-05	0.000683699	yes		LOXL2	XLOC_026076	Q	SIPS	271.108	179.555	-0.594441	-2.33657	0.0001	0.00127649	yes
NT5E	XLOC_022037	Q	SIPS	61.7043	126.448	1.0351	4.21719	5e-05	0.000683699	yes		LOXL3	XLOC_015332	Q	SIPS	18.4554	12.4502	-0.567876	-1.30017	0.0249	0.113808	no
NTN4	XLOC_006540	Q	SIPS	8.41854	12.0398	0.516169	1.88858	0.00115	0.0101367	yes		LPCAT2,MMP2	XLOC_009614	Q	SIPS	1029.88	578.995	-0.830855	-3.09158	5e-05	0.000683699	yes
NTNG1	XLOC_000589	Q	SIPS	6.35643	11.9242	0.907607	3.004	5e-05	0.000683699	yes		LPGAT1	XLOC_002312	Q	SIPS	16.1403	11.2602	-0.519441	-2.02775	0.0005	0.00514644	yes
NTNG2	XLOC_026948	Q	SIPS	1.19173	2.24999	0.916859	2.18026	0.00045	0.00470281	yes		LRIG3	XLOC_006449	Q	SIPS	3.42234	1.60767	-1.09001	-2.99595	5e-05	0.000683699	yes
NTRK2	XLOC_026720	Q	SIPS	2.03221	2.83846	0.482058	1.52449	0.0079	0.0479985	yes		LRP1	XLOC_005776	Q	SIPS	321.999	174.898	-0.880544	-3.1827	5e-05	0.000683699	yes
NUCB1	XLOC_013069	Q	SIPS	84.9214	113.816	0.422501	1.69012	0.0034	0.0244617	yes		LRP5	XLOC_004300	Q	SIPS	13.5024	10.9769	-0.298751	-1.1776	0.0432	0.170547	no
NUDCD3	XLOC_025001	Q	SIPS	14.1184	18.1135	0.359484	1.42072	0.01295	0.0687876	no		LRR1	XLOC_007528	Q	SIPS	4.14987	2.23964	-0.889802	-1.83991	0.0022	0.0171645	yes
NUDT19	XLOC_012811	Q	SIPS	7.91053	11.6684	0.560755	1.89902	0.00135	0.0115637	yes		LRRC37A3	XLOC_011690	Q	SIPS	2.77139	0.646311	-2.10031	-1.8737	0.00105	0.00947266	yes
NUDT9	XLOC_019546	Q	SIPS	6.63599	8.56306	0.367815	1.23828	0.0315	0.13562	no		LRRC47	XLOC_001312	Q	SIPS	17.8114	13.1429	-0.438515	-1.64786	0.00315	0.0229919	yes
NUP210	XLOC_018513	Q	SIPS	0	1.17095	Inf	NA	5e-05	0.000683699	yes		LRRC75A-AS1,SNORD49B	XLOC_010562	Q	SIPS	525.319	294.5	-0.834929	-2.86357	5e-05	0.000683699	yes
NXF3	XLOC_028511	Q	SIPS	0.144023	0.711288	2.30414	2.18304	0.0044	0.0301068	yes		LRRC75B	XLOC_017526	Q	SIPS	4.28478	2.93017	-0.548238	-1.13523	0.04905	0.187041	no
NXPH3	XLOC_010860	Q	SIPS	0.245041	0.904097	1.88345	3.52153	5e-05	0.000683699	yes		LRRC8D	XLOC_000537	Q	SIPS	23.7101	13.6834	-0.793074	-2.99682	5e-05	0.000683699	yes
NYNRIN	XLOC_007484	Q	SIPS	0.974197	2.64012	1.43832	4.54615	5e-05	0.000683699	yes		LRRCC1	XLOC_025802	Q	SIPS	0.803976	0.16201	-2.31107	-2.79478	0.00025	0.00284633	yes
OAF	XLOC_004513	Q	SIPS	32.627	44.3535	0.442981	1.75381	0.00235	0.018114	yes		LSM14A	XLOC_012822	Q	SIPS	28.8487	21.2357	-0.442014	-1.7338	0.0031	0.0227062	yes
OAT	XLOC_003638	Q	SIPS	80.6209	105.635	0.38986	1.55942	0.00735	0.0453807	yes		LSM8	XLOC_024649	Q	SIPS	3.27593	1.55807	-1.07214	-3.66392	5e-05	0.000683699	yes
OAZ1	XLOC_012515	Q	SIPS	496.974	665.812	0.421945	1.70091	0.0025	0.0190516	yes		LTA4H	XLOC_006543	Q	SIPS	19.6249	14.596	-0.427113	-1.54174	0.00705	0.0439001	yes
OGDH	XLOC_024376	Q	SIPS	20.8203	32.3161	0.63426	2.33317	5e-05	0.000683699	yes		LTBP2	XLOC_008116	Q	SIPS	272.369	164.127	-0.730751	-2.83616	5e-05	0.000683699	yes
OGFRL1	XLOC_022009	Q	SIPS	4.92676	6.54813	0.410444	1.19561	0.03855	0.157203	no		LUC7L	XLOC_009846	Q	SIPS	15.0939	8.0132	-0.913513	-3.0575	5e-05	0.000683699	yes
OLFM1	XLOC_026974	Q	SIPS	8.33524	16.2293	0.961306	2.91794	5e-05	0.000683699	yes		LUM	XLOC_006525	Q	SIPS	122.835	75.0121	-0.711527	-2.84204	5e-05	0.000683699	yes
OLFM2	XLOC_013496	Q	SIPS	3.26244	14.5083	2.15286	6.27907	5e-05	0.000683699	yes		LURAP1L	XLOC_026580	Q	SIPS	45.2483	16.265	-1.47609	-4.94946	5e-05	0.000683699	yes
ORAI2	XLOC_024603	Q	SIPS	3.76518	5.17537	0.458944	1.65522	0.0039	0.0273215	yes		LYRM9	XLOC_011309	Q	SIPS	4.49466	2.42329	-0.891243	-1.95455	0.00105	0.00947266	yes
OSBP2	XLOC_017294	Q	SIPS	0.346102	0.638616	0.88375	1.32183	0.0168	0.0841852	no		MAD2L1	XLOC_020062	Q	SIPS	10.84	3.90462	-1.47311	-3.56635	5e-05	0.000683699	yes
OSBPL1A	XLOC_012293	Q	SIPS	4.44991	6.20452	0.479543	1.50413	0.0079	0.0479985	yes		MAD2L2	XLOC_001352	Q	SIPS	16.6656	10.5977	-0.653121	-2.13713	0.00025	0.00284633	yes
OSR1	XLOC_015117	Q	SIPS	8.54333	13.3308	0.641892	2.17435	5e-05	0.000683699	yes		MADD	XLOC_004066	Q	SIPS	7.66442	5.60606	-0.45119	-1.68642	0.00335	0.0241574	yes
OSR2	XLOC_025843	Q	SIPS	4.24944	6.46518	0.605418	1.73402	0.00285	0.0212036	yes		MAFG	XLOC_011830	Q	SIPS	16.5685	11.808	-0.488684	-1.91833	0.0006	0.00599089	yes
OST4	XLOC_015148	Q	SIPS	184.745	253.089	0.454113	1.62395	0.0043	0.0295515	yes		MAFG-AS1	XLOC_011075	Q	SIPS	2.58667	0.653931	-1.98389	-3.38694	5e-05	0.000683699	yes
OSTF1	XLOC_026700	Q	SIPS	22.6001	32.2675	0.513752	1.88057	0.00135	0.0115637	yes		MAGEF1	XLOC_019055	Q	SIPS	17.6729	8.45575	-1.06353	-3.57132	5e-05	0.000683699	yes
OSTM1	XLOC_022722	Q	SIPS	16.2445	31.044	0.934364	3.60271	5e-05	0.000683699	yes		MAGI2-AS3	XLOC_024499	Q	SIPS	15.4783	7.74072	-0.999704	-2.31397	5e-05	0.000683699	yes
OXT	XLOC_016065	Q	SIPS	0.555257	3.22941	2.54005	2.14788	0.0027	0.020293	yes		MAMDC4	XLOC_026997	Q	SIPS	0.969395	0.265965	-1.86585	-3.08808	5e-05	0.000683699	yes
PALLD	XLOC_019711	Q	SIPS	19.8101	24.9564	0.333168	1.33142	0.0228	0.106476	no		MAML1	XLOC_020909	Q	SIPS	6.25054	4.47744	-0.481309	-1.73897	0.0022	0.0171645	yes
PAM	XLOC_020595	Q	SIPS	109.836	236.869	1.10874	4.4828	5e-05	0.000683699	yes		MAML2	XLOC_005158	Q	SIPS	4.71606	3.33299	-0.500763	-1.7529	0.0022	0.0171645	yes
PANK3	XLOC_021403	Q	SIPS	5.22279	8.29155	0.666821	2.20459	0.0001	0.00127649	yes		MAMLD1	XLOC_028169	Q	SIPS	10.315	7.78538	-0.405901	-1.47976	0.0109	0.0611254	no
PANX2	XLOC_017435	Q	SIPS	1.6301	5.95547	1.86926	5.54679	5e-05	0.000683699	yes		MAN1C1	XLOC_000209	Q	SIPS	0.753011	0.410439	-0.875502	-1.61764	0.0064	0.0406325	yes
PAPPA	XLOC_026846	Q	SIPS	8.17458	18.3173	1.16399	4.03778	5e-05	0.000683699	yes		MAN2C1,SIN3A	XLOC_009064	Q	SIPS	26.114	15.1666	-0.78393	-2.68757	5e-05	0.000683699	yes
PAPPA-AS1	XLOC_027380	Q	SIPS	14.6865	35.412	1.26974	2.11676	0.00055	0.00557148	yes		MAP2K5	XLOC_008593	Q	SIPS	9.17476	3.95835	-1.21277	-3.6594	5e-05	0.000683699	yes
PAPSS1	XLOC_020032	Q	SIPS	16.0718	26.7045	0.732549	2.7896	5e-05	0.000683699	yes		MAP3K2	XLOC_015488	Q	SIPS	6.81106	5.2688	-0.370404	-1.32992	0.02295	0.106953	no
PCBP3	XLOC_016942	Q	SIPS	0.422896	1.17052	1.46878	2.0478	0.0015	0.0125884	yes		MAP3K3	XLOC_010934	Q	SIPS	14.4051	9.80705	-0.554685	-1.72837	0.0026	0.0196814	yes
PCBP4	XLOC_018685	Q	SIPS	19.2634	26.3353	0.451134	1.7177	0.00305	0.022408	yes		MAP3K8	XLOC_002817	Q	SIPS	7.87878	3.98809	-0.982273	-2.36319	5e-05	0.000683699	yes
PCDH10	XLOC_019641	Q	SIPS	0.249942	0.743855	1.57343	2.5983	0.00015	0.00183005	yes		MAPK6	XLOC_008534	Q	SIPS	25.4074	17.0246	-0.57763	-2.24649	0.0001	0.00127649	yes
PCDHA1,PCDHA10,PCDHA11,PCDHA12,PCDHA13,PCDHA2,PCDHA3,PCDHA4,PCDHA5,PCDHA6,PCDHA7,PCDHA8,PCDHA9,PCDHAC1,PCDHAC2	XLOC_020734	Q	SIPS	0.502117	1.17669	1.22864	1.9701	5e-05	0.000683699	yes		MAPK8	XLOC_002870	Q	SIPS	8.13324	5.04361	-0.689373	-2.4176	5e-05	0.000683699	yes
PCMT1	XLOC_022199	Q	SIPS	40.3917	54.0876	0.421237	1.58752	0.00645	0.0408893	yes		MARC2	XLOC_001132	Q	SIPS	3.0914	0.912416	-1.7605	-2.97401	5e-05	0.000683699	yes
PCOLCE2	XLOC_018943	Q	SIPS	14.3495	43.17	1.58903	5.84515	5e-05	0.000683699	yes		MARCH8	XLOC_003350	Q	SIPS	8.27038	5.56606	-0.571297	-1.97834	0.0007	0.00679396	yes
PCSK1	XLOC_021175	Q	SIPS	1.93054	9.72105	2.33211	7.42417	5e-05	0.000683699	yes		MARCH9	XLOC_005795	Q	SIPS	0.935747	0.2856	-1.71212	-2.4437	0.0005	0.00514644	yes
PCYOX1	XLOC_014468	Q	SIPS	27.3397	69.5193	1.34642	5.4881	5e-05	0.000683699	yes		MARCKS	XLOC_022101	Q	SIPS	175.122	104.365	-0.746721	-3.0255	5e-05	0.000683699	yes
PCYT2	XLOC_011828	Q	SIPS	4.71941	8.64121	0.872627	2.97635	5e-05	0.000683699	yes		MARK3	XLOC_007845	Q	SIPS	22.4717	16.2107	-0.471165	-1.81815	0.0013	0.0112037	yes
PDCD1LG2	XLOC_026570	Q	SIPS	12.3035	18.9278	0.621437	2.20359	0.0002	0.00234811	yes		MARS	XLOC_005784	Q	SIPS	92.5653	37.4325	-1.30618	-4.97032	5e-05	0.000683699	yes
PDCD5	XLOC_012809	Q	SIPS	41.7323	60.4247	0.533974	1.91055	0.00145	0.0122452	yes		MARVELD1	XLOC_003058	Q	SIPS	65.0391	46.3321	-0.489294	-1.97518	0.0003	0.00332154	yes
PDE1A	XLOC_015637	Q	SIPS	0.984646	2.17314	1.14211	2.1705	0.00055	0.00557148	yes		MASP1	XLOC_019074	Q	SIPS	48.5551	35.8423	-0.43796	-1.75662	0.0021	0.0165434	yes
PDE3A	XLOC_005590	Q	SIPS	0.304418	0.650359	1.09518	1.97364	0.00175	0.0142714	yes		MAST2	XLOC_000391	Q	SIPS	17.6568	11.1069	-0.668774	-2.60544	5e-05	0.000683699	yes
PDE4B	XLOC_000472	Q	SIPS	4.39391	8.07649	0.878223	2.97666	5e-05	0.000683699	yes		MASTL	XLOC_002808	Q	SIPS	5.85488	3.30505	-0.82497	-2.48857	5e-05	0.000683699	yes
PDE7B	XLOC_022164	Q	SIPS	0.411997	0.974931	1.24266	2.25608	0.0004	0.00424679	yes		MAT2A	XLOC_014522	Q	SIPS	76.7892	51.472	-0.577116	-1.8883	0.00155	0.012933	yes
PDIA5	XLOC_018199	Q	SIPS	27.16	33.8094	0.315942	1.21271	0.03365	0.142323	no		MATN3	XLOC_015120	Q	SIPS	3.70945	1.4998	-1.30644	-2.95568	5e-05	0.000683699	yes
PDK4	XLOC_025143	Q	SIPS	0.192255	3.75138	4.28633	5.41814	5e-05	0.000683699	yes		MBD1	XLOC_012358	Q	SIPS	14.3855	10.5608	-0.445892	-1.49669	0.00895	0.0527959	no
PDLIM5	XLOC_019564	Q	SIPS	36.6977	50.9377	0.473044	1.71186	0.00175	0.0142714	yes		MBD4	XLOC_018898	Q	SIPS	12.6827	8.19934	-0.629284	-1.76726	0.0028	0.0209077	yes
PDP1	XLOC_025825	Q	SIPS	9.06088	11.6002	0.356423	1.29131	0.0261	0.117901	no		MBD6	XLOC_005786	Q	SIPS	12.7909	6.03705	-1.08321	-2.08095	0.00095	0.00873382	yes
PDZRN3	XLOC_018761	Q	SIPS	3.92717	6.76946	0.785551	2.78577	5e-05	0.000683699	yes		MBIP	XLOC_007980	Q	SIPS	9.12416	5.9517	-0.61639	-1.74871	0.00285	0.0212036	yes
PEBP1	XLOC_005990	Q	SIPS	93.7368	123.719	0.400379	1.60341	0.00585	0.0377729	yes		MBNL2	XLOC_007047	Q	SIPS	46.7802	33.2776	-0.491347	-1.97468	0.00085	0.0079766	yes
PEG10	XLOC_024536	Q	SIPS	6.40961	11.3389	0.822976	3.15544	5e-05	0.000683699	yes		MBTD1	XLOC_011617	Q	SIPS	2.63574	1.60036	-0.719806	-1.9506	0.0009	0.00835003	yes
PENK	XLOC_026171	Q	SIPS	7.3084	25.4622	1.80073	5.87849	5e-05	0.000683699	yes		MCM10	XLOC_002764	Q	SIPS	1.93912	0.428944	-2.17654	-4.37515	5e-05	0.000683699	yes
PEPD	XLOC_013682	Q	SIPS	18.3048	25.6058	0.484254	1.83246	0.0018	0.0146057	yes		MCM2	XLOC_018217	Q	SIPS	8.1071	4.00217	-1.0184	-3.2782	5e-05	0.000683699	yes
PERP	XLOC_022809	Q	SIPS	21.9189	40.6287	0.890328	3.5345	5e-05	0.000683699	yes		MCM3	XLOC_022606	Q	SIPS	10.9748	5.40553	-1.02168	-3.65715	5e-05	0.000683699	yes
PEX26	XLOC_017180	Q	SIPS	10.7408	14.4951	0.432466	1.60832	0.00615	0.0393079	yes		MCM4	XLOC_025727	Q	SIPS	10.3607	5.37328	-0.947249	-3.48617	5e-05	0.000683699	yes
PF4V1	XLOC_019503	Q	SIPS	0.549751	6.20028	3.49548	3.43711	0.00045	0.00470281	yes		MCM5	XLOC_017320	Q	SIPS	10.6495	5.84089	-0.866525	-2.96768	5e-05	0.000683699	yes
PFKL	XLOC_016922	Q	SIPS	47.5535	67.8967	0.513788	1.96247	0.0006	0.00599089	yes		MCM6	XLOC_015526	Q	SIPS	12.3941	8.11159	-0.611591	-2.24412	5e-05	0.000683699	yes
PFKM	XLOC_005648	Q	SIPS	11.5799	14.9357	0.367147	1.17248	0.045	0.175633	no		MCM7	XLOC_025171	Q	SIPS	17.2277	8.3169	-1.05062	-1.73381	0.0127	0.0678004	no
PGD	XLOC_000082	Q	SIPS	45.5678	61.5303	0.433283	1.71578	0.00285	0.0212036	yes		MCM8	XLOC_016085	Q	SIPS	2.44029	1.47032	-0.730921	-1.89289	0.00115	0.0101367	yes
PGPEP1	XLOC_012751	Q	SIPS	2.71613	4.60888	0.762863	2.66314	5e-05	0.000683699	yes		MCM9	XLOC_022758	Q	SIPS	1.38663	0.670694	-1.04785	-1.65058	0.0049	0.0327422	yes
PGRMC1	XLOC_028083	Q	SIPS	72.1299	141.546	0.972601	3.9442	5e-05	0.000683699	yes		MCMBP	XLOC_003627	Q	SIPS	23.0958	11.7024	-0.980827	-3.73311	5e-05	0.000683699	yes
PHACTR1	XLOC_021680	Q	SIPS	0.131721	0.611384	2.2146	2.26504	0.00335	0.0241574	yes		MCRS1	XLOC_006322	Q	SIPS	16.4869	12.2594	-0.427434	-1.53798	0.00755	0.046357	yes
PHACTR2	XLOC_022182	Q	SIPS	14.2823	23.9699	0.747001	2.10664	0.00135	0.0115637	yes		MDFIC	XLOC_024639	Q	SIPS	21.6647	16.385	-0.402972	-1.51831	0.0075	0.0461252	yes
PHACTR3	XLOC_016339	Q	SIPS	0.809559	4.46442	2.46326	5.38533	5e-05	0.000683699	yes		MDK	XLOC_004056	Q	SIPS	26.9569	14.1975	-0.925011	-3.02605	5e-05	0.000683699	yes
PHLDA1	XLOC_006496	Q	SIPS	18.0289	23.5305	0.384223	1.5207	0.0071	0.0441588	yes		MDM1	XLOC_006474	Q	SIPS	3.80802	1.85478	-1.0378	-2.45924	5e-05	0.000683699	yes
PHLDA2	XLOC_004629	Q	SIPS	18.0818	40.9153	1.1781	4.07247	5e-05	0.000683699	yes		MDM4	XLOC_001064	Q	SIPS	5.98425	2.47173	-1.27565	-4.49845	5e-05	0.000683699	yes
PHLDB3	XLOC_013821	Q	SIPS	0.768913	1.14685	0.57679	1.17637	0.0406	0.163046	no		ME2	XLOC_012164	Q	SIPS	9.75873	7.21117	-0.436459	-1.55877	0.007	0.0436581	yes
PI4K2B	XLOC_019389	Q	SIPS	9.14171	11.7127	0.357531	1.23742	0.0307	0.133071	no		ME3	XLOC_005132	Q	SIPS	3.08377	1.62866	-0.921011	-2.09322	0.0005	0.00514644	yes
PIANP	XLOC_006129	Q	SIPS	1.24585	2.45028	0.975822	2.15164	0.0003	0.00332154	yes		MECR	XLOC_001494	Q	SIPS	10.0001	6.72724	-0.571923	-1.41472	0.01285	0.0683916	no
PICALM	XLOC_005131	Q	SIPS	79.8783	103.853	0.378667	1.52083	0.0085	0.0508524	no		MED1	XLOC_011407	Q	SIPS	8.50983	5.36277	-0.66615	-2.52012	5e-05	0.000683699	yes
PID1	XLOC_015785	Q	SIPS	10.9522	17.0402	0.637723	2.3074	0.00015	0.00183005	yes		MED12	XLOC_027947	Q	SIPS	5.07956	3.84559	-0.401496	-1.4841	0.0097	0.0560223	no
PIK3AP1	XLOC_003526	Q	SIPS	0.0137655	0.493924	5.16516	3.17607	0.04825	0.184776	no		MED13	XLOC_011667	Q	SIPS	8.35995	6.32463	-0.402514	-1.55055	0.0068	0.0426682	yes
PIK3C2A	XLOC_004747	Q	SIPS	8.33028	11.2803	0.437372	1.68092	0.00365	0.0258999	yes		MED16	XLOC_013351	Q	SIPS	16.7162	12.3691	-0.434504	-1.59814	0.00575	0.0372653	yes
PIK3IP1	XLOC_017572	Q	SIPS	11.6485	19.2658	0.725899	2.68963	5e-05	0.000683699	yes		MED19	XLOC_004883	Q	SIPS	10.086	6.52938	-0.627331	-1.82179	0.0019	0.0152605	yes
PIK3R1	XLOC_020492	Q	SIPS	8.41278	11.8405	0.49307	1.90678	0.00075	0.00718803	yes		MED8	XLOC_001598	Q	SIPS	24.1865	14.4472	-0.743415	-2.67606	5e-05	0.000683699	yes
PIK3R2	XLOC_012746	Q	SIPS	17.1877	23.5253	0.452839	1.80706	0.00185	0.0149162	yes		MED9	XLOC_010571	Q	SIPS	4.98496	2.62022	-0.927896	-2.44778	5e-05	0.000683699	yes
PIK3R3	XLOC_001621	Q	SIPS	0.52655	1.0964	1.05813	2.15375	0.0006	0.00599089	yes		MEGF6	XLOC_001308	Q	SIPS	14.6161	8.56628	-0.770819	-2.89513	5e-05	0.000683699	yes
PIN1	XLOC_012613	Q	SIPS	23.4612	41.8618	0.835356	3.02798	5e-05	0.000683699	yes		MEIS2	XLOC_008851	Q	SIPS	16.733	6.57592	-1.34743	-4.73159	5e-05	0.000683699	yes
PIP5K1C	XLOC_013397	Q	SIPS	20.8709	32.1078	0.621432	2.50224	5e-05	0.000683699	yes		MEN1	XLOC_004976	Q	SIPS	10.2823	7.18331	-0.517438	-1.81485	0.0019	0.0152605	yes
PITPNC1	XLOC_010955	Q	SIPS	3.60542	6.29471	0.803971	2.80662	5e-05	0.000683699	yes		MESDC1	XLOC_008678	Q	SIPS	10.1959	7.14028	-0.513931	-1.83117	0.0018	0.0146057	yes
PITPNM3	XLOC_011173	Q	SIPS	0.384754	1.12307	1.54544	3.59514	5e-05	0.000683699	yes		METAP1D	XLOC_014791	Q	SIPS	2.21866	1.4102	-0.653789	-1.24198	0.03335	0.141385	no
PJA2	XLOC_021193	Q	SIPS	29.7762	40.2989	0.436583	1.78852	0.0022	0.0171645	yes		METAP2	XLOC_005887	Q	SIPS	24.2396	16.3058	-0.571977	-2.21404	0.00015	0.00183005	yes
PKIA	XLOC_025794	Q	SIPS	0.541289	1.50973	1.47982	2.56523	0.0002	0.00234811	yes		METTL16	XLOC_011123	Q	SIPS	4.52001	3.0864	-0.550403	-1.86585	0.00105	0.00947266	yes
PKIG	XLOC_016251	Q	SIPS	16.4709	22.8489	0.47221	1.66009	0.00325	0.0235682	yes		METTL17	XLOC_007442	Q	SIPS	11.8923	6.19699	-0.940393	-2.80439	5e-05	0.000683699	yes
PKM	XLOC_009035	Q	SIPS	554.296	782.674	0.497755	1.9192	0.00065	0.00640114	yes		METTL20	XLOC_005625	Q	SIPS	2.05934	1.17333	-0.811569	-1.4221	0.0159	0.0806244	no
PLA2G15	XLOC_009697	Q	SIPS	9.1005	18.0573	0.988566	3.63727	5e-05	0.000683699	yes		METTL24	XLOC_022731	Q	SIPS	2.6986	0.834195	-1.69376	-2.6362	0.00035	0.0037834	yes
PLA2G4A	XLOC_001001	Q	SIPS	2.16769	5.14585	1.24725	3.29173	5e-05	0.000683699	yes		METTL2A	XLOC_010925	Q	SIPS	4.63062	2.95363	-0.648716	-1.77741	0.00225	0.017485	yes
PLA2G4C	XLOC_013897	Q	SIPS	0.509884	0.954639	0.904788	1.47152	0.0122	0.0664073	no		METTL4	XLOC_012246	Q	SIPS	4.02174	2.13971	-0.910402	-2.36992	5e-05	0.000683699	yes
PLA2R1	XLOC_015559	Q	SIPS	8.32042	16.1158	0.953744	1.88699	0.00075	0.00718803	yes		MEX3B	XLOC_009103	Q	SIPS	1.87417	0.286134	-2.71149	-4.16218	5e-05	0.000683699	yes
PLAG1	XLOC_026168	Q	SIPS	0.540579	1.22221	1.17692	2.43589	0.00035	0.0037834	yes		MEX3C	XLOC_012361	Q	SIPS	15.432	11.1169	-0.473164	-1.77806	0.0024	0.0184299	yes
PLAT	XLOC_026142	Q	SIPS	20.5313	43.5364	1.0844	4.33903	5e-05	0.000683699	yes		MFAP2	XLOC_001395	Q	SIPS	100.721	58.4641	-0.784746	-3.06797	5e-05	0.000683699	yes
PLAU	XLOC_002947	Q	SIPS	1.50626	2.64034	0.809747	1.88005	0.002	0.0159062	yes		MFAP3L	XLOC_020156	Q	SIPS	7.9496	5.06809	-0.649439	-2.27173	0.0002	0.00234811	yes
PLAUR	XLOC_013827	Q	SIPS	30.3454	44.3218	0.546541	2.12485	0.00035	0.0037834	yes		MFAP4	XLOC_011295	Q	SIPS	145.833	13.2938	-3.4555	-10.2732	5e-05	0.000683699	yes
PLCB1	XLOC_016091	Q	SIPS	1.98468	3.16772	0.674538	1.49154	0.00955	0.0553633	no		MFAP5	XLOC_006153	Q	SIPS	582.989	312.413	-0.900014	-2.98646	5e-05	0.000683699	yes
PLCB4	XLOC_016092	Q	SIPS	3.61928	10.0162	1.46856	5.31769	5e-05	0.000683699	yes		MFGE8	XLOC_009137	Q	SIPS	315.345	240.975	-0.388052	-1.55657	0.00605	0.0388191	yes
PLCD1	XLOC_018567	Q	SIPS	4.62224	8.07508	0.804885	2.75294	5e-05	0.000683699	yes		MFHAS1	XLOC_026016	Q	SIPS	2.13101	1.35563	-0.652572	-1.9332	0.0005	0.00514644	yes
PLCG2	XLOC_009765	Q	SIPS	0.514242	1.00674	0.969174	2.41492	5e-05	0.000683699	yes		MGA	XLOC_008475	Q	SIPS	2.71696	2.03967	-0.413657	-1.46196	0.01345	0.0708078	no
PLD5	XLOC_002424	Q	SIPS	6.65688	21.6611	1.70219	5.76679	5e-05	0.000683699	yes		MGP	XLOC_006217	Q	SIPS	5.95189	0.360145	-4.0467	-4.19117	5e-05	0.000683699	yes
PLEK	XLOC_014455	Q	SIPS	0	3.30139	Inf	NA	5e-05	0.000683699	yes		MICAL2	XLOC_003951	Q	SIPS	49.9317	29.0961	-0.779128	-3.10937	5e-05	0.000683699	yes
PLEKHA4	XLOC_013915	Q	SIPS	2.55424	3.69001	0.530732	1.69663	0.00335	0.0241574	yes		MID1IP1	XLOC_027807	Q	SIPS	14.68	11.4106	-0.36348	-1.23071	0.0314	0.135319	no
PLEKHA6	XLOC_002271	Q	SIPS	0.972637	1.58307	0.702752	2.08519	0.0005	0.00514644	yes		MID2	XLOC_028047	Q	SIPS	3.37059	2.34163	-0.525489	-1.66339	0.00355	0.0253183	yes
PLEKHB2	XLOC_014695	Q	SIPS	25.0287	32.8463	0.392146	1.54826	0.00705	0.0439001	yes		MIDN	XLOC_012498	Q	SIPS	27.1658	18.9977	-0.515965	-2.05291	0.00035	0.0037834	yes
PLEKHG4	XLOC_009681	Q	SIPS	3.48085	7.99126	1.19898	4.18596	5e-05	0.000683699	yes		MIER1	XLOC_000476	Q	SIPS	9.90124	6.87036	-0.527223	-1.81376	0.00145	0.0122452	yes
PLEKHG5,TNFRSF25	XLOC_001325	Q	SIPS	5.77338	10.7073	0.891111	1.60696	0.00495	0.0330013	yes		MIIP	XLOC_000099	Q	SIPS	5.63606	3.8072	-0.565954	-1.62699	0.0058	0.0375144	yes
PLEKHN1	XLOC_000010	Q	SIPS	1.41302	2.4825	0.813008	1.84894	0.002	0.0159062	yes		MIR143,MIR143HG,MIR145	XLOC_020786	Q	SIPS	9.80497	4.48363	-1.12885	-2.31657	5e-05	0.000683699	yes
PLIN2	XLOC_027062	Q	SIPS	24.0931	40.2425	0.740101	2.88451	5e-05	0.000683699	yes		MIR1909,REXO1	XLOC_013367	Q	SIPS	42.9851	7.76905	-2.46803	-7.75379	5e-05	0.000683699	yes
PLIN3	XLOC_013420	Q	SIPS	70.039	120.197	0.779167	3.1508	5e-05	0.000683699	yes		MIR21,VMP1	XLOC_010914	Q	SIPS	72.2082	44.9611	-0.683485	-2.65918	5e-05	0.000683699	yes
PLOD2	XLOC_018947	Q	SIPS	73.5761	113.37	0.62373	2.54506	5e-05	0.000683699	yes		MIR210,MIR210HG	XLOC_004593	Q	SIPS	6.92779	2.56075	-1.43583	-3.32681	5e-05	0.000683699	yes
PLXNA3	XLOC_028217	Q	SIPS	18.7983	35.3792	0.912302	3.65006	5e-05	0.000683699	yes		MIR3180-5,MIR6511B1,PKD1	XLOC_009886	Q	SIPS	38.9201	22.9391	-0.762705	-1.52528	5e-05	0.000683699	yes
PLXNA4	XLOC_025304	Q	SIPS	0.248249	0.873754	1.81544	3.2177	5e-05	0.000683699	yes		MIR3658,UCK2	XLOC_000913	Q	SIPS	21.4853	12.2399	-0.81176	-2.56421	5e-05	0.000683699	yes
PLXNB1	XLOC_018623	Q	SIPS	2.64862	5.01329	0.920519	3.29821	5e-05	0.000683699	yes		MIR3917,STMN1	XLOC_001465	Q	SIPS	32.138	8.92348	-1.8486	-5.47629	5e-05	0.000683699	yes
PLXNB3	XLOC_028198	Q	SIPS	2.29509	4.63268	1.0133	3.33904	5e-05	0.000683699	yes		MIR424,MIR503,MIR503HG	XLOC_028618	Q	SIPS	42.9684	3.24478	-3.72708	-5.55973	5e-05	0.000683699	yes
PMEPA1	XLOC_016680	Q	SIPS	6.44506	11.3088	0.811186	2.92905	5e-05	0.000683699	yes		MIR4712	XLOC_008525	Q	SIPS	54.6662	1.97292	-4.79224	-7.50079	5e-05	0.000683699	yes
PMPCA	XLOC_026987	Q	SIPS	14.1576	21.5501	0.606123	1.80361	0.00235	0.018114	yes		MIR4720	XLOC_009760	Q	SIPS	4.94499	1.34658	-1.87667	-2.18375	5e-05	0.000683699	yes
PNPLA6	XLOC_012582	Q	SIPS	11.7295	21.9725	0.905564	3.56594	5e-05	0.000683699	yes		MIR4750,TBC1D17	XLOC_013110	Q	SIPS	952.049	15.6011	-5.93132	-18.3464	5e-05	0.000683699	yes
PODXL	XLOC_025303	Q	SIPS	64.4635	166.68	1.37053	5.58628	5e-05	0.000683699	yes		MIR484,NDE1	XLOC_009453	Q	SIPS	8.90691	6.07567	-0.551881	-1.60244	0.00325	0.0235682	yes
PODXL2	XLOC_018218	Q	SIPS	0.673113	1.9389	1.52632	3.08946	5e-05	0.000683699	yes		MIR5001,TIGD1	XLOC_015805	Q	SIPS	28.9722	1.29583	-4.48272	-6.65797	5e-05	0.000683699	yes
POFUT2	XLOC_017116	Q	SIPS	23.7462	38.0458	0.680039	2.66137	5e-05	0.000683699	yes		MIR5006,VWA8	XLOC_007201	Q	SIPS	35.6426	5.97496	-2.5766	-6.52278	5e-05	0.000683699	yes
POLE4	XLOC_014503	Q	SIPS	21.4988	30.4008	0.499856	1.62835	0.0049	0.0327422	yes		MIR5092,SLC12A8	XLOC_018864	Q	SIPS	23.8241	1.59305	-3.90256	-0.800563	0.016	0.0810179	no
POLR2L	XLOC_004603	Q	SIPS	128.478	188.587	0.553711	2.20641	0.0003	0.00332154	yes		MIR5193,UBA7	XLOC_018661	Q	SIPS	8.56556	3.54097	-1.2744	-3.55455	5e-05	0.000683699	yes
POLR3G	XLOC_020571	Q	SIPS	0.688098	1.74937	1.34615	2.2687	0.00035	0.0037834	yes		MIR636,SRSF2	XLOC_011770	Q	SIPS	88.7074	43.8999	-1.01484	-3.21726	5e-05	0.000683699	yes
PON2	XLOC_025142	Q	SIPS	16.1794	38.3328	1.24442	4.53992	5e-05	0.000683699	yes		MIR6516,SCARNA16,SEC14L1,SNHG20	XLOC_011032	Q	SIPS	56.8201	26.0903	-1.12289	-2.68718	5e-05	0.000683699	yes
POPDC3	XLOC_022713	Q	SIPS	7.5588	11.1916	0.566189	1.6136	0.00605	0.0388191	yes		MIR6716,PHLDB1	XLOC_004496	Q	SIPS	19.5528	14.6473	-0.416743	-1.56163	0.00495	0.0330013	yes
POU2F2	XLOC_013798	Q	SIPS	0.330905	0.652537	0.979644	1.25672	0.0317	0.136244	no		MIR6732,ZC3H12A	XLOC_000305	Q	SIPS	6.70766	3.62754	-0.886817	-1.7924	0.00025	0.00284633	yes
PPAP2A	XLOC_021065	Q	SIPS	54.284	99.0063	0.866992	2.85383	5e-05	0.000683699	yes		MIR6805,RPL28	XLOC_013265	Q	SIPS	541.887	394.403	-0.45832	-1.5181	0.01245	0.0670095	no
PPAP2C	XLOC_013341	Q	SIPS	1.83036	6.72715	1.87787	4.08465	5e-05	0.000683699	yes		MIR7846,TNFRSF1B	XLOC_000102	Q	SIPS	8.83304	0.610506	-3.85483	-3.11702	5e-05	0.000683699	yes
PPARA	XLOC_017418	Q	SIPS	2.27443	3.3174	0.544551	1.9093	0.00125	0.0108394	yes		MIR937,SCRIB	XLOC_026420	Q	SIPS	46.9026	8.99054	-2.38319	-8.21954	5e-05	0.000683699	yes
PPIP5K2	XLOC_020596	Q	SIPS	7.47507	9.76157	0.385028	1.42473	0.0149	0.0766401	no		MIR943,NELFA	XLOC_019776	Q	SIPS	13.8733	5.27318	-1.39557	-4.46633	5e-05	0.000683699	yes
PPM1K	XLOC_019991	Q	SIPS	1.10116	2.3536	1.09585	2.91624	5e-05	0.000683699	yes		MIS12	XLOC_010475	Q	SIPS	7.49048	2.94429	-1.34714	-3.42766	5e-05	0.000683699	yes
PPP1R12C	XLOC_014060	Q	SIPS	18.1762	25.3716	0.481166	1.89722	0.00125	0.0108394	yes		MIS18BP1	XLOC_007998	Q	SIPS	3.68653	2.05511	-0.843045	-2.49346	5e-05	0.000683699	yes
PPP1R18	XLOC_022422	Q	SIPS	23.7922	31.736	0.415635	1.66125	0.00445	0.0303672	yes		MKI67	XLOC_003654	Q	SIPS	4.11408	0.462275	-3.15375	-9.48399	5e-05	0.000683699	yes
PPP1R7	XLOC_015048	Q	SIPS	17.6465	26.4997	0.586599	1.82977	0.00165	0.0136081	yes		MKNK2	XLOC_013372	Q	SIPS	28.6337	18.7419	-0.611451	-2.25638	0.00015	0.00183005	yes
PPP2CB	XLOC_026113	Q	SIPS	45.3119	60.4799	0.416565	1.64741	0.00495	0.0330013	yes		MKX	XLOC_003306	Q	SIPS	4.66318	0.96173	-2.27761	-5.00883	5e-05	0.000683699	yes
PPP2R1A	XLOC_013147	Q	SIPS	59.9328	127.305	1.08687	4.38391	5e-05	0.000683699	yes		MLH3	XLOC_008121	Q	SIPS	2.50885	1.69658	-0.564395	-1.75261	0.0028	0.0209077	yes
PPP2R1B	XLOC_005203	Q	SIPS	7.97525	16.1388	1.01694	2.34433	0.00025	0.00284633	yes		MLLT6	XLOC_010711	Q	SIPS	7.45597	4.72923	-0.65679	-2.50025	5e-05	0.000683699	yes
PPP2R2C	XLOC_019796	Q	SIPS	0.258654	1.00935	1.96433	3.10855	5e-05	0.000683699	yes		MME	XLOC_018322	Q	SIPS	93.3887	27.3908	-1.76955	-7.16256	5e-05	0.000683699	yes
PPP3CA	XLOC_020017	Q	SIPS	18.2741	26.1292	0.515865	2.02398	0.0006	0.00599089	yes		MMP16	XLOC_026256	Q	SIPS	2.46833	1.77856	-0.472823	-1.39923	0.018	0.0886915	no
PPP3CC	XLOC_025643	Q	SIPS	7.58927	13.2777	0.806971	2.71759	5e-05	0.000683699	yes		MMS22L	XLOC_022700	Q	SIPS	2.11238	1.34575	-0.650461	-1.8666	0.00165	0.0136081	yes
PPP6R1,TMEM86B	XLOC_014066	Q	SIPS	12.8031	19.5924	0.613794	2.33909	5e-05	0.000683699	yes		MN1	XLOC_017537	Q	SIPS	21.8474	12.64	-0.789462	-3.15089	5e-05	0.000683699	yes
PQLC3	XLOC_014282	Q	SIPS	9.47272	14.1441	0.578354	1.83215	0.0015	0.0125884	yes		MND1	XLOC_019678	Q	SIPS	1.7582	0.683499	-1.36309	-1.54789	0.0142	0.0738471	no
PRADC1	XLOC_015312	Q	SIPS	8.81363	13.5963	0.625404	1.90519	0.0008	0.0075838	yes		MNS1	XLOC_008955	Q	SIPS	1.05594	0.357177	-1.56381	-1.943	0.0055	0.0359797	yes
PRB1	XLOC_006198	Q	SIPS	0.095761	0.77829	3.0228	1.62173	0.00195	0.0155796	yes		MOCOS	XLOC_012141	Q	SIPS	19.8379	6.7168	-1.56242	-5.33563	5e-05	0.000683699	yes
PRDX1	XLOC_001616	Q	SIPS	319.918	395.026	0.304244	1.21386	0.0366	0.151377	no		MORF4L1	XLOC_008667	Q	SIPS	272.46	207.225	-0.394848	-1.58415	0.00495	0.0330013	yes
PRDX2	XLOC_013547	Q	SIPS	55.4545	105.936	0.933823	3.63599	5e-05	0.000683699	yes		MORN4	XLOC_003532	Q	SIPS	7.80691	4.20952	-0.891096	-2.70543	5e-05	0.000683699	yes
PREX1	XLOC_016644	Q	SIPS	0.78151	1.10369	0.497998	1.37266	0.0179	0.0883144	no		MPG,NPRL3	XLOC_009845	Q	SIPS	19.8674	11.4265	-0.798025	-1.94687	0.0009	0.00835003	yes
PRICKLE2	XLOC_018742	Q	SIPS	2.68195	4.67581	0.801934	2.52047	5e-05	0.000683699	yes		MPHOSPH9	XLOC_006681	Q	SIPS	3.01496	1.86351	-0.694118	-1.99274	0.0007	0.00679396	yes
PRIM2	XLOC_021998	Q	SIPS	7.48794	9.83905	0.39395	1.14398	0.04465	0.174651	no		MPI	XLOC_008638	Q	SIPS	5.78834	4.0866	-0.502246	-1.61041	0.0058	0.0375144	yes
PRKACA	XLOC_013565	Q	SIPS	34.1385	41.7797	0.291401	1.14781	0.0475	0.182752	no		MRC2	XLOC_010927	Q	SIPS	217.291	139.87	-0.635547	-2.54148	5e-05	0.000683699	yes
PRKAR1B	XLOC_024841	Q	SIPS	2.3327	6.27626	1.4279	2.60479	0.0001	0.00127649	yes		MRE11A	XLOC_005153	Q	SIPS	8.2149	4.35936	-0.914126	-2.27037	5e-05	0.000683699	yes
PRKAR2B	XLOC_024621	Q	SIPS	0.376941	0.769749	1.03005	1.44656	0.017	0.0849837	no		MRGPRF	XLOC_005052	Q	SIPS	19.434	14.9811	-0.37544	-1.36827	0.01785	0.0881416	no
PRKCD	XLOC_018036	Q	SIPS	6.65946	11.7691	0.82153	2.91728	5e-05	0.000683699	yes		MRPL10	XLOC_011565	Q	SIPS	16.3079	11.6209	-0.488851	-1.69156	0.00385	0.0270336	yes
PRKG2	XLOC_019963	Q	SIPS	0.597749	1.2214	1.03093	1.76642	0.0031	0.0227062	yes		MRPL11	XLOC_005020	Q	SIPS	11.6572	6.85652	-0.765668	-2.44231	5e-05	0.000683699	yes
PRMT1	XLOC_013101	Q	SIPS	32.3099	44.4103	0.458918	1.77679	0.0022	0.0171645	yes		MRPL24	XLOC_002045	Q	SIPS	29.4516	21.6287	-0.445399	-1.55985	0.0061	0.0390707	yes
PRNP	XLOC_016078	Q	SIPS	84.1973	144.493	0.779152	3.12078	5e-05	0.000683699	yes		MRPL3	XLOC_018905	Q	SIPS	38.0737	26.6907	-0.512454	-1.93275	0.00095	0.00873382	yes
PROCR	XLOC_016197	Q	SIPS	16.0459	27.7737	0.791517	2.49455	5e-05	0.000683699	yes		MRPS31	XLOC_007195	Q	SIPS	5.72164	3.46149	-0.725034	-1.77331	0.00315	0.0229919	yes
PRPS2	XLOC_027731	Q	SIPS	9.41365	13.823	0.554247	1.91835	0.00095	0.00873382	yes		MRPS31P5	XLOC_007252	Q	SIPS	1.87801	1.18441	-0.665032	-1.35271	0.0192	0.0931696	no
PRRC1	XLOC_020657	Q	SIPS	21.8805	28.7674	0.394791	1.51756	0.00915	0.0536929	no		MSANTD2	XLOC_005292	Q	SIPS	4.18986	2.04294	-1.03625	-1.75564	0.0045	0.0306395	yes
PRSS12	XLOC_020055	Q	SIPS	4.77534	10.6283	1.15424	3.75533	5e-05	0.000683699	yes		MSC	XLOC_026211	Q	SIPS	17.1503	3.13838	-2.45014	-4.36602	5e-05	0.000683699	yes
PRSS3	XLOC_026616	Q	SIPS	0.903995	3.63666	2.00823	2.71376	0.00025	0.00284633	yes		MSH2	XLOC_014408	Q	SIPS	9.34603	6.65825	-0.48921	-1.69371	0.0028	0.0209077	yes
PRSS57	XLOC_013349	Q	SIPS	0	0.829373	Inf	NA	5e-05	0.000683699	yes		MSL1	XLOC_010737	Q	SIPS	21.9874	16.0854	-0.450923	-1.67047	0.00375	0.0264479	yes
PRTN3	XLOC_012485	Q	SIPS	0	8.58493	Inf	NA	5e-05	0.000683699	yes		MSRB3	XLOC_005814	Q	SIPS	46.8591	26.9835	-0.796252	-3.16419	5e-05	0.000683699	yes
PRUNE2	XLOC_027228	Q	SIPS	5.04785	17.4535	1.78978	4.31238	5e-05	0.000683699	yes		MTA1	XLOC_007868	Q	SIPS	18.657	13.9879	-0.415531	-1.58926	0.00645	0.0408893	yes
PSCA	XLOC_025924	Q	SIPS	0.275246	1.05817	1.94277	1.88276	0.00735	0.0453807	yes		MTCL1	XLOC_012065	Q	SIPS	6.17603	4.45017	-0.47282	-1.78613	0.0025	0.0190516	yes
PSD4	XLOC_014643	Q	SIPS	0.362086	0.817021	1.17404	2.39402	0.0001	0.00127649	yes		MTF1	XLOC_001558	Q	SIPS	4.88638	3.45954	-0.498187	-1.7929	0.00225	0.017485	yes
PSEN2	XLOC_001154	Q	SIPS	2.69874	3.77889	0.485673	1.32128	0.0226	0.105794	no		MTF2	XLOC_000549	Q	SIPS	2.95568	1.98979	-0.570872	-1.5056	0.01025	0.0584701	no
PSG1	XLOC_013812	Q	SIPS	0.768722	3.28707	2.09627	3.78152	5e-05	0.000683699	yes		MTHFD1	XLOC_007585	Q	SIPS	18.4827	10.0506	-0.878894	-3.23127	5e-05	0.000683699	yes
PSG2,PSG5	XLOC_013816	Q	SIPS	142.169	293.726	1.04686	4.20758	5e-05	0.000683699	yes		MTHFD1L	XLOC_022207	Q	SIPS	42.3306	22.8274	-0.890937	-2.76458	5e-05	0.000683699	yes
PSG4	XLOC_013817	Q	SIPS	10.4668	38.8458	1.89194	6.97715	5e-05	0.000683699	yes		MTHFD2	XLOC_014491	Q	SIPS	123.363	40.49	-1.60727	-6.29361	5e-05	0.000683699	yes
PSG6	XLOC_013813	Q	SIPS	0.170342	0.890825	2.38671	2.13043	0.00195	0.0155796	yes		MTHFSD	XLOC_010284	Q	SIPS	4.36757	2.59402	-0.751643	-2.19926	0.0003	0.00332154	yes
PSG9	XLOC_013819	Q	SIPS	0.277319	2.01951	2.86439	3.41674	5e-05	0.000683699	yes		MTMR2	XLOC_005157	Q	SIPS	14.7587	9.54994	-0.628001	-2.34204	0.0001	0.00127649	yes
PSMA7	XLOC_016694	Q	SIPS	74.9949	103.964	0.471216	1.8557	0.0015	0.0125884	yes		MTPAP	XLOC_003316	Q	SIPS	4.52543	3.26255	-0.472056	-1.50797	0.00765	0.0468304	yes
PSMB9	XLOC_021853	Q	SIPS	0.408907	1.85129	2.17869	2.33008	0.00195	0.0155796	yes		MTR	XLOC_001199	Q	SIPS	8.48097	5.69419	-0.574739	-2.26439	5e-05	0.000683699	yes
PSMD14	XLOC_014757	Q	SIPS	25.4081	33.9443	0.417883	1.58838	0.00515	0.0340739	yes		MTURN	XLOC_024324	Q	SIPS	8.08707	6.13639	-0.398227	-1.46147	0.012	0.0656389	no
PSMD2	XLOC_018406	Q	SIPS	105.857	134.156	0.341795	1.38152	0.0166	0.0833428	no		MUC1	XLOC_002012	Q	SIPS	17.2193	6.38943	-1.43027	-4.1264	5e-05	0.000683699	yes
PTAR1	XLOC_027209	Q	SIPS	5.2632	6.75405	0.359812	1.33973	0.02465	0.112962	no		MUM1	XLOC_012501	Q	SIPS	10.5474	8.22633	-0.358572	-1.33748	0.01935	0.0937379	no
PTCHD4	XLOC_022591	Q	SIPS	0.0821627	0.665746	3.01842	2.44675	0.0019	0.0152605	yes		MUTYH	XLOC_001613	Q	SIPS	2.99625	1.14927	-1.38245	-1.53516	0.0148	0.0762508	no
PTGER2	XLOC_007543	Q	SIPS	0.99683	4.53951	2.18712	4.34936	5e-05	0.000683699	yes		MVB12B	XLOC_026883	Q	SIPS	1.84907	1.3903	-0.411408	-1.12099	0.0491	0.187178	no
PTK2	XLOC_026390	Q	SIPS	19.11	23.8442	0.31931	1.18218	0.03975	0.16071	no		MXD1	XLOC_014466	Q	SIPS	4.71623	2.3986	-0.975442	-3.07964	5e-05	0.000683699	yes
PTP4A1	XLOC_022000	Q	SIPS	48.1891	70.8165	0.555378	2.27408	0.0001	0.00127649	yes		MXRA5	XLOC_028244	Q	SIPS	29.2064	19.2251	-0.603294	-2.44859	5e-05	0.000683699	yes
PTPN1	XLOC_016299	Q	SIPS	11.0843	18.384	0.729929	2.78153	5e-05	0.000683699	yes		MYBL1	XLOC_026193	Q	SIPS	3.39031	2.60404	-0.380666	-1.15495	0.047	0.181385	no
PTPN12	XLOC_024494	Q	SIPS	23.8166	29.978	0.331935	1.31136	0.024	0.110603	no		MYBL2	XLOC_016243	Q	SIPS	4.50916	2.06224	-1.12864	-3.07592	5e-05	0.000683699	yes
PTPN22	XLOC_001850	Q	SIPS	0.474343	1.81941	1.93947	1.90603	0.00495	0.0330013	yes		MYC	XLOC_025903	Q	SIPS	45.5471	34.4079	-0.404617	-1.59797	0.0057	0.0369794	yes
PTPRCAP	XLOC_005031	Q	SIPS	0.238385	4.2493	4.15586	4.05326	0.0001	0.00127649	yes		MYCT1	XLOC_022213	Q	SIPS	0.936543	0.398508	-1.23274	-1.60897	0.01065	0.0600384	no
PTTG1IP	XLOC_017110	Q	SIPS	183.881	240.493	0.387222	1.56388	0.00635	0.0403641	yes		MYH3	XLOC_011240	Q	SIPS	0.487832	0.248834	-0.971201	-1.70061	0.00565	0.036726	yes
PUS7L	XLOC_006276	Q	SIPS	2.29557	3.21607	0.486447	1.2044	0.0393	0.159343	no		MYNN	XLOC_018355	Q	SIPS	4.12883	2.40819	-0.777785	-2.33396	0.0001	0.00127649	yes
PYCRL	XLOC_026416	Q	SIPS	3.86841	5.58269	0.529218	1.69307	0.00405	0.0281501	yes		MYO19	XLOC_011382	Q	SIPS	9.71653	5.87699	-0.725364	-1.96293	0.0009	0.00835003	yes
PYGL	XLOC_008017	Q	SIPS	7.71305	16.8317	1.12581	4.12106	5e-05	0.000683699	yes		MYO1C	XLOC_011104	Q	SIPS	92.8317	68.6026	-0.436354	-1.77063	0.00185	0.0149162	yes
QPCTL	XLOC_013016	Q	SIPS	6.45211	11.1368	0.787486	2.65709	5e-05	0.000683699	yes		N4BP2	XLOC_019415	Q	SIPS	1.49512	0.811835	-0.881001	-2.37054	5e-05	0.000683699	yes
QPRT	XLOC_009533	Q	SIPS	0.301349	2.30561	2.93564	3.73689	5e-05	0.000683699	yes		N4BP2L2	XLOC_007170	Q	SIPS	25.4121	15.7214	-0.692787	-2.26844	0.0001	0.00127649	yes
RAB10	XLOC_014313	Q	SIPS	53.8922	85.5412	0.666543	2.51974	5e-05	0.000683699	yes		NAA16	XLOC_006931	Q	SIPS	5.57212	2.38789	-1.22249	-2.53032	5e-05	0.000683699	yes
RAB11A	XLOC_008583	Q	SIPS	29.8427	42.4803	0.509417	2.03838	0.00055	0.00557148	yes		NAA40	XLOC_004203	Q	SIPS	8.38672	6.02359	-0.477484	-1.61986	0.00545	0.0357196	yes
RAB11B	XLOC_012601	Q	SIPS	35.1012	48.4723	0.46564	1.79193	0.002	0.0159062	yes		NAA50	XLOC_018825	Q	SIPS	32.4907	24.3425	-0.416549	-1.65355	0.0039	0.0273215	yes
RAB11FIP5,SFXN5	XLOC_015311	Q	SIPS	25.6649	41.6452	0.698353	2.7167	5e-05	0.000683699	yes		NAA60	XLOC_009400	Q	SIPS	22.703	14.3776	-0.65906	-2.4532	5e-05	0.000683699	yes
RAB13	XLOC_001995	Q	SIPS	50.5502	64.6274	0.354427	1.40928	0.0134	0.0705999	no		NAB1	XLOC_014845	Q	SIPS	11.2301	5.699	-0.978591	-3.39047	5e-05	0.000683699	yes
RAB1A	XLOC_015274	Q	SIPS	95.9481	143.219	0.577894	2.2918	0.0001	0.00127649	yes		NABP2	XLOC_005767	Q	SIPS	16.672	11.3829	-0.550552	-1.86461	0.00115	0.0101367	yes
RAB1B	XLOC_004264	Q	SIPS	79.3092	109.105	0.460155	1.857	0.00155	0.012933	yes		NACA	XLOC_006422	Q	SIPS	213.554	164.41	-0.37731	-1.52114	0.00695	0.0434038	yes
RAB22A	XLOC_016330	Q	SIPS	10.4989	15.479	0.560085	2.18009	0.00035	0.0037834	yes		NAF1	XLOC_020140	Q	SIPS	6.25178	4.13709	-0.595651	-1.65182	0.0046	0.0311558	yes
RAB3A	XLOC_013615	Q	SIPS	1.37613	3.38925	1.30035	2.57782	5e-05	0.000683699	yes		NALCN	XLOC_007330	Q	SIPS	2.75467	1.94311	-0.503507	-1.61455	0.0056	0.0364766	yes
RAB3B	XLOC_001646	Q	SIPS	37.0371	52.3679	0.499712	2.0272	0.00045	0.00470281	yes		NAP1L1	XLOC_006497	Q	SIPS	101.701	73.1704	-0.475	-1.95542	0.0013	0.0112037	yes
RAB3D	XLOC_013518	Q	SIPS	1.9663	3.1554	0.682339	1.98663	0.0008	0.0075838	yes		NAPB	XLOC_016502	Q	SIPS	3.45474	2.37288	-0.541939	-1.48436	0.01205	0.0658512	no
RAB6B	XLOC_018912	Q	SIPS	0.542415	1.45219	1.42076	3.09575	5e-05	0.000683699	yes		NAPRT1	XLOC_026414	Q	SIPS	4.6507	2.93096	-0.666073	-1.77067	0.00295	0.0218045	yes
RAB9A	XLOC_027740	Q	SIPS	18.6986	27.7231	0.568156	2.01846	0.00045	0.00470281	yes		NARFL	XLOC_009856	Q	SIPS	6.93765	4.48529	-0.629247	-1.99274	0.00045	0.00470281	yes
RABAC1	XLOC_013795	Q	SIPS	151.809	295.569	0.961231	3.80266	5e-05	0.000683699	yes		NARG2	XLOC_008971	Q	SIPS	5.45402	3.85413	-0.500915	-1.57367	0.0066	0.0416382	yes
RABGAP1L	XLOC_000955	Q	SIPS	5.30025	8.44667	0.67232	2.00616	0.00045	0.00470281	yes		NARR,RAB34	XLOC_011323	Q	SIPS	79.3301	51.4913	-0.623539	-2.30398	5e-05	0.000683699	yes
RAC2	XLOC_017607	Q	SIPS	11.2855	30.0158	1.41125	4.95377	5e-05	0.000683699	yes		NARS	XLOC_012374	Q	SIPS	97.5181	55.9403	-0.801782	-3.26921	5e-05	0.000683699	yes
RAC3	XLOC_011078	Q	SIPS	1.47835	3.72845	1.33459	2.36591	0.0002	0.00234811	yes		NASP	XLOC_000389	Q	SIPS	17.4538	7.64212	-1.1915	-3.92401	5e-05	0.000683699	yes
RAD23B	XLOC_026816	Q	SIPS	70.8814	92.3646	0.381931	1.55438	0.0062	0.0395845	yes		NAT10	XLOC_004015	Q	SIPS	9.69264	6.52536	-0.570832	-2.0524	0.00025	0.00284633	yes
RAI14	XLOC_020419	Q	SIPS	21.3633	27.3752	0.357738	1.44965	0.0117	0.0643421	no		NAV1	XLOC_001032	Q	SIPS	41.9281	27.5903	-0.603756	-2.21726	0.00025	0.00284633	yes
RALA	XLOC_024358	Q	SIPS	29.0192	39.1503	0.432017	1.70413	0.0036	0.0256108	yes		NBR2	XLOC_010788	Q	SIPS	6.80964	1.8781	-1.8583	-3.56784	5e-05	0.000683699	yes
RALB	XLOC_014665	Q	SIPS	26.9631	37.0692	0.459231	1.77352	0.0023	0.0178	yes		NCAPD2	XLOC_005497	Q	SIPS	12.0784	4.72948	-1.35268	-4.98158	5e-05	0.000683699	yes
RALGPS2	XLOC_000966	Q	SIPS	10.8109	13.7315	0.345002	1.27646	0.027	0.121043	no		NCAPD3	XLOC_005323	Q	SIPS	5.99787	3.45681	-0.79501	-1.53361	0.00945	0.054902	no
RANBP2	XLOC_014618	Q	SIPS	6.62043	9.00411	0.443659	1.76405	0.0027	0.020293	yes		NCAPG	XLOC_019381	Q	SIPS	3.9019	0.762958	-2.3545	-4.61063	5e-05	0.000683699	yes
RANBP6	XLOC_027045	Q	SIPS	4.34562	5.8662	0.432866	1.42216	0.01535	0.0784784	no		NCAPG2	XLOC_025408	Q	SIPS	7.13456	2.51233	-1.5058	-4.77391	5e-05	0.000683699	yes
RANGAP1	XLOC_017649	Q	SIPS	21.0247	34.4678	0.713164	2.8171	5e-05	0.000683699	yes		NCAPH	XLOC_014563	Q	SIPS	1.78718	0.642244	-1.47649	-2.46108	0.00045	0.00470281	yes
RARS	XLOC_020839	Q	SIPS	29.4897	39.4196	0.418701	1.6348	0.00495	0.0330013	yes		NCK1	XLOC_018264	Q	SIPS	9.65257	6.6271	-0.542535	-1.89588	0.00185	0.0149162	yes
RASA1	XLOC_020567	Q	SIPS	19.49	25.9645	0.413805	1.5774	0.00575	0.0372653	yes		NCKAP5L	XLOC_006325	Q	SIPS	10.1077	7.16573	-0.496269	-1.93202	0.0007	0.00679396	yes
RASA2	XLOC_018283	Q	SIPS	4.68125	8.3232	0.830244	2.82549	5e-05	0.000683699	yes		NCOA5	XLOC_016632	Q	SIPS	6.88345	5.28592	-0.380976	-1.29582	0.02325	0.10794	no
RASD1	XLOC_011272	Q	SIPS	2.7225	4.42254	0.699945	1.83448	0.00245	0.0187343	yes		NCOA7	XLOC_022133	Q	SIPS	7.04688	2.61301	-1.43127	-4.73116	5e-05	0.000683699	yes
RASD2	XLOC_017321	Q	SIPS	2.19929	9.81151	2.15743	6.33037	5e-05	0.000683699	yes		NCOR1	XLOC_011262	Q	SIPS	14.7542	10.6171	-0.474745	-1.66164	0.00465	0.0314243	yes
RASGRP2	XLOC_004972	Q	SIPS	0.0947392	1.11868	3.56169	3.53741	0.0003	0.00332154	yes		NCR3LG1	XLOC_003966	Q	SIPS	1.38211	0.946944	-0.545524	-1.54948	0.0076	0.0466153	yes
RASL10B	XLOC_010689	Q	SIPS	0.0707833	0.783738	3.46889	3.34335	0.00035	0.0037834	yes		NDC1	XLOC_001659	Q	SIPS	6.52199	3.845	-0.762329	-2.46171	5e-05	0.000683699	yes
RASSF1	XLOC_018673	Q	SIPS	15.6043	21.7661	0.480138	1.73976	0.0025	0.0190516	yes		NDC80	XLOC_012043	Q	SIPS	4.24006	0.475705	-3.15595	-4.90127	5e-05	0.000683699	yes
RASSF2	XLOC_016441	Q	SIPS	2.16643	3.6137	0.738159	2.38223	0.00015	0.00183005	yes		NDNL2	XLOC_008816	Q	SIPS	11.5804	8.3446	-0.472774	-1.56045	0.0066	0.0416382	yes
RASSF3	XLOC_005810	Q	SIPS	6.5809	8.68265	0.39985	1.3707	0.01905	0.0925897	no		NDOR1	XLOC_027010	Q	SIPS	4.23581	3.14095	-0.431436	-1.45348	0.01055	0.0596677	no
RBM24	XLOC_021691	Q	SIPS	3.04314	6.46475	1.08703	2.89849	5e-05	0.000683699	yes		NDRG1	XLOC_026380	Q	SIPS	115.031	89.4639	-0.362642	-1.47709	0.01045	0.0592125	no
RBMS1	XLOC_015562	Q	SIPS	18.199	26.9158	0.564597	2.18875	0.0001	0.00127649	yes		NDST1	XLOC_020794	Q	SIPS	56.3326	43.6347	-0.368493	-1.48906	0.01045	0.0592125	no
RBPJ	XLOC_019394	Q	SIPS	18.1022	30.4341	0.749526	2.95506	5e-05	0.000683699	yes		NDST2	XLOC_003456	Q	SIPS	15.2489	8.63405	-0.820595	-2.02496	0.0005	0.00514644	yes
RBPMS	XLOC_025679	Q	SIPS	82.7733	114.168	0.463924	1.56119	0.00675	0.042394	yes		NDUFA9	XLOC_005485	Q	SIPS	24.9823	17.953	-0.476686	-1.67917	0.00265	0.0199955	yes
RCN2	XLOC_008652	Q	SIPS	55.9378	72.6202	0.376547	1.50902	0.00875	0.0520305	no		NDUFAB1	XLOC_010024	Q	SIPS	65.2621	47.6496	-0.453781	-1.58809	0.0046	0.0311558	yes
RECK	XLOC_026643	Q	SIPS	117.49	195.28	0.733002	2.97848	5e-05	0.000683699	yes		NEDD1	XLOC_005892	Q	SIPS	12.4056	7.52732	-0.72078	-2.50519	5e-05	0.000683699	yes
REEP2	XLOC_020711	Q	SIPS	0.956242	3.38468	1.82357	3.98346	5e-05	0.000683699	yes		NEIL3	XLOC_019725	Q	SIPS	1.62301	0.552293	-1.55516	-2.35926	0.0005	0.00514644	yes
REEP3	XLOC_002903	Q	SIPS	24.7808	30.97	0.321649	1.26937	0.02825	0.125203	no		NEK2	XLOC_002311	Q	SIPS	2.55418	0.42885	-2.57432	-3.60562	5e-05	0.000683699	yes
REEP5	XLOC_021199	Q	SIPS	30.3197	55.1651	0.863499	3.04872	5e-05	0.000683699	yes		NEURL4	XLOC_011196	Q	SIPS	4.22275	3.00286	-0.491847	-1.55589	0.0069	0.0431661	yes
REEP6	XLOC_012506	Q	SIPS	1.21883	4.12538	1.75903	3.34794	5e-05	0.000683699	yes		NFATC3	XLOC_009696	Q	SIPS	5.29316	3.50481	-0.594795	-1.98904	0.00055	0.00557148	yes
RELB	XLOC_013002	Q	SIPS	2.04573	3.74827	0.87361	2.32377	0.00015	0.00183005	yes		NFIA	XLOC_000452	Q	SIPS	2.86519	1.90943	-0.58549	-1.88325	0.00125	0.0108394	yes
RETSAT	XLOC_015351	Q	SIPS	18.3929	30.6032	0.734535	2.88963	5e-05	0.000683699	yes		NFIB	XLOC_027051	Q	SIPS	1.63343	0.871861	-0.905731	-2.35448	5e-05	0.000683699	yes
RFTN1	XLOC_018530	Q	SIPS	15.5652	27.2417	0.807496	3.13257	5e-05	0.000683699	yes		NFKB1	XLOC_019578	Q	SIPS	9.92446	7.46945	-0.409987	-1.48908	0.0105	0.0594349	no
RGCC	XLOC_006933	Q	SIPS	0.256418	1.1102	2.11425	1.9675	0.00665	0.0419002	yes		NFKBIA	XLOC_007977	Q	SIPS	10.835	7.33831	-0.56218	-1.80136	0.0017	0.0139446	yes
RGMB	XLOC_020590	Q	SIPS	42.8045	78.8815	0.881924	3.47104	5e-05	0.000683699	yes		NFKBIL1	XLOC_021817	Q	SIPS	7.07225	5.17798	-0.449781	-1.35727	0.0189	0.0920509	no
RGS12	XLOC_019313	Q	SIPS	4.54226	8.0499	0.82556	2.69397	5e-05	0.000683699	yes		NFKBIZ,NXPE3	XLOC_018133	Q	SIPS	31.5153	15.5336	-1.02066	-3.21506	5e-05	0.000683699	yes
RGS14	XLOC_020892	Q	SIPS	0.104273	0.49124	2.23606	2.23627	0.00205	0.0162229	yes		NFXL1	XLOC_019878	Q	SIPS	1.87159	1.16087	-0.689054	-1.60323	0.0053	0.034919	yes
RGS16	XLOC_002195	Q	SIPS	0.404629	1.39508	1.78568	2.7265	0.0001	0.00127649	yes		NFYB	XLOC_006570	Q	SIPS	12.1526	6.24169	-0.961259	-3.25895	5e-05	0.000683699	yes
RGS19	XLOC_016727	Q	SIPS	5.69527	9.44612	0.729958	2.10258	0.0006	0.00599089	yes		NFYC	XLOC_000327	Q	SIPS	13.2641	9.12838	-0.539094	-1.70254	0.0029	0.0215059	yes
RGS20	XLOC_025735	Q	SIPS	1.00642	2.26851	1.17251	1.80603	0.0013	0.0112037	yes		NGDN	XLOC_007465	Q	SIPS	10.565	6.62872	-0.672485	-2.00013	0.0008	0.0075838	yes
RGS3	XLOC_026837	Q	SIPS	11.6299	18.903	0.700775	2.41589	5e-05	0.000683699	yes		NGEF	XLOC_015807	Q	SIPS	1.62602	0.789442	-1.04244	-2.21902	0.00025	0.00284633	yes
RGS4	XLOC_000906	Q	SIPS	16.4817	70.6543	2.09991	7.89038	5e-05	0.000683699	yes		NHLRC3	XLOC_006925	Q	SIPS	5.10078	2.56052	-0.994281	-2.76322	5e-05	0.000683699	yes
RGS7	XLOC_002420	Q	SIPS	0.504786	1.22631	1.28059	1.9554	0.0009	0.00835003	yes		NHSL1	XLOC_022811	Q	SIPS	4.35341	1.82973	-1.25051	-4.2401	5e-05	0.000683699	yes
RHCG	XLOC_009141	Q	SIPS	0	0.64642	Inf	NA	5e-05	0.000683699	yes		NID1	XLOC_002410	Q	SIPS	116.116	71.1299	-0.707041	-2.87034	5e-05	0.000683699	yes
RHOQ	XLOC_014400	Q	SIPS	19.3552	33.269	0.781456	2.79523	5e-05	0.000683699	yes		NID2	XLOC_008021	Q	SIPS	26.9057	19.9798	-0.429371	-1.36375	0.0175	0.0867778	no
RIMS1	XLOC_022011	Q	SIPS	2.63023	6.67387	1.34334	3.32596	5e-05	0.000683699	yes		NIPA2	XLOC_008794	Q	SIPS	33.891	26.0037	-0.382186	-1.44993	0.01395	0.072853	no
RIN2	XLOC_016123	Q	SIPS	7.30765	13.6351	0.899842	2.41683	5e-05	0.000683699	yes		NLE1	XLOC_011360	Q	SIPS	4.54432	3.02953	-0.58497	-1.70852	0.0039	0.0273215	yes
RINL	XLOC_013748	Q	SIPS	0.321137	0.723208	1.17122	1.83929	0.0025	0.0190516	yes		NMI	XLOC_015539	Q	SIPS	5.48212	3.47508	-0.657689	-1.60038	0.00785	0.0477842	yes
RMDN3	XLOC_008867	Q	SIPS	15.6888	22.5188	0.521399	1.9731	0.0007	0.00679396	yes		NNMT	XLOC_004477	Q	SIPS	191.353	86.7495	-1.14131	-4.52985	5e-05	0.000683699	yes
RMRP	XLOC_027146	Q	SIPS	50.1993	75.1701	0.582493	1.32833	0.02395	0.110437	no		NOA1	XLOC_019902	Q	SIPS	9.36833	6.05734	-0.629106	-2.07142	0.0001	0.00127649	yes
RNASE2	XLOC_007441	Q	SIPS	0	1.85739	Inf	NA	5e-05	0.000683699	yes		NOB1	XLOC_010210	Q	SIPS	18.447	14.0603	-0.391757	-1.42184	0.01405	0.0732695	no
RND3	XLOC_015536	Q	SIPS	101.958	189.916	0.897385	3.68244	5e-05	0.000683699	yes		NOD1	XLOC_024953	Q	SIPS	1.53785	0.900475	-0.772155	-1.83525	0.0018	0.0146057	yes
RNF11	XLOC_000415	Q	SIPS	59.4367	96.9875	0.706446	2.83125	5e-05	0.000683699	yes		NOL11	XLOC_010956	Q	SIPS	13.9102	8.83621	-0.654645	-2.25834	0.00025	0.00284633	yes
RNF112	XLOC_010598	Q	SIPS	0.400146	0.885086	1.14529	1.96709	0.00205	0.0162229	yes		NOL9	XLOC_001326	Q	SIPS	7.82173	5.06571	-0.626725	-2.28274	0.0001	0.00127649	yes
RNF145	XLOC_021386	Q	SIPS	18.3619	29.8889	0.702892	2.69146	5e-05	0.000683699	yes		NOLC1	XLOC_003088	Q	SIPS	15.7747	9.98351	-0.65999	-2.50716	5e-05	0.000683699	yes
RNF152	XLOC_012385	Q	SIPS	3.91849	12.6918	1.69553	5.09219	5e-05	0.000683699	yes		NOP2	XLOC_006122	Q	SIPS	8.45934	5.70325	-0.56876	-1.97876	0.00035	0.0037834	yes
RNF182	XLOC_021683	Q	SIPS	0.145606	0.675692	2.21429	2.10616	0.00105	0.00947266	yes		NPAT	XLOC_005193	Q	SIPS	3.52281	2.24034	-0.653009	-2.00907	0.0006	0.00599089	yes
RNGTT	XLOC_022683	Q	SIPS	3.39432	4.77609	0.492709	1.57702	0.00735	0.0453807	yes		NPC1	XLOC_012290	Q	SIPS	26.3505	17.9606	-0.552993	-1.95027	0.0008	0.0075838	yes
ROCK2	XLOC_015104	Q	SIPS	10.7586	14.5772	0.438231	1.70557	0.00415	0.02872	yes		NPIPA5	XLOC_009978	Q	SIPS	3.47647	2.06565	-0.751027	-1.41187	0.01565	0.0796529	no
RP2	XLOC_027826	Q	SIPS	7.17142	9.79176	0.44931	1.52768	0.0088	0.0521235	no		NPM3	XLOC_003561	Q	SIPS	15.4158	7.65161	-1.01057	-2.80816	5e-05	0.000683699	yes
RPPH1	XLOC_007889	Q	SIPS	52.6765	77.1174	0.549896	1.58314	0.00705	0.0439001	yes		NPR2	XLOC_026638	Q	SIPS	11.7296	8.08694	-0.536484	-1.95168	0.0005	0.00514644	yes
RPS19BP1	XLOC_017640	Q	SIPS	21.5948	27.874	0.368234	1.31352	0.02035	0.0975326	no		NR1D1	XLOC_011417	Q	SIPS	25.7455	18.9477	-0.442298	-1.28696	0.0237	0.10951	no
RPS6KA1	XLOC_000225	Q	SIPS	0.304254	1.65731	2.4455	3.96084	5e-05	0.000683699	yes		NR1D2	XLOC_017868	Q	SIPS	26.0539	19.3816	-0.426817	-1.68764	0.00425	0.0292721	yes
RRAD	XLOC_010173	Q	SIPS	0.180803	1.02338	2.50085	2.57614	0.00085	0.0079766	yes		NR3C1	XLOC_021320	Q	SIPS	31.0543	22.4208	-0.46996	-1.88477	0.00095	0.00873382	yes
RRAGA	XLOC_026589	Q	SIPS	40.0328	55.0476	0.459497	1.79786	0.00145	0.0122452	yes		NR4A1	XLOC_005694	Q	SIPS	92.4411	35.663	-1.37411	-5.03098	5e-05	0.000683699	yes
RRAS	XLOC_013940	Q	SIPS	62.6639	116.969	0.900422	3.56604	5e-05	0.000683699	yes		NR4A2	XLOC_015549	Q	SIPS	7.12154	3.24861	-1.13237	-3.59566	5e-05	0.000683699	yes
RRAS2	XLOC_004738	Q	SIPS	71.8439	111.353	0.632197	2.51745	5e-05	0.000683699	yes		NRBF2	XLOC_002901	Q	SIPS	23.9251	13.5877	-0.816223	-2.97087	5e-05	0.000683699	yes
RRBP1	XLOC_016476	Q	SIPS	53.1188	87.9231	0.727019	2.82371	5e-05	0.000683699	yes		NRCAM	XLOC_025236	Q	SIPS	2.01163	0.859002	-1.22764	-3.15432	5e-05	0.000683699	yes
RRM2B	XLOC_026305	Q	SIPS	8.54538	15.6712	0.874896	3.02358	5e-05	0.000683699	yes		NREP	XLOC_021196	Q	SIPS	153.475	87.8273	-0.805263	-2.85023	5e-05	0.000683699	yes
RSPO3	XLOC_022137	Q	SIPS	0.768629	12.4664	4.01962	9.38414	5e-05	0.000683699	yes		NRG1	XLOC_025683	Q	SIPS	24.7289	16.2458	-0.606129	-2.05922	0.00045	0.00470281	yes
RSU1	XLOC_003274	Q	SIPS	42.122	55.2472	0.39133	1.58465	0.006	0.0385509	yes		NRM	XLOC_022423	Q	SIPS	4.92314	3.08579	-0.673939	-1.49023	0.0074	0.0456176	yes
RTCB	XLOC_017582	Q	SIPS	21.233	29.7647	0.487294	1.86497	0.00155	0.012933	yes		NRP2	XLOC_014891	Q	SIPS	10.1302	5.01112	-1.01546	-3.78621	5e-05	0.000683699	yes
RTFDC1	XLOC_016318	Q	SIPS	39.544	51.4406	0.37945	1.49942	0.00945	0.054902	no		NRXN3	XLOC_007666	Q	SIPS	0.873182	0.561955	-0.63583	-1.46967	0.0081	0.0489481	yes
RTN2	XLOC_013851	Q	SIPS	7.13992	13.3826	0.906379	2.45429	5e-05	0.000683699	yes		NSD1	XLOC_020890	Q	SIPS	5.50272	4.11626	-0.41881	-1.62657	0.00595	0.0383055	yes
RTN4	XLOC_015242	Q	SIPS	369.875	579.253	0.647156	2.58543	5e-05	0.000683699	yes		NSL1	XLOC_002316	Q	SIPS	1.3193	0.865175	-0.60871	-1.85322	0.0014	0.0118977	yes
S100A3,S100A4	XLOC_001983	Q	SIPS	182.67	630.4	1.78703	6.90743	5e-05	0.000683699	yes		NSMAF	XLOC_026176	Q	SIPS	15.6563	9.39906	-0.736155	-2.76319	5e-05	0.000683699	yes
S100A9	XLOC_000784	Q	SIPS	0	3.54233	Inf	NA	5e-05	0.000683699	yes		NSMCE1	XLOC_010031	Q	SIPS	24.1594	17.3584	-0.476947	-1.64486	0.0039	0.0273215	yes
S1PR4	XLOC_012527	Q	SIPS	0	0.562813	Inf	NA	5e-05	0.000683699	yes		NSMCE4A	XLOC_003631	Q	SIPS	8.84779	4.4614	-0.98782	-2.75459	5e-05	0.000683699	yes
SACM1L	XLOC_017953	Q	SIPS	13.1849	19.5593	0.568968	2.13509	0.0004	0.00424679	yes		NT5C	XLOC_011736	Q	SIPS	14.6596	8.12623	-0.851191	-2.20606	0.0003	0.00332154	yes
SACS	XLOC_007131	Q	SIPS	5.21245	6.68224	0.35837	1.3671	0.01795	0.0885054	no		NT5C2	XLOC_003573	Q	SIPS	29.9334	22.5026	-0.411668	-1.60381	0.0047	0.0316621	yes
SAMD4A	XLOC_007550	Q	SIPS	16.0301	29.1417	0.862307	3.43392	5e-05	0.000683699	yes		NT5C3A	XLOC_024964	Q	SIPS	16.4597	10.318	-0.673781	-2.19547	0.00025	0.00284633	yes
SAMD4B	XLOC_012909	Q	SIPS	22.6693	33.0165	0.542446	1.94193	0.00065	0.00640114	yes		NT5DC2	XLOC_018699	Q	SIPS	44.0487	30.9147	-0.510805	-1.92497	0.00095	0.00873382	yes
SAMHD1	XLOC_016578	Q	SIPS	3.62213	5.64825	0.640965	1.97846	0.00065	0.00640114	yes		NTM	XLOC_004574	Q	SIPS	18.0524	8.14858	-1.14757	-3.97409	5e-05	0.000683699	yes
SAR1A,TYSND1	XLOC_003423	Q	SIPS	99.004	141.25	0.512692	2.06735	0.00025	0.00284633	yes		NUAK1	XLOC_006574	Q	SIPS	17.2243	8.03775	-1.09958	-4.33203	5e-05	0.000683699	yes
SAR1B	XLOC_021258	Q	SIPS	12.6444	15.9656	0.33647	1.31361	0.0255	0.115808	no		NUCKS1	XLOC_002287	Q	SIPS	55.6958	33.6269	-0.727953	-2.93769	5e-05	0.000683699	yes
SASH3	XLOC_028105	Q	SIPS	0	0.554478	Inf	NA	5e-05	0.000683699	yes		NUDCD2	XLOC_021398	Q	SIPS	11.5804	7.07308	-0.71128	-1.8851	0.00145	0.0122452	yes
SAT1	XLOC_027772	Q	SIPS	79.4518	145.609	0.87395	3.27207	5e-05	0.000683699	yes		NUDT21	XLOC_010140	Q	SIPS	30.7971	20.2802	-0.602722	-1.50852	0.0078	0.0475259	yes
SBDS	XLOC_025055	Q	SIPS	68.8567	88.1997	0.357176	1.44269	0.0125	0.0672094	no		NUFIP1	XLOC_007211	Q	SIPS	2.64732	1.67322	-0.661901	-1.60778	0.0076	0.0466153	yes
SCAMP1	XLOC_020541	Q	SIPS	9.71759	15.1504	0.640687	2.34398	0.00015	0.00183005	yes		NUMA1	XLOC_005069	Q	SIPS	21.0242	13.8131	-0.606008	-1.50974	0.00805	0.0486991	yes
SCAND1	XLOC_016571	Q	SIPS	19.9249	29.4948	0.565892	1.90116	0.00105	0.00947266	yes		NUP107	XLOC_005824	Q	SIPS	11.0346	5.84517	-0.916716	-3.15953	5e-05	0.000683699	yes
SCARB2	XLOC_019954	Q	SIPS	55.906	70.868	0.342131	1.37735	0.0141	0.0734732	no		NUP155	XLOC_021014	Q	SIPS	6.12925	4.46591	-0.456756	-1.56966	0.0074	0.0456176	yes
SCARF2	XLOC_017488	Q	SIPS	41.3123	63.7558	0.625985	2.58154	5e-05	0.000683699	yes		NUP214	XLOC_026942	Q	SIPS	5.92452	4.42702	-0.420362	-1.55818	0.00705	0.0439001	yes
SCD	XLOC_003068	Q	SIPS	10.7692	17.0444	0.662382	2.54049	5e-05	0.000683699	yes		NUP37	XLOC_006560	Q	SIPS	15.0876	7.58433	-0.992267	-2.71553	5e-05	0.000683699	yes
SCD5	XLOC_019969	Q	SIPS	9.96246	14.2848	0.519903	1.82943	0.0012	0.0104821	yes		NUP54	XLOC_019953	Q	SIPS	11.341	7.27646	-0.640243	-2.06228	0.00035	0.0037834	yes
SCFD2	XLOC_019888	Q	SIPS	13.3543	25.3418	0.924219	3.43187	5e-05	0.000683699	yes		NUP85	XLOC_011002	Q	SIPS	13.997	8.50237	-0.719184	-1.89257	0.0011	0.00979227	yes
SCG2	XLOC_015769	Q	SIPS	2.55599	6.89605	1.43189	4.26041	5e-05	0.000683699	yes		NUP98	XLOC_004640	Q	SIPS	19.5006	14.0369	-0.474292	-1.75781	0.00195	0.0155796	yes
SCG5	XLOC_008431	Q	SIPS	1.48814	7.21772	2.27803	4.39945	5e-05	0.000683699	yes		NUPL1	XLOC_006881	Q	SIPS	10.5867	6.79064	-0.640628	-2.29379	5e-05	0.000683699	yes
SCIN	XLOC_024272	Q	SIPS	0.90356	1.49023	0.721843	1.44303	0.0125	0.0672094	no		NUPR1	XLOC_010041	Q	SIPS	131.526	46.0671	-1.51353	-5.98465	5e-05	0.000683699	yes
SCOC	XLOC_019648	Q	SIPS	23.8869	45.8189	0.939724	3.38628	5e-05	0.000683699	yes		NUSAP1	XLOC_008471	Q	SIPS	8.42729	1.45334	-2.53569	-5.91689	5e-05	0.000683699	yes
SCRN1	XLOC_024951	Q	SIPS	34.8213	44.6408	0.358395	1.45298	0.0122	0.0664073	no		NVL	XLOC_002346	Q	SIPS	4.52407	3.08722	-0.551312	-1.6356	0.0043	0.0295515	yes
SCUBE3	XLOC_021882	Q	SIPS	8.63106	30.1205	1.80314	7.1027	5e-05	0.000683699	yes		NXT1	XLOC_016133	Q	SIPS	6.69048	4.7248	-0.501858	-1.28097	0.03045	0.132255	no
SDCBP	XLOC_025748	Q	SIPS	61.8931	78.4209	0.34146	1.36928	0.01925	0.093364	no		ODC1	XLOC_015099	Q	SIPS	55.2661	44.5272	-0.311708	-1.22739	0.03525	0.147322	no
SDF2L1	XLOC_017222	Q	SIPS	14.811	21.3002	0.524204	1.7295	0.00375	0.0264479	yes		ODF3B	XLOC_017714	Q	SIPS	1.44236	0.718251	-1.00587	-1.23897	0.0361	0.149909	no
SEC13	XLOC_018500	Q	SIPS	51.4344	76.7681	0.577774	2.29843	0.00015	0.00183005	yes		OLFML1	XLOC_003925	Q	SIPS	0.501893	0.115356	-2.12129	-2.03888	0.0046	0.0311558	yes
SEC61B	XLOC_026789	Q	SIPS	149.04	204.705	0.457847	1.79051	0.0018	0.0146057	yes		OLFML3	XLOC_000650	Q	SIPS	88.4797	26.602	-1.73381	-6.80714	5e-05	0.000683699	yes
SEC61G	XLOC_025028	Q	SIPS	199.108	292.535	0.555054	2.14252	0.0004	0.00424679	yes		OPCML	XLOC_005318	Q	SIPS	16.153	8.88432	-0.862465	-3.31906	5e-05	0.000683699	yes
SEC62	XLOC_018358	Q	SIPS	23.719	32.5384	0.4561	1.84872	0.0017	0.0139446	yes		OPLAH	XLOC_026428	Q	SIPS	3.91875	2.69386	-0.540718	-1.75003	0.002	0.0159062	yes
SECISBP2L	XLOC_008921	Q	SIPS	9.65815	14.1705	0.553076	2.13313	0.00035	0.0037834	yes		ORC1	XLOC_001649	Q	SIPS	0.970394	0.350697	-1.46835	-2.30694	0.00065	0.00640114	yes
SECTM1	XLOC_011842	Q	SIPS	0.198673	1.12831	2.5057	2.97469	0.0001	0.00127649	yes		ORC6	XLOC_009586	Q	SIPS	5.40121	2.42731	-1.15392	-2.79168	5e-05	0.000683699	yes
SELK	XLOC_018712	Q	SIPS	13.0587	20.5038	0.650886	1.99051	0.00055	0.00557148	yes		OS9	XLOC_005792	Q	SIPS	92.7569	63.7515	-0.540996	-2.16329	0.00015	0.00183005	yes
SELM	XLOC_017569	Q	SIPS	169.927	282.156	0.731578	2.9237	5e-05	0.000683699	yes		OSBPL5	XLOC_004633	Q	SIPS	13.8086	10.0539	-0.457812	-1.74131	0.0027	0.020293	yes
SELPLG	XLOC_006586	Q	SIPS	2.03568	5.91427	1.53868	4.39526	5e-05	0.000683699	yes		OSBPL7	XLOC_011564	Q	SIPS	1.03311	0.223625	-2.20784	-3.44762	5e-05	0.000683699	yes
SELT	XLOC_018309	Q	SIPS	29.0841	42.3401	0.541794	2.14532	0.00035	0.0037834	yes		OSGEP	XLOC_007892	Q	SIPS	9.33708	5.28585	-0.820835	-2.46514	5e-05	0.000683699	yes
SEMA3A	XLOC_025110	Q	SIPS	4.38377	14.7416	1.74965	4.68998	5e-05	0.000683699	yes		OSMR	XLOC_020433	Q	SIPS	42.2248	26.1351	-0.692103	-2.72481	5e-05	0.000683699	yes
SEMA3F	XLOC_017996	Q	SIPS	0.975389	2.82612	1.53477	3.85407	5e-05	0.000683699	yes		OTUD1	XLOC_002796	Q	SIPS	5.25568	2.89273	-0.861449	-2.48892	5e-05	0.000683699	yes
SEMA4F	XLOC_014501	Q	SIPS	1.39179	2.36678	0.765981	2.25838	0.00015	0.00183005	yes		OXA1L	XLOC_007453	Q	SIPS	43.3411	29.5403	-0.553051	-2.09843	0.0004	0.00424679	yes
SEMA6C	XLOC_001939	Q	SIPS	1.76003	2.91698	0.728873	2.07173	0.0009	0.00835003	yes		OXTR	XLOC_018485	Q	SIPS	12.3423	8.25248	-0.580712	-2.16551	0.00015	0.00183005	yes
SEMA7A	XLOC_009051	Q	SIPS	30.4963	65.0299	1.09247	4.41161	5e-05	0.000683699	yes		P4HA1	XLOC_003441	Q	SIPS	145.395	108.158	-0.42683	-1.72902	0.0031	0.0227062	yes
SERHL2	XLOC_017395	Q	SIPS	0.188628	0.707257	1.90669	1.51101	0.0048	0.0321906	yes		P4HA3	XLOC_005087	Q	SIPS	37.1999	24.9764	-0.574731	-2.24842	0.00025	0.00284633	yes
SERINC1	XLOC_022764	Q	SIPS	112.247	180.824	0.687912	2.83889	5e-05	0.000683699	yes		PA2G4	XLOC_005761	Q	SIPS	33.3589	25.7567	-0.373128	-1.45261	0.01155	0.0636922	no
SERINC2	XLOC_000260	Q	SIPS	52.0487	100.232	0.945407	3.78043	5e-05	0.000683699	yes		PABPC1L	XLOC_016255	Q	SIPS	5.12534	2.62543	-0.965092	-2.82379	5e-05	0.000683699	yes
SERINC3	XLOC_016606	Q	SIPS	86.2059	120.861	0.487489	1.68026	0.00395	0.0276121	yes		PACRGL	XLOC_019385	Q	SIPS	6.21308	3.06288	-1.02042	-2.50464	5e-05	0.000683699	yes
SERPINB2	XLOC_012205	Q	SIPS	5.38896	59.7782	3.47154	10.9978	5e-05	0.000683699	yes		PACS1	XLOC_004262	Q	SIPS	61.4188	46.3865	-0.404976	-1.64272	0.00335	0.0241574	yes
SERPINE2	XLOC_015772	Q	SIPS	3065.65	5640.81	0.879707	2.95137	5e-05	0.000683699	yes		PALB2	XLOC_010025	Q	SIPS	2.64037	1.76204	-0.583498	-1.589	0.00635	0.0403641	yes
SERPINI1	XLOC_018350	Q	SIPS	0.466256	4.06886	3.12543	4.03427	5e-05	0.000683699	yes		PAPPA2	XLOC_000959	Q	SIPS	3.23546	1.08659	-1.57416	-4.96846	5e-05	0.000683699	yes
SERTAD2	XLOC_015271	Q	SIPS	17.5715	23.7595	0.435267	1.72014	0.00325	0.0235682	yes		PAQR4	XLOC_009382	Q	SIPS	5.26128	3.08645	-0.769466	-1.6631	0.00475	0.0319327	yes
SFRP1	XLOC_026137	Q	SIPS	98.6815	168.486	0.771777	3.12718	5e-05	0.000683699	yes		PAQR6	XLOC_002032	Q	SIPS	1.21483	0.262351	-2.21118	-1.5867	0.00015	0.00183005	yes
SGCA	XLOC_010866	Q	SIPS	0.678173	1.98498	1.5494	2.09975	0.002	0.0159062	yes		PARN	XLOC_009970	Q	SIPS	14.595	7.98768	-0.86963	-3.11406	5e-05	0.000683699	yes
SGCB	XLOC_019885	Q	SIPS	36.8443	51.0487	0.470433	1.88217	0.00115	0.0101367	yes		PARP1	XLOC_002360	Q	SIPS	14.8259	9.17897	-0.691719	-2.60497	5e-05	0.000683699	yes
SGIP1	XLOC_000473	Q	SIPS	1.44621	3.83446	1.40675	3.7637	5e-05	0.000683699	yes		PARP11	XLOC_006107	Q	SIPS	3.49266	2.2929	-0.607153	-1.67978	0.00345	0.0247382	yes
SGK223	XLOC_026015	Q	SIPS	0.537259	1.22539	1.18956	2.60023	5e-05	0.000683699	yes		PARP14	XLOC_018196	Q	SIPS	3.24576	1.81871	-0.835644	-2.79896	5e-05	0.000683699	yes
SGTB	XLOC_021092	Q	SIPS	11.2852	20.0909	0.832115	2.35433	0.0002	0.00234811	yes		PARP16	XLOC_008999	Q	SIPS	3.81557	2.35208	-0.697962	-1.76926	0.0028	0.0209077	yes
SH2D5	XLOC_001423	Q	SIPS	0.749096	3.10897	2.05322	4.89685	5e-05	0.000683699	yes		PARP2	XLOC_007431	Q	SIPS	9.48534	3.44576	-1.46088	-4.3037	5e-05	0.000683699	yes
SH3BGRL	XLOC_027984	Q	SIPS	35.71	50.8452	0.509786	1.96816	0.00045	0.00470281	yes		PARP6	XLOC_009036	Q	SIPS	10.1868	5.75309	-0.824288	-2.74446	5e-05	0.000683699	yes
SH3BGRL3	XLOC_000220	Q	SIPS	276.721	388.783	0.490534	1.99562	0.00045	0.00470281	yes		PARP9	XLOC_018853	Q	SIPS	7.19323	2.67272	-1.42833	-3.00994	5e-05	0.000683699	yes
SH3RF1	XLOC_020152	Q	SIPS	23.3329	31.7468	0.444244	1.79424	0.00195	0.0155796	yes		PARPBP	XLOC_005914	Q	SIPS	2.06782	1.16795	-0.824135	-1.57752	0.00835	0.0501336	no
SHANK1	XLOC_013972	Q	SIPS	0.976699	1.83751	0.911765	2.1289	0.0005	0.00514644	yes		PARVA	XLOC_003954	Q	SIPS	84.7118	64.0024	-0.404437	-1.61335	0.00545	0.0357196	yes
SHANK3	XLOC_017445	Q	SIPS	1.16728	1.86163	0.673417	2.02448	0.0006	0.00599089	yes		PATL1	XLOC_004903	Q	SIPS	16.4399	8.31011	-0.984263	-3.51814	5e-05	0.000683699	yes
SHC3	XLOC_027256	Q	SIPS	1.91137	4.52972	1.24482	1.75244	0.0016	0.013262	yes		PATZ1	XLOC_017573	Q	SIPS	2.98362	1.94952	-0.613946	-1.66758	0.00415	0.02872	yes
SHE	XLOC_002001	Q	SIPS	0.208052	0.508905	1.29045	1.92472	0.0028	0.0209077	yes		PAWR	XLOC_006502	Q	SIPS	24.8437	14.2629	-0.800615	-2.68887	5e-05	0.000683699	yes
SHISA5	XLOC_018625	Q	SIPS	53.3146	65.366	0.294009	1.16228	0.0444	0.173941	no		PAXIP1	XLOC_025395	Q	SIPS	2.80118	1.68207	-0.735796	-1.88625	0.0018	0.0146057	yes
SIGLEC15	XLOC_012152	Q	SIPS	0.36454	1.45583	1.99769	2.57056	0.00025	0.00284633	yes		PBK	XLOC_026095	Q	SIPS	5.08757	0.522373	-3.28382	-4.85861	5e-05	0.000683699	yes
SIGMAR1	XLOC_027130	Q	SIPS	31.2451	49.6866	0.669226	2.59383	5e-05	0.000683699	yes		PBX1	XLOC_000909	Q	SIPS	21.7772	9.91011	-1.13584	-4.40041	5e-05	0.000683699	yes
SIL1	XLOC_021288	Q	SIPS	18.5485	26.4483	0.511876	1.89998	0.0008	0.0075838	yes		PBXIP1	XLOC_002006	Q	SIPS	16.8563	12.6135	-0.418321	-1.63807	0.0046	0.0311558	yes
SIN3B	XLOC_012721	Q	SIPS	9.20033	13.0007	0.498835	1.57739	0.00615	0.0393079	yes		PCBP2,PCBP2-OT1	XLOC_005713	Q	SIPS	161.668	100.099	-0.691607	-2.68202	5e-05	0.000683699	yes
SIPA1L1	XLOC_007615	Q	SIPS	23.429	33.4336	0.512999	0.986263	0.014	0.0730736	no		PCDH7	XLOC_019398	Q	SIPS	3.97799	1.50147	-1.40566	-4.18455	5e-05	0.000683699	yes
SIRPA	XLOC_016048	Q	SIPS	42.495	72.6412	0.773495	3.08758	5e-05	0.000683699	yes		PCF11	XLOC_004376	Q	SIPS	4.25339	2.93509	-0.535208	-1.85504	0.0013	0.0112037	yes
SIRT6	XLOC_013408	Q	SIPS	6.14743	8.66117	0.494579	1.60785	0.0063	0.0401005	yes		PCGF2	XLOC_011395	Q	SIPS	23.6152	14.3026	-0.723434	-1.94391	0.0012	0.0104821	yes
SKAP2	XLOC_024930	Q	SIPS	7.99114	11.0285	0.46476	1.68359	0.0045	0.0306395	yes		PCK2	XLOC_007474	Q	SIPS	79.9781	14.2917	-2.48443	-9.48289	5e-05	0.000683699	yes
SKP1	XLOC_021253	Q	SIPS	99.726	137.076	0.45893	1.88528	0.001	0.00910716	yes		PCMTD2	XLOC_016395	Q	SIPS	8.19446	6.39667	-0.357328	-1.15896	0.0439	0.172571	no
SLA	XLOC_026378	Q	SIPS	0.00375952	0.820408	7.76965	0.554518	0.00405	0.0281501	yes		PCNA-AS1	XLOC_016080	Q	SIPS	64.5129	42.9242	-0.587798	-1.16838	0.0441	0.173105	no
SLC10A3	XLOC_028719	Q	SIPS	15.6278	20.6638	0.402995	1.469	0.0103	0.0586806	no		PCNXL2	XLOC_002397	Q	SIPS	3.29376	1.99342	-0.724487	-2.19212	0.0002	0.00234811	yes
SLC16A2	XLOC_027971	Q	SIPS	20.2877	26.5681	0.389089	1.54175	0.0064	0.0406325	yes		PCOLCE	XLOC_024579	Q	SIPS	148.948	75.3336	-0.98344	-3.95694	5e-05	0.000683699	yes
SLC16A8	XLOC_017618	Q	SIPS	0.269526	0.624465	1.2122	1.29601	0.02745	0.122534	no		PCSK5	XLOC_026701	Q	SIPS	5.55656	1.63902	-1.76135	-5.63338	5e-05	0.000683699	yes
SLC17A5	XLOC_022651	Q	SIPS	5.5404	17.8355	1.68669	5.76194	5e-05	0.000683699	yes		PCSK9	XLOC_000441	Q	SIPS	2.72075	1.54736	-0.814192	-2.30685	0.00015	0.00183005	yes
SLC17A9	XLOC_016364	Q	SIPS	11.1484	20.7876	0.898879	3.19747	5e-05	0.000683699	yes		PCTP	XLOC_010889	Q	SIPS	5.26631	3.07638	-0.775558	-2.11465	0.0005	0.00514644	yes
SLC1A1	XLOC_026562	Q	SIPS	12.2477	21.4281	0.806992	3.08914	5e-05	0.000683699	yes		PDCD11	XLOC_003105	Q	SIPS	7.63974	5.54559	-0.462181	-1.75923	0.00305	0.022408	yes
SLC1A2	XLOC_004803	Q	SIPS	0.403607	0.831797	1.04328	2.33229	0.00025	0.00284633	yes		PDE11A	XLOC_015625	Q	SIPS	3.85961	2.24304	-0.783002	-2.20604	0.0004	0.00424679	yes
SLC20A2	XLOC_026144	Q	SIPS	8.73177	25.7986	1.56295	5.28431	5e-05	0.000683699	yes		PDE1C	XLOC_024958	Q	SIPS	19.2826	10.6406	-0.857715	-3.24521	5e-05	0.000683699	yes
SLC22A4	XLOC_020672	Q	SIPS	4.73385	8.35902	0.820321	2.12891	0.0003	0.00332154	yes		PDE5A	XLOC_020060	Q	SIPS	3.12506	1.85514	-0.752356	-1.47621	0.00795	0.0482493	yes
SLC25A1	XLOC_017469	Q	SIPS	30.1591	57.7998	0.938471	3.64159	5e-05	0.000683699	yes		PDE7A	XLOC_026190	Q	SIPS	2.46915	1.58601	-0.638612	-1.85633	0.0017	0.0139446	yes
SLC25A20	XLOC_018637	Q	SIPS	6.77223	9.69219	0.517191	1.67973	0.0044	0.0301068	yes		PDGFA	XLOC_024840	Q	SIPS	4.02887	2.04744	-0.97655	-2.06344	0.0016	0.013262	yes
SLC25A23	XLOC_013442	Q	SIPS	8.05234	12.9669	0.687354	2.52871	5e-05	0.000683699	yes		PDGFRA	XLOC_019448	Q	SIPS	103.612	69.7009	-0.571946	-2.33484	5e-05	0.000683699	yes
SLC25A38	XLOC_017912	Q	SIPS	10.0297	15.2359	0.603196	2.09607	0.0003	0.00332154	yes		PDGFRB	XLOC_021342	Q	SIPS	59.7601	25.2418	-1.24337	-5.03761	5e-05	0.000683699	yes
SLC25A39	XLOC_011528	Q	SIPS	38.1991	48.8557	0.354988	1.37525	0.01635	0.0823955	no		PDIK1L	XLOC_000213	Q	SIPS	2.13237	1.22398	-0.800876	-1.77868	0.00225	0.017485	yes
SLC27A4	XLOC_026904	Q	SIPS	7.16263	10.6624	0.573969	2.09908	0.00025	0.00284633	yes		PDLIM1	XLOC_003516	Q	SIPS	47.1297	30.4021	-0.632465	-2.40501	0.00015	0.00183005	yes
SLC29A1	XLOC_021955	Q	SIPS	7.25772	11.2216	0.628688	1.88126	0.0008	0.0075838	yes		PDLIM7	XLOC_021445	Q	SIPS	147.31	118.514	-0.313807	-1.22004	0.0324	0.138588	no
SLC29A2	XLOC_005019	Q	SIPS	0.210318	0.555424	1.40102	1.64173	0.0067	0.0421588	yes		PDPR	XLOC_009715	Q	SIPS	5.92052	3.60508	-0.715694	-2.6903	5e-05	0.000683699	yes
SLC2A10	XLOC_016278	Q	SIPS	17.9732	24.6986	0.458586	1.7876	0.00175	0.0142714	yes		PDS5B	XLOC_006911	Q	SIPS	4.13497	2.99878	-0.463501	-1.58617	0.0061	0.0390707	yes
SLC2A11	XLOC_017241	Q	SIPS	1.52505	2.17744	0.513777	1.19116	0.0328	0.13972	no		PDXDC2P	XLOC_010211	Q	SIPS	24.1665	10.4349	-1.21159	-3.65796	5e-05	0.000683699	yes
SLC2A13	XLOC_006269	Q	SIPS	1.8112	3.11773	0.783553	2.25867	0.0003	0.00332154	yes		PDXK	XLOC_016915	Q	SIPS	14.1805	11.3489	-0.321351	-1.27379	0.0237	0.10951	no
SLC2A5	XLOC_001336	Q	SIPS	0.351989	2.84572	3.01519	3.74447	5e-05	0.000683699	yes		PEAR1	XLOC_000842	Q	SIPS	12.6206	1.61672	-2.96464	-9.42843	5e-05	0.000683699	yes
SLC2A6	XLOC_027487	Q	SIPS	4.16196	7.9156	0.927436	2.98218	5e-05	0.000683699	yes		PELI2	XLOC_007557	Q	SIPS	0.961793	0.29948	-1.68327	-2.78365	5e-05	0.000683699	yes
SLC2A8	XLOC_026889	Q	SIPS	3.9109	5.79781	0.568008	1.46001	0.00935	0.0545704	no		PER1	XLOC_011211	Q	SIPS	5.7991	2.92246	-0.988644	-3.32887	5e-05	0.000683699	yes
SLC31A2	XLOC_026832	Q	SIPS	6.16259	12.3816	1.00659	3.08466	5e-05	0.000683699	yes		PER2	XLOC_015823	Q	SIPS	2.23701	0.897617	-1.3174	-3.70849	5e-05	0.000683699	yes
SLC35E3	XLOC_005825	Q	SIPS	6.19088	8.9197	0.526851	1.6091	0.00555	0.0362362	yes		PER3	XLOC_000067	Q	SIPS	9.59687	3.06514	-1.64661	-5.75611	5e-05	0.000683699	yes
SLC35E4	XLOC_017293	Q	SIPS	2.10836	3.93696	0.900958	2.52311	5e-05	0.000683699	yes		PEX1	XLOC_025127	Q	SIPS	2.94243	1.78123	-0.724135	-2.03326	0.00035	0.0037834	yes
SLC35F2	XLOC_005192	Q	SIPS	9.52635	12.4646	0.387838	1.29856	0.02355	0.10901	no		PEX11G	XLOC_013457	Q	SIPS	1.58748	0.70494	-1.17116	-1.43723	0.01495	0.0768427	no
SLC35F3	XLOC_001188	Q	SIPS	0.0984052	0.65369	2.7318	2.49507	0.0016	0.013262	yes		PFAS	XLOC_010527	Q	SIPS	4.00058	2.03621	-0.974328	-2.58788	5e-05	0.000683699	yes
SLC35F5	XLOC_015468	Q	SIPS	15.0155	22.1037	0.557834	1.79621	0.00215	0.0168597	yes		PGM1	XLOC_000463	Q	SIPS	69.466	37.6132	-0.885067	-3.54075	5e-05	0.000683699	yes
SLC36A1	XLOC_020801	Q	SIPS	7.32585	11.293	0.62436	2.3552	5e-05	0.000683699	yes		PHACTR4	XLOC_000248	Q	SIPS	4.99859	3.38038	-0.564337	-1.89687	0.00075	0.00718803	yes
SLC39A10	XLOC_014852	Q	SIPS	8.74087	16.9246	0.953272	3.52411	5e-05	0.000683699	yes		PHB2	XLOC_006133	Q	SIPS	63.8742	42.1467	-0.599813	-2.35018	5e-05	0.000683699	yes
SLC39A6	XLOC_012320	Q	SIPS	39.2966	49.3216	0.327816	1.25964	0.0293	0.128542	no		PHC1	XLOC_005535	Q	SIPS	3.4555	1.70964	-1.0152	-1.58771	0.008	0.0484621	yes
SLC41A3	XLOC_018872	Q	SIPS	14.1957	18.3239	0.368274	1.30782	0.0212	0.100597	no		PHF12	XLOC_011330	Q	SIPS	8.02512	6.27913	-0.353958	-1.2079	0.0337	0.142438	no
SLC44A1	XLOC_026808	Q	SIPS	27.8525	49.1231	0.818596	2.49176	5e-05	0.000683699	yes		PHF13	XLOC_000062	Q	SIPS	12.158	7.20835	-0.754169	-2.71765	5e-05	0.000683699	yes
SLC44A3	XLOC_000556	Q	SIPS	0.604757	1.49677	1.30743	1.87605	0.0013	0.0112037	yes		PHF2	XLOC_026755	Q	SIPS	6.58865	4.75714	-0.469889	-1.73841	0.0025	0.0190516	yes
SLC4A3	XLOC_014965	Q	SIPS	1.8308	3.38133	0.88512	2.72931	5e-05	0.000683699	yes		PHF21A	XLOC_004822	Q	SIPS	4.79196	3.20835	-0.578783	-2.08551	0.0002	0.00234811	yes
SLC4A4	XLOC_019495	Q	SIPS	6.72131	9.84921	0.551264	1.94794	0.00095	0.00873382	yes		PHF3	XLOC_022001	Q	SIPS	6.19591	4.26881	-0.537483	-1.91304	0.0013	0.0112037	yes
SLC6A17	XLOC_000619	Q	SIPS	1.9728	7.84487	1.99151	6.91188	5e-05	0.000683699	yes		PHGDH	XLOC_000675	Q	SIPS	120.058	17.7504	-2.75781	-10.6853	5e-05	0.000683699	yes
SLC6A6	XLOC_017842	Q	SIPS	2.59627	5.34552	1.04189	2.8469	5e-05	0.000683699	yes		PHLDB2,PLCXD2	XLOC_018151	Q	SIPS	6.81234	4.8204	-0.498998	-1.78319	0.00155	0.012933	yes
SLC6A8	XLOC_028196	Q	SIPS	8.91356	11.5378	0.372297	1.35533	0.01825	0.0896042	no		PI16	XLOC_021902	Q	SIPS	939.645	377.326	-1.3163	-4.56039	5e-05	0.000683699	yes
SLC7A8	XLOC_007925	Q	SIPS	5.41588	24.6346	2.18542	7.89254	5e-05	0.000683699	yes		PIEZO2	XLOC_012266	Q	SIPS	1.10228	0.286094	-1.94592	-1.55156	0.00555	0.0362362	yes
SLC8A1	XLOC_015204	Q	SIPS	7.81442	11.0262	0.496727	1.85469	0.00175	0.0142714	yes		PIGA	XLOC_028269	Q	SIPS	2.78117	1.44978	-0.939855	-1.92801	0.00165	0.0136081	yes
SLC9A6	XLOC_028131	Q	SIPS	5.14319	7.72812	0.587455	1.98038	0.0007	0.00679396	yes		PIGC	XLOC_002152	Q	SIPS	14.0063	7.88481	-0.828931	-1.39045	0.02265	0.105975	no
SLC9A7	XLOC_028337	Q	SIPS	7.35185	12.6041	0.77771	3.07109	5e-05	0.000683699	yes		PIGT	XLOC_016262	Q	SIPS	59.4455	42.2585	-0.492328	-1.95828	0.00055	0.00557148	yes
SLC9B1,SLC9B2	XLOC_020022	Q	SIPS	12.6434	20.3429	0.686137	2.05279	0.00045	0.00470281	yes		PIGV	XLOC_000228	Q	SIPS	7.35505	5.06025	-0.539526	-1.62547	0.00395	0.0276121	yes
SLMAP	XLOC_018045	Q	SIPS	6.91455	9.94781	0.524744	1.94869	0.00115	0.0101367	yes		PIGX	XLOC_018461	Q	SIPS	8.259	5.63824	-0.550722	-1.76009	0.002	0.0159062	yes
SMIM3	XLOC_020797	Q	SIPS	10.5536	15.3547	0.540949	1.94937	0.00115	0.0101367	yes		PIM1	XLOC_021904	Q	SIPS	3.59879	1.44538	-1.31606	-3.12167	5e-05	0.000683699	yes
SMPD1	XLOC_003912	Q	SIPS	42.7001	73.0774	0.775187	3.14778	5e-05	0.000683699	yes		PIM3	XLOC_017432	Q	SIPS	5.11107	3.74306	-0.449408	-1.3411	0.0221	0.104007	no
SMTN	XLOC_017298	Q	SIPS	12.9202	28.5796	1.14535	4.53202	5e-05	0.000683699	yes		PIP5K1A	XLOC_000743	Q	SIPS	30.653	20.7683	-0.561643	-2.22165	0.00015	0.00183005	yes
SMURF2	XLOC_011688	Q	SIPS	46.2391	67.7966	0.552101	2.19015	0.0002	0.00234811	yes		PIP5KL1	XLOC_027437	Q	SIPS	5.72742	3.06411	-0.902416	-2.37642	0.0001	0.00127649	yes
SNAPC3	XLOC_026583	Q	SIPS	10.6437	21.2887	1.00009	3.70371	5e-05	0.000683699	yes		PKD1P1	XLOC_009458	Q	SIPS	44.338	23.1666	-0.936498	-3.8226	5e-05	0.000683699	yes
SNCG	XLOC_002988	Q	SIPS	0.590244	7.50972	3.66938	5.31919	5e-05	0.000683699	yes		PKDCC	XLOC_014385	Q	SIPS	13.4204	5.07785	-1.40214	-4.36798	5e-05	0.000683699	yes
SND1	XLOC_024667	Q	SIPS	54.3695	75.2121	0.468167	1.8742	0.00095	0.00873382	yes		PKMYT1	XLOC_009904	Q	SIPS	6.07282	2.00214	-1.60082	-2.56364	0.00045	0.00470281	yes
SNN	XLOC_009430	Q	SIPS	2.32601	4.62323	0.991046	1.61924	0.0105	0.0594349	no		PKN1	XLOC_012692	Q	SIPS	41.3765	29.4781	-0.48917	-1.96125	0.0006	0.00599089	yes
SNORD113-7,SNORD114-1,SNORD114-4	XLOC_007753	Q	SIPS	81.351	308.64	1.92369	42.736	0.00895	0.0527959	no		PLA2G16	XLOC_004961	Q	SIPS	2.93963	1.26135	-1.22067	-1.94453	0.0018	0.0146057	yes
SNORD93	XLOC_024291	Q	SIPS	2.06931	136.403	6.04258	8.50421	5e-05	0.000683699	yes		PLCE1	XLOC_003033	Q	SIPS	2.73945	1.811	-0.597104	-1.86518	0.0017	0.0139446	yes
SNPH	XLOC_016045	Q	SIPS	3.04064	4.72788	0.636817	2.16454	5e-05	0.000683699	yes		PLEKHA7	XLOC_004745	Q	SIPS	1.16858	0.777861	-0.587167	-1.43733	0.01415	0.0736359	no
SNRNP25	XLOC_009291	Q	SIPS	10.9533	14.6359	0.418148	1.36059	0.0183	0.089784	no		PLEKHF1	XLOC_012801	Q	SIPS	5.57188	3.26377	-0.771624	-2.16194	0.0004	0.00424679	yes
SNRPA1	XLOC_009180	Q	SIPS	16.2973	22.5995	0.471664	1.58099	0.006	0.0385509	yes		PLEKHG2	XLOC_012912	Q	SIPS	4.53217	3.5826	-0.339195	-1.21395	0.03385	0.142925	no
SNRPN,SNURF	XLOC_008324	Q	SIPS	39.5461	61.1588	0.629025	1.45672	0.01345	0.0708078	no		PLEKHO1	XLOC_000722	Q	SIPS	12.4317	9.19419	-0.435233	-1.51785	0.00895	0.0527959	no
SNX18	XLOC_020460	Q	SIPS	10.2072	12.8154	0.328293	1.25694	0.02735	0.122198	no		PLK1	XLOC_009499	Q	SIPS	7.47975	2.53121	-1.56316	-4.11894	5e-05	0.000683699	yes
SNX3	XLOC_022723	Q	SIPS	104.29	145.78	0.483188	1.94934	0.0004	0.00424679	yes		PLK4	XLOC_019636	Q	SIPS	1.60398	0.367769	-2.12478	-3.43774	5e-05	0.000683699	yes
SNX8	XLOC_024855	Q	SIPS	3.76968	6.2472	0.728766	2.64533	5e-05	0.000683699	yes		PLS3	XLOC_028073	Q	SIPS	96.8752	76.6167	-0.338469	-1.39573	0.01685	0.0843908	no
SOCS4	XLOC_007551	Q	SIPS	5.17555	6.63497	0.358379	1.2672	0.0293	0.128542	no		PLSCR1	XLOC_018950	Q	SIPS	10.4232	5.79909	-0.845903	-2.02905	0.00085	0.0079766	yes
SOD1	XLOC_016846	Q	SIPS	78.733	123.067	0.644408	2.52705	5e-05	0.000683699	yes		PLXDC2	XLOC_002786	Q	SIPS	3.68635	1.28498	-1.52044	-3.09125	5e-05	0.000683699	yes
SOD2	XLOC_022864	Q	SIPS	19.8381	35.1521	0.825335	2.44622	5e-05	0.000683699	yes		PLXND1	XLOC_018899	Q	SIPS	36.1775	24.1904	-0.58066	-2.32783	5e-05	0.000683699	yes
SORBS1	XLOC_003517	Q	SIPS	0.552049	1.52243	1.46351	3.15104	5e-05	0.000683699	yes		PMAIP1	XLOC_012193	Q	SIPS	4.22579	1.95663	-1.11085	-2.19894	0.0006	0.00599089	yes
SORT1	XLOC_001814	Q	SIPS	6.51268	9.17503	0.49446	1.86363	0.00085	0.0079766	yes		PNMA1	XLOC_008108	Q	SIPS	31.4301	21.2433	-0.565142	-2.18651	0.0002	0.00234811	yes
SPATA18	XLOC_019438	Q	SIPS	3.80923	5.42749	0.510786	1.62834	0.005	0.0332686	yes		PNMAL1	XLOC_013871	Q	SIPS	0.695122	0.393608	-0.820508	-1.37082	0.02075	0.0990008	no
SPATC1L	XLOC_017123	Q	SIPS	4.7777	7.24053	0.599781	1.60249	0.00645	0.0408893	yes		PNN	XLOC_007517	Q	SIPS	24.1908	16.0559	-0.591353	-2.33269	5e-05	0.000683699	yes
SPCS3	XLOC_019724	Q	SIPS	36.0715	47.2288	0.388808	1.57509	0.00765	0.0468304	yes		PNRC1	XLOC_022048	Q	SIPS	24.2593	18.2219	-0.412862	-1.50192	0.0097	0.0560223	no
SPEG	XLOC_014958	Q	SIPS	5.62295	7.42087	0.400262	1.2207	0.0377	0.154668	no		POC1A	XLOC_018690	Q	SIPS	3.20948	2.26316	-0.503998	-1.26873	0.02825	0.125203	no
SPHK1	XLOC_011021	Q	SIPS	47.9884	67.0928	0.483472	1.91043	0.00105	0.00947266	yes		PODNL1	XLOC_013560	Q	SIPS	16.0723	5.26675	-1.60959	-4.19554	5e-05	0.000683699	yes
SPINT1	XLOC_008465	Q	SIPS	0.216592	0.606554	1.48566	1.79294	0.00355	0.0253183	yes		POGK	XLOC_000915	Q	SIPS	9.04859	6.17407	-0.551472	-1.97456	0.00065	0.00640114	yes
SPINT2	XLOC_012891	Q	SIPS	4.3558	6.79867	0.642314	1.82199	0.00205	0.0162229	yes		POGZ	XLOC_001946	Q	SIPS	11.8745	6.38056	-0.896114	-3.36461	5e-05	0.000683699	yes
[truncated: 891 more rows]
[truncated: 20 more columns]

## Sheet: identification of SASP factors
SIPS vs. Q up and SIPS1201 vs. SIPS down	SIPS vs. Q down and SIPS1201 vs. SIPS up	SASP factors (literature)			SIPS vs. Q up and SASP factors	SIPS vs. Q up and not SASP factors	SIPS vs. Q up and not SASP factors and secreted (Keyword secreted KW-0964 under DAVID)	SIPS vs. Q up and SASP factors and SIPS1201 vs. SIPS down	SIPS vs. Q up and novel SASP factors and SIPS1201 vs. SIPS down	Literature on novel SASP factors targeted by 1201
[truncated: 1,972 more rows]

[truncated: 1 more sheets: funct. annotation clustering]
